# Supplementary material for: Integrated Chemical Interpretation and Network Pharmacology Analysis to Reveal the Anti-Liver Fibrosis Effect of Penthorum chinense
Source: Front Pharmacol. 2022 Jun 2;13:788388. doi: 10.3389/fphar.2022.788388 (PMC9201443; doi:10.3389/fphar.2022.788388)
Supplement: Supplementary file 1 [file Table4.csv]

Supplementary file table S4. Row data of DDA processed by MSDIAL.
Alignment ID	Average Rt(min)	Average Mz	MS/MS spectrum
0	1.085	105.01778
1	33.976	109.93341	99.99461:191 100.04063:74 100.09425:69 100.26159:56 100.92449:270 101.23273:63 101.92722:123
2	31.578	109.93346	100.00375:642 100.05043:354 100.10212:187 100.15571:132 100.21796:124 100.24494:107 100.29025:80 100.33891:64 100.38486:59 100.5414:58 100.83618:50 100.92545:1465 100.99537:117 101.0587:90 101.12962:57 101.17732:69 101.21932:78 101.25552:61 101.31133:64 101.92408:399 101.96679:75 102.21136:78 102.93098:150
3	33.604	109.9335	99.99422:263 100.01867:140 100.0622:114 100.15075:96 100.32349:57 100.92391:577 100.96137:77 101.03466:54 101.28272:62 101.92471:93 109.93622:66
4	0.962	110.90108
5	1.331	111.00848
6	0.901	112.98559
7	0.962	113.03697
8	0.962	114.02357
9	1.147	115.00108	99.99122:82 100.92223:142 101.92657:167
10	29.977	116.92945	100.00021:905 100.03538:300 100.0642:285 100.12019:221 100.16634:147 100.20138:140 100.24812:128 100.27387:82 100.33709:65 100.41935:89 100.56154:70 100.92517:2296 100.97865:214 101.00837:182 101.03154:95 101.06535:73 101.11001:99 101.15741:51 101.19055:61 101.92452:367 101.94918:180 107.684:67 110.27946:57 111.80411:69 116.92736:147
11	1.454	117.02049	99.993:110 100.04337:56 100.92451:137 100.96781:74 116.77151:54
12	3.298	117.05511
13	1.085	119.03308
14	4.343	124.01567	109.02864:86 113.01287:140 114.71049:62 118.93953:93 122.03136:100 123.04639:59
15	1.638	125.02392	102.94542:53 122.92548:65 123.0108:249 124.02143:403 125.02091:202
16	8.585	125.0247
17	33.604	125.92876	100.00112:98 100.02895:86 100.92441:98 101.31999:68 101.92534:52 102.90466:52 107.94108:251 109.93329:3147 109.99233:217 110.02517:114 110.05768:72 110.08151:67 110.14148:55 110.20097:51 110.93385:309 123.89935:52
18	33.976	125.92876	99.99802:222 100.02725:164 100.06738:53 100.1004:66 100.14567:58 100.21957:50 100.92305:295 107.9354:178 109.93219:3866 109.98508:440 110.02316:173 110.09813:149 110.13713:66 110.19809:63 110.88132:102 110.93372:261 110.97332:104 118.16796:51
19	1.331	128.0352
20	0.901	128.95932	100.97091:63 113.03704:175 113.08015:56 114.27899:61
21	1.331	129.02364
22	4.774	129.05536
23	1.516	130.07643
24	0.962	131.04811
25	6.187	131.07176	102.94332:151 114.47099:51 117.02522:63
26	1.085	132.86458
27	1.147	133.01166	101.91381:58 104.58123:69 104.62219:76 107.02737:51 114.99741:99 115.02489:56 116.0037:80 123.36508:63 132.6015:61 132.86488:245 132.98546:54
28	1.147	134.86238
29	1.024	135.02805	100.92815:55 115.01015:131 120.02151:76 127.07505:57 134.86813:158
30	4.282	137.02605
31	19.957	141.86639	103.92049:226 103.95124:116 106.89944:85 108.89431:53 110.93624:59 110.9976:79 119.95325:78 125.86829:80
32	33.604	141.923	100.00331:198 100.05679:125 100.10858:51 100.92799:759 100.97475:116 101.01157:61 101.92423:97 101.96932:55 107.93773:157 109.93433:4873 110.00981:260 110.03842:159 110.077:108 110.13235:80 110.17248:70 110.23304:76 110.29346:67 110.39523:57 110.43079:59 110.6038:60 110.93368:655 111.02482:56 111.92902:129 116.92394:96 118.90328:109 119.9352:72 125.92868:746 125.99177:71 138.20705:54
33	33.976	141.92332	100.01432:94 100.0379:68 100.07256:52 100.10616:52 100.93461:183 101.92404:111 101.94166:99 107.91502:52 107.93902:60 109.93538:2371 110.00359:138 110.03513:64 110.10964:74 110.93491:314 110.97189:65 111.93614:66 116.94955:73 118.89148:82 125.92921:544 125.97342:88 126.92657:93 127.87224:54 129.13004:52 135.90063:56 135.98668:59 141.92538:84 141.96664:94
34	31.517	141.924	100.00033:139 100.93185:565 100.99152:59 101.91631:66 109.93452:3421 109.99747:261 110.04643:85 110.08309:121 110.27971:50 110.93569:675 110.98737:101 111.93278:121 111.9539:70 112.72437:58 117.89958:53 118.8922:151 118.91559:99 118.97261:61 120.89056:61 125.93039:84
35	1.638	142.05145
36	0.962	145.06398
37	0.962	146.05446
38	1.454	147.03232	101.02374:65 108.01653:77 138.92448:60 139.89043:123 142.8931:198 143.89328:189 143.94177:60 144.89464:137 145.88753:322 145.93164:109
39	25.367	147.79088
40	25.367	147.8614
41	25.367	147.93526
42	25.367	148.00549
43	1.085	149.04544
44	2.745	153.02156	103.92157:196 108.02192:879 108.11234:71 108.47557:57 109.03275:821 109.07672:259 109.11037:66 110.03237:69 113.89149:76 118.03269:102 118.9411:64 120.89983:207 120.94008:94 120.9675:61 122.89387:825 122.94492:245 122.9677:111 131.89395:98 135.92441:59 136.94792:52 139.89513:198 139.91827:99 142.89633:171 143.89162:202 143.92111:86 144.89162:121 145.88976:107 145.90955:67 147.89388:95
45	1.331	160.06107
46	1.085	160.84013
47	0.839	160.97656
48	1.516	161.03331
49	2.376	161.04556
50	7.171	161.0818	102.94214:118 105.03268:54 118.99351:55 119.01815:70 119.92793:66 122.89634:88 122.93257:62 122.95723:57 123.05067:79 124.88932:169 124.9316:56 134.86377:67 136.86295:68 142.59592:58 143.89041:80 147.89233:68 147.93517:51 160.86914:54
51	2.192	164.07384	102.96497:54 103.05128:266 103.41298:54 103.91331:113 103.93182:65 107.01736:86 108.02385:84 108.04647:64 108.89814:94 109.02675:56 118.94125:116 119.01976:55 120.05257:70 120.94095:150 121.94799:75 122.89005:688 122.92413:156 122.95213:78 123.04623:108 123.17958:65 124.01091:164 124.88519:124 124.95712:75 125.01986:201 125.05482:60 127.11314:103 135.91284:279 136.91855:224 136.94864:145 137.0091…
52	1.085	164.83716
53	1.024	165.03857
54	31.331	165.04037	100.6003:52 100.92584:96 114.00463:56 116.94109:86 117.9472:72 118.96204:529 119.0064:81 120.96:219 129.75722:60 132.97849:439 133.04938:100 133.98065:195 134.99025:64 144.76683:115 149.0088:1750 149.13783:82 149.48334:62 150.01018:185 150.09135:73 151.01289:153 151.60919:58
55	6.433	167.03737	103.92017:96 107.02075:92 108.02397:147 116.04486:104 116.92729:85 122.90242:118 123.04745:1103 123.13371:119 123.17126:109 123.37965:56 124.0126:179 124.05045:58 124.89055:105 125.02876:174 126.90607:50 134.06989:69 134.97557:63 135.91289:71 136.93227:94 136.96288:120 137.01837:80 138.93051:62 147.90723:53 150.9994:107 162.83806:60 163.00664:73
56	0.842	168.88786	103.91584:235 104.9309:170 104.97768:71 106.89321:65 107.01135:73 118.94211:179 120.95339:77 121.34904:56 122.89519:242 124.88776:82 125.88679:95 126.88416:58 126.94973:76 129.85699:94 131.8958:93 134.9601:226 135.91205:154 136.92819:357 136.97832:117 137.02403:51 138.92775:124 139.87971:77 139.9201:72 140.92607:55 141.87054:599 142.04651:53 142.89458:85 143.86508:146 143.89316:62 143.93544:55 14…
57	23.522	168.88837
58	20.019	168.8884	104.92652:112 106.91035:76 108.89735:72 116.9299:60 117.91988:84 118.94731:64 120.95622:85 120.99296:83 122.89087:329 122.91415:145 124.89151:148 132.98128:53 135.9126:175 136.92497:77 138.93065:56 140.89569:68 140.94214:86 141.86696:106 142.86897:52 143.86423:85 147.89487:53 166.8679:179 168.86714:112
59	8.585	169.01483	107.01334:274 108.01595:118 108.04033:71 111.00919:51 112.9133:56 118.92488:52 123.00636:251 123.05161:64 123.08505:65 124.01725:1255 124.10331:74 124.8874:73 125.02468:1619 125.11916:106 125.16297:59 126.02676:58 129.02524:56 131.12814:53 135.91136:109 138.9276:51 145.84503:76 158.02269:50 159.03506:54
60	1.638	169.01585	100.30668:52 100.42212:134 102.92812:58 103.91816:320 104.92293:114 106.00711:72 106.89451:125 107.01501:1518 107.09944:85 108.02547:1208 108.13244:55 108.48171:51 109.02776:281 109.05755:99 109.98428:75 111.01158:105 112.48023:60 113.92407:62 114.11529:61 115.91821:62 121.93063:50 121.95677:55 122.89321:144 122.95233:100 123.00806:2238 123.09934:91 123.20618:86 123.29469:63 123.97791:81 124.0165…
61	1.331	173.00877
62	1.024	179.05377	100.04161:102 101.01163:186 102.05061:65 103.03088:340 103.06719:79 103.69318:62 103.90715:340 103.93972:88 103.99299:63 104.02601:57 104.1706:57 107.74806:59 108.00834:150 108.88113:187 109.02033:303 109.10352:51 110.99712:45366 111.2485:106 111.34315:128 111.38908:81 111.42366:145 111.44926:148 111.51526:105 111.55798:143 111.62637:80 111.71812:99 111.80547:97 111.82967:58 111.90536:135 112.000…
63	2.376	179.05446	103.91874:765 103.98385:86 106.90598:94 108.05087:62 108.36987:82 109.02873:64 111.008:143 118.89198:59 118.93573:67 118.97778:114 122.89664:102 125.87083:87 129.87842:58 131.89484:74 132.89561:60 134.9679:62 135.9236:133 136.91837:131 136.95216:123 139.88086:133 141.86804:1761 141.95827:102 142.0462:56 142.89047:103 143.04997:82 143.8678:955 143.89659:488 143.95082:110 144.85107:83 144.88393:104…
64	0.962	181.07426
65	25.428	182.01328
66	25.428	182.13152
67	25.367	182.24579
68	4.343	183.02916	101.88233:70 103.91753:79 103.97298:58 105.03264:55 106.00634:5248 106.08697:232 106.14513:163 106.18253:117 106.22166:53 106.28378:55 106.3737:74 107.01102:868 107.07463:54 107.14124:90 107.2292:72 107.34862:70 108.03455:121 111.00688:378 111.03294:116 111.09615:63 112.04154:63 112.93053:75 114.92541:67 116.09814:55 121.02087:89 121.32767:133 122.76769:50 123.00788:4946 123.10071:288 123.14094:2…
69	4.405	184.02701
70	7.109	186.1158	102.94879:58 103.91856:166 106.03973:55 106.89732:84 107.9045:87 117.03117:58 123.09046:103 132.01791:134 133.03372:136 136.94673:55 140.94296:91 141.87518:272 142.88982:99 143.86395:314 143.89551:242 144.90756:59 145.8913:93 146.89862:59 147.8934:96 147.91895:80 152.89418:90 152.92271:64 154.89067:74 159.87645:52 160.8051:58 160.84651:182 160.8922:50 162.83565:105 162.86818:60 166.03864:87 166.0…
71	1.454	187.02654
72	10.859	187.09859	100.39935:53 101.92767:58 103.9184:264 104.71148:103 111.01008:91 114.00555:97 115.0639:54 117.03221:69 118.93271:97 123.08262:105 125.10049:52 130.09637:50 133.94313:125 138.96423:56 140.91942:53 141.87144:251 143.86137:159 143.88257:125 144.89084:64 145.86594:92 146.8942:107 150.88737:66 151.18976:51 152.51648:51 156.88763:61 160.04825:73 162.89226:57 168.08783:51 179.90457:80 180.88788:51
73	1.946	187.85733	100.9291:112 100.95724:95 101.92113:130 102.94689:97 103.92238:1741 103.99538:85 104.05389:59 104.43577:51 106.89854:138 108.0188:85 109.02925:73 109.89872:100 110.89487:92 111.00591:666 111.06721:65 111.14324:54 113.01351:59 115.00087:84 115.94205:56 116.93547:90 117.00986:172 117.04906:52 118.89532:53 120.02554:60 121.03297:158 122.8931:166 123.01141:52 123.87702:54 124.88577:58 125.87476:239 1…
74	1.026	187.85966	101.92682:78 102.95083:126 103.00448:53 103.91972:1173 103.98659:77 104.03581:72 104.06815:64 104.2895:50 104.92281:54 107.90453:103 107.93835:54 114.9675:107 116.93173:112 122.89719:147 123.66664:50 123.87888:217 124.90836:52 125.87351:2357 125.9939:60 126.0551:54 126.10947:63 126.88145:570 126.96634:65 127.87442:146 127.92366:55 128.89226:75 130.95799:102 135.90453:76 138.92805:213 139.88031:12…
75	19.957	187.86011	100.92845:103 101.92391:157 102.92348:71 102.9398:63 103.92106:2135 103.9771:190 104.00734:105 104.04565:73 104.16117:50 104.92989:112 106.90182:72 106.97651:58 116.92365:188 120.95244:90 123.8714:58 125.87331:194 126.88509:63 127.86734:178 127.89923:67 139.87129:142 141.86743:1398 141.94034:137 142.03389:84 142.87158:113 143.8656:766 143.91209:134 143.93871:91 145.86345:357 147.89435:53 151.8900…
76	20.019	189.85626
77	1.026	189.8568
78	1.331	191.01906	100.03267:75 100.982:55 101.02567:203 101.05563:78 101.07724:52 102.90289:90 103.03206:72 105.02135:76 109.03382:72 110.89093:204 111.01018:3205 111.09657:192 111.14065:117 111.19979:54 111.25363:56 111.40956:64 112.00993:150 112.04987:55 112.93096:72 113.31584:54 114.02276:68 114.05432:174 114.07726:73 115.00608:378 116.00377:70 117.02664:74 118.03008:51 120.95452:60 122.89222:105 122.95293:68 1…
79	6.433	191.0349
80	1.085	193.81744
81	27.706	194.08104	100.9266:208 101.94209:99 102.95145:92 103.919:343 103.94746:114 105.07226:95 106.04323:65 106.91769:54 107.05606:136 108.02003:326 108.04895:94 109.02959:75 114.95417:50 116.92642:712 117.92905:112 117.96286:62 118.89589:60 118.9765:57 119.90543:97 121.06829:267 122.89259:304 123.87454:264 125.87282:3667 125.96629:200 126.01263:97 126.05231:90 126.64795:60 126.87585:507 127.87017:2302 127.94319:…
82	27.764	194.08264
83	1.147	194.93979
84	1.024	195.04843
85	1.884	195.80865
86	1.085	195.81165	100.0092:58 100.03465:60 100.98209:193 101.02349:201 103.0284:78 103.92085:65 107.01324:86 107.0376:97 108.03465:54 113.03465:111 113.06583:66 114.02002:169 114.08698:70 115.00208:346 115.03419:118 115.06148:105 118.94979:87 118.97775:57 120.961:103 121.9706:95 122.93967:57 123.00026:58 123.0406:60 124.01545:53 125.02869:137 125.872:1384 125.91395:202 125.96487:84 126.42072:54 126.87836:280 127.8…
87	1.884	197.80745
88	1.085	197.80876
89	20.264	197.80969
90	1.085	199.8053
91	1.085	201.80162
92	3.483	203.08363	100.93631:107 101.05628:84 102.94074:87 102.97507:56 103.69958:50 107.89566:109 108.01836:224 113.0666:57 114.01993:70 115.04994:61 116.05177:2728 116.14194:124 116.24706:58 116.38839:50 116.66939:55 116.89209:59 117.05409:422 117.08363:170 117.17914:51 118.07415:54 118.11992:54 118.90408:62 118.97754:323 119.00618:185 119.03584:90 119.07842:54 120.04249:67 120.90306:515 120.95451:216 120.98775:2…
93	1.393	205.03409
94	7.478	206.08234	103.0556:147 103.92565:52 104.9297:69 104.95586:95 105.05149:50 108.04292:72 109.74979:68 110.19498:86 118.93752:100 118.98946:137 119.01364:144 120.02307:110 120.89763:115 120.9516:92 121.00883:57 122.89404:1691 123.0288:79 123.05893:61 123.89194:82 124.00894:65 124.03688:59 124.89755:318 124.9464:132 125.87196:244 126.90737:55 126.96694:59 127.87145:57 128.88138:57 129.02284:75 129.3091:55 130.…
95	20.142	209.94695	100.93509:138 101.94366:88 102.91498:156 104.92947:266 104.97164:135 105.01733:65 105.92766:96 107.92965:56 112.09406:53 117.0203:87 117.9295:55 118.89376:82 118.98989:116 120.02506:72 120.89651:318 120.95029:236 121.00053:164 121.89172:81 121.91188:50 121.9879:52 122.22965:65 122.89303:6042 123.02303:176 123.05243:137 123.11995:95 123.15125:62 123.19938:58 123.89003:232 123.92924:77 124.89014:19…
96	1.946	214.87646	101.94801:60 102.96282:53 103.91903:235 103.99473:51 104.92888:317 104.96483:100 105.01756:53 106.89715:79 107.01628:120 107.04527:74 108.76136:55 109.96596:81 112.96619:84 112.98798:83 113.93935:80 118.96816:80 119.0103:235 119.06953:72 120.89836:396 120.93774:333 120.9886:131 121.02745:62 121.95692:64 122.8411:104 122.8933:5524 122.98786:300 123.25838:52 123.6977:73 123.89183:137 124.02472:62 1…
97	20.019	214.88228	100.9347:101 101.9388:163 101.96033:58 103.9155:129 104.92764:306 104.98475:55 106.99886:76 112.98172:58 113.95496:67 114.99673:59 116.92412:73 118.93044:81 118.97309:87 119.02303:65 120.04996:54 120.90084:326 120.95228:285 120.9854:110 121.03869:63 121.89693:116 121.9924:90 122.89484:3877 122.96362:290 123.03122:102 123.07665:75 123.13019:91 123.21436:54 123.897:148 124.89022:1766 124.95047:179 …
98	0.962	215.03554	100.95763:72 101.02752:271 101.24583:51 101.50053:52 101.95586:58 102.05753:156 102.08284:75 102.13842:78 102.19218:52 102.66341:54 103.05165:58 103.92374:72 104.03709:101 104.5948:52 104.94296:57 105.3086:57 106.44983:50 106.76994:55 106.89301:76 106.91177:55 107.3056:60 107.97562:55 108.00864:56 108.67529:53 108.91067:82 109.04167:154 109.11621:51 109.19965:63 109.91781:72 109.98291:55 110.0274…
99	4.774	215.09392
100	2.499	218.10419	100.05025:238 100.16406:51 101.93979:120 102.94537:82 102.96768:105 103.01873:50 103.05434:55 103.91515:53 104.92602:77 105.03563:102 106.04565:55 106.90204:55 107.08:69 108.08372:65 109.04595:152 109.06546:111 113.9594:52 114.00267:314 114.05708:63 114.94548:95 116.08163:66 118.0324:82 118.96738:56 120.89645:73 120.93949:187 120.98904:113 121.05511:83 122.89597:2262 122.97106:411 123.01833:157 1…
101	2.745	219.05315
102	4.282	221.08229
103	20.941	223.02525
104	20.882	223.02802
105	1.024	225.06143
106	7.048	225.11189
107	1.085	226.99963
108	1.208	232.8867
109	3.36	233.10182	100.96133:63 101.0481:110 101.87518:52 101.92564:278 102.00492:63 102.0387:71 102.94363:265 103.91741:2773 103.99281:170 104.08292:65 104.11544:53 104.91386:68 104.97144:88 105.02856:100 105.91579:102 106.03604:79 106.06389:54 106.89674:66 107.0471:407 108.05204:141 112.98028:194 113.03295:91 113.09415:443 114.94114:60 114.99246:71 116.92798:57 117.04447:68 118.04205:74 120.01899:70 120.94346:63 …
110	1.024	237.05962
111	20.879	239.05769	100.93168:124 100.95834:63 101.02456:80 101.93748:318 101.96544:73 102.00944:66 102.04585:55 102.9479:491 102.98196:74 103.91692:1283 104.24799:51 104.92139:212 104.98753:79 105.93478:78 107.00047:71 112.9539:68 114.94881:85 115.92775:60 116.92455:126 118.93488:99 118.9648:70 119.00221:50 120.95154:196 120.98861:873 121.04968:109 121.13286:79 121.98876:107 122.01699:83 122.97301:172 127.0687:56 1…
112	20.821	239.05916	100.93055:163 100.97005:56 101.94042:271 102.9559:157 103.91926:3397 104.02935:126 104.2275:58 104.31117:54 104.91763:75 104.9433:68 105.19864:75 105.91878:58 107.90702:225 107.97547:65 111.93858:62 113.99189:59 114.95979:106 115.92557:54 116.92529:342 117.92968:137 118.94527:76 118.9716:74 119.00803:125 119.92121:220 119.98847:59 120.94769:57 120.99365:413 121.92003:78 121.98135:90 122.89433:179…
113	32.745	239.05988	100.94242:66 103.98936:56 109.04483:56 109.93425:208 110.93754:67 111.92429:75 112.9845:291 113.01935:81 116.9269:85 118.89727:202 118.93509:69 125.89426:98 125.92936:75 132.97276:78 135.01062:85 138.89528:55 149.00957:3013 149.14507:105 149.18988:74 149.30185:53 149.74013:72 150.0096:642 150.09175:127 151.00484:402 151.08847:58 169.12383:59 176.97365:58 196.95627:83 196.98325:59 199.78047:59 206…
114	33.791	239.06177	110.98079:57 112.98309:425 113.03018:75 113.98487:71 118.95974:117 132.97906:69 149.00958:1154 149.11063:86 149.16449:61 149.22763:56 150.00916:275 151.00375:132 206.99756:578 207.03693:182 207.15262:57 207.69397:53 207.99458:72 208.98706:154 223.02884:1658 223.14523:65 223.19077:71 223.4295:50 224.03036:424 224.1261:53 225.01772:236 227.03011:55
115	6.986	239.0921	101.94121:105 102.92608:92 102.94452:131 103.92019:476 105.03024:95 105.07388:52 106.99575:87 107.04855:139 107.07567:66 109.06654:248 114.99823:53 117.02985:135 118.93883:97 118.97157:115 119.00682:152 119.05024:64 120.95104:117 120.98878:1106 121.08186:87 121.13962:54 121.70342:69 121.9938:64 122.96099:219 123.02695:58 124.01463:153 124.05721:86 125.06587:117 125.89226:91 130.09235:64 130.96272…
116	20.941	240.05809
117	1.085	241.01338
118	4.097	241.10382
119	20.203	241.90118
120	17.991	242.17863	100.92855:80 101.9352:156 102.92498:126 102.94775:206 102.97784:119 103.92173:2756 104.03783:95 104.95618:81 105.92239:150 106.91669:86 107.91209:72 114.94364:92 114.97078:98 116.92422:109 116.94123:89 118.89703:94 118.92528:130 118.97202:182 119.01126:278 119.73725:53 119.91917:269 120.00441:72 120.98953:510 121.02907:112 121.91696:57 122.77409:60 122.89065:427 122.97572:94 123.86754:142 123.899…
121	0.901	242.93884	100.04668:72 100.9165:56 102.05556:95 102.93244:99 104.04132:243 105.01807:131 106.00762:63 107.03735:56 110.00661:74 110.06921:102 110.89545:151 110.98085:78 112.98376:85 113.03314:445 113.96162:53 114.0304:118 114.90205:105 114.98801:534 115.06793:57 115.98311:68 118.05309:96 118.09726:57 120.92654:76 122.05557:51 125.0323:55 126.87121:54 127.0206:93 127.0509:185 127.96472:77 130.96431:242 131.…
122	20.326	243.89845	100.92705:81 101.92126:88 102.05135:119 102.94327:164 102.96262:129 103.91932:4126 103.99736:218 104.04199:145 104.09621:58 104.9211:106 104.99342:86 105.92767:78 107.91287:152 111.04655:56 112.53284:66 112.98515:75 114.94431:111 114.97153:92 115.91607:96 116.92924:73 118.90422:104 118.93132:118 118.9817:81 119.00246:140 119.02839:54 119.91894:201 119.95087:60 120.94836:123 120.98941:647 121.1032…
123	0.962	245.04575
124	4.282	245.08316
125	4.343	246.02368	104.01889:57 105.03033:212 105.9982:51 111.37739:53 111.95193:51 115.0368:75 119.04174:163 120.99113:88 121.0169:134 123.00138:222 123.07557:55 123.61772:76 124.01144:13280 124.10343:612 124.14839:397 124.21172:209 124.27641:143 124.33118:110 124.38634:77 124.41748:54 124.481:113 124.57347:62 124.66275:81 124.7111:107 125.0144:1037 125.08179:177 125.11629:76 125.16904:56 125.72953:61 125.97532:52…
126	19.219	246.90453	100.9521:90 102.94694:87 102.98698:92 103.92222:93 103.94972:87 103.97248:69 106.92263:64 107.92654:61 112.93117:66 112.98525:113 114.95094:60 115.00617:75 115.92963:111 116.92538:192 117.9771:111 118.96836:146 119.00694:103 119.03365:52 119.91569:93 120.95428:79 120.98977:1018 121.91801:61 121.99063:56 122.03351:68 122.91405:57 122.96844:65 123.99951:62 125.87195:104 126.88549:55 126.93655:53 12…
127	4.651	247.02603	101.03714:151 101.95379:55 102.0412:152 103.05563:114 105.0338:243 106.05128:90 107.05462:347 107.10297:59 109.03004:162 110.99757:52 111.08517:55 117.03654:525 117.09991:62 118.96923:101 119.0148:231 119.05011:798 119.1244:96 120.01986:54 120.05225:68 120.98908:83 121.03143:386 122.15971:54 122.99004:113 123.01611:57 123.08151:135 124.02042:839 125.02139:98 125.05872:81 125.117:54 128.06201:53 1…
128	6.495	247.11792
129	30.285	247.17064
130	1.026	248.96936	100.94294:70 102.94972:116 103.62768:54 103.92096:184 103.94666:53 104.92268:149 104.95565:61 106.98981:86 107.90022:54 112.98632:61 116.93299:199 117.00111:100 118.96536:241 119.01099:1154 119.07498:99 119.10323:62 120.00964:171 120.95265:368 120.99114:1037 121.0546:114 121.09168:63 122.88914:124 122.96693:280 123.0429:102 123.91219:81 124.88474:85 125.87115:519 126.05071:72 127.87149:165 127.90…
131	33.914	248.97075	112.98611:408 113.01365:202 130.01753:62 169.51065:74 196.97208:59 201.43333:58 246.5657:69 246.7718:74 247.1888:59 247.41632:61 247.73013:50 247.85248:94 247.90422:72 248.41237:57 248.55061:54 248.7235:50 248.81596:55 248.97191:92457
132	31.27	248.9713	108.46747:68 112.98403:52 114.94078:54 116.92873:264 116.99232:59 117.01628:56 125.93896:58 136.98302:100 147.9519:62 156.89316:54 166.86057:158 168.8555:70 175.05142:51 184.88072:58 191.07248:96 196.95789:109 201.83144:102 201.88124:57 202.83272:60 203.8308:211 203.87274:102 214.51585:77 214.54187:55 226.78641:70 242.17429:66 246.56258:54 246.69545:94 246.78314:78 246.95222:51 247.11771:67 247.1…
133	32.006	248.97171	100.94038:55 103.93018:88 109.93445:53 112.98476:204 114.92982:98 116.934:134 120.03436:122 136.99562:57 139.0788:74 196.9572:80 215.15318:51 246.43269:76 246.74901:61 246.99399:55 247.16786:56 247.487:75 247.5701:52 247.63028:62 247.70618:90 247.80164:61 247.96733:63 248.86812:85 248.97203:104302
134	25.059	248.97209	99.99426:64 102.9494:149 103.05231:66 103.48851:61 103.92133:69 104.92943:51 109.06165:63 109.95145:58 113.60291:50 114.96586:55 116.47453:58 118.96683:82 120.17186:118 120.9557:78 120.99661:259 122.03497:66 129.66624:52 129.87396:58 132.9174:111 134.97337:142 135.00539:71 135.13242:51 136.98694:279 145.86659:56 147.91881:52 148.74278:61 156.92036:60 159.92593:90 159.95834:55 161.02519:94 164.083…
135	32.439	248.97209	102.92999:52 104.92266:58 109.94574:54 110.98891:88 112.93116:63 112.98619:129 113.01236:69 113.03514:65 113.94685:61 113.99725:76 115.94112:64 116.92744:123 117.92304:66 125.93372:77 135.92354:56 137.02232:76 168.99991:71 178.98149:68 180.6394:54 184.58235:58 196.97009:112 201.87592:84 230.13289:51 246.50214:50 246.6084:63 246.92361:53 247.8378:51 248.14487:50 248.3237:79 248.57765:53 248.85478:…
136	11.29	248.97226	102.9536:177 103.91038:77 105.00222:67 107.90101:54 112.99194:75 115.94292:70 118.93063:115 118.9725:103 119.00514:157 120.99512:241 121.98846:139 122.96317:69 122.99004:51 124.02049:51 128.62921:81 132.96494:77 134.92108:59 134.96925:243 135.03423:61 136.93396:161 136.98537:334 137.14095:79 138.96959:125 140.98723:52 147.96169:62 148.89529:132 148.93831:55 152.04356:51 152.58223:54 153.90746:55 …
137	10.493	248.97319	100.92695:58 102.94479:134 103.90908:63 104.9265:102 107.92514:78 111.02666:64 112.98296:62 113.93053:87 114.95185:62 116.93032:132 116.98467:68 117.92858:58 118.93351:142 118.97047:228 119.01782:129 120.95415:161 120.99316:583 121.08688:57 121.93537:59 122.88963:76 122.96957:135 123.0024:71 123.90304:54 124.88463:57 125.02509:54 125.86844:240 125.89246:195 126.87669:78 127.8703:289 128.88318:92 …
138	1.638	249.0976
139	33.973	249.09822
140	24.199	250.06177
141	31.452	250.14363
142	1.7	251.11008
143	33.42	253.2189	122.97186:58 124.01773:65 127.89315:72 145.03488:62 146.89186:61 150.98419:54 211.05884:59 248.97432:949 249.29593:55 249.97052:1409 250.07187:160 250.10086:112 250.14658:71
144	8.646	254.04338	102.92793:63 105.03338:166 106.1575:52 109.02982:255 109.06927:115 109.11758:57 111.00598:137 113.34702:68 114.05018:66 115.06265:63 116.96865:54 117.03405:78 117.05501:51 118.96669:50 119.00521:205 119.07173:50 119.3167:60 120.95451:59 121.00015:196 121.10681:51 122.09702:64 123.0395:91 123.05985:56 124.01181:52 125.02167:772 125.1396:51 126.02894:146 126.05575:66 126.08458:65 126.94793:51 127.0…
145	15.408	255.06393	101.03943:411 101.11087:58 102.95138:89 103.05525:269 104.96114:50 107.01497:3767 107.12152:143 107.16572:93 107.21082:83 107.23665:59 107.26776:80 107.29566:58 107.59187:80 107.95484:69 108.02055:1438 108.07544:210 108.19671:58 109.02578:286 112.71053:59 113.03646:93 114.92638:60 115.0526:396 116.94259:98 116.97292:103 117.03406:364 117.05819:133 117.08722:84 117.9345:53 118.93523:55 118.97548:2…
146	17.928	255.06537	100.93036:120 102.94639:133 103.06107:81 103.91337:78 104.93171:100 107.0123:381 107.08932:57 108.01395:227 108.04501:75 109.02609:92 112.98293:97 113.93062:63 115.04846:57 116.9322:82 117.01607:106 117.07993:78 118.93832:210 118.97674:137 119.00597:93 120.99033:1096 121.07517:139 122.89494:76 122.96928:255 122.98956:160 123.03649:237 123.89634:93 123.92249:53 124.01202:68 125.87376:144 126.881:7…
147	23.031	255.06657
148	34.28	255.23206	109.92802:71 117.92539:52 128.58868:52 215.01302:79 236.95901:65 255.23767:65
149	1.946	255.82668
150	20.264	255.8345
151	15.347	256.06781
152	1.393	256.08051
153	18.789	257.07971	100.93242:139 100.96197:57 101.9419:69 102.94628:221 103.05238:164 103.92538:60 104.92705:140 104.95707:77 107.01331:437 107.04546:201 108.01453:54 111.09848:54 113.93478:57 116.92347:66 117.02962:56 118.9712:200 119.04639:88 120.01301:73 120.9454:133 120.98965:460 121.14144:54 121.94108:58 122.03566:701 122.96486:283 123.03641:121 123.35065:61 124.01698:167 124.03813:129 125.02045:450 125.06927:…
154	23.953	257.08139	100.93058:176 100.96852:54 102.94473:269 103.01231:55 103.05482:223 103.08312:56 104.0547:55 104.0843:66 107.01188:334 107.04731:187 109.02623:134 110.93179:76 113.93689:56 115.05624:130 116.92713:90 116.97788:131 117.03195:89 117.06888:91 117.08932:67 118.94332:112 118.96791:99 119.05415:84 120.95475:344 120.9866:638 121.02859:231 121.05288:157 121.09291:56 122.03693:293 122.07202:133 122.13317:…
155	15.777	257.08258	100.95267:77 101.94624:66 102.94373:191 103.05518:486 103.17914:53 104.0354:176 104.05656:110 104.12417:56 104.14241:61 104.16708:56 105.0675:60 107.0154:1208 107.09834:73 107.11829:54 107.25014:54 107.35802:53 108.01551:153 109.02798:379 111.6899:67 112.98589:101 113.5053:52 116.80225:54 117.03263:145 117.07151:132 118.03963:62 118.97222:149 119.00603:59 119.05122:640 119.08997:158 119.13628:62 …
156	33.666	257.93799	104.00247:95 120.98698:83 139.07103:65 154.88097:52 166.00243:106 207.39594:51 250.1412:76 257.93597:552
157	1.085	259.02637
158	8.339	259.11493	100.05291:110 101.05964:1167 101.14228:60 101.16816:57 101.22871:51 101.94173:72 102.96262:152 102.98263:95 103.03534:55 111.9528:52 114.96088:50 115.03418:63 115.07403:121 118.96996:65 120.94778:188 120.99051:287 121.02156:154 121.04541:54 121.94991:54 121.99698:100 123.0075:67 124.97163:73 125.86396:84 134.995:120 135.9272:70 136.04668:111 136.97449:196 137.0901:54 138.95906:144 138.99911:67 14…
159	7.478	265.03494	100.98719:57 102.01179:69 103.04817:77 103.90647:60 104.92358:93 105.0312:453 105.05476:182 106.04566:69 107.01682:134 107.05294:96 113.92279:55 115.02138:82 117.03593:162 119.01099:205 119.04874:84 121.02934:272 122.03516:93 123.01015:75 123.04491:121 125.01965:149 127.00368:55 129.03748:54 132.02254:124 133.02832:823 133.12784:67 134.03658:84 135.00154:71 135.04442:52 135.9138:57 136.01466:74 1…
160	29.487	265.14874	100.17542:57 100.93156:246 100.96276:110 100.98506:71 101.94202:68 102.9379:125 104.98631:85 107.00235:59 109.03286:67 109.93507:53 116.93307:232 116.9863:114 117.01752:53 117.92781:75 118.91574:120 119.91569:64 119.94502:52 120.98491:56 127.86862:110 134.89833:216 134.96997:67 135.90971:60 136.98595:185 138.99461:96 141.86783:54 141.92009:109 142.90364:53 142.93947:68 143.86276:65 144.88354:50 1…
161	1.147	268.93832
162	28.072	269.08105	100.94048:96 101.02061:121 101.94286:71 102.95132:69 103.05155:97 103.91322:81 105.02946:59 105.05576:62 106.00575:86 108.02203:69 108.04849:89 113.03506:67 113.05184:56 113.09177:66 116.94173:70 120.98254:108 121.03139:547 121.07618:87 122.00089:1992 122.09151:165 122.54622:85 123.00892:246 124.01434:312 124.04205:143 124.50508:53 126.89687:60 130.97638:76 131.89505:64 136.01311:66 136.97733:197…
163	19.957	269.08109	100.03947:84 100.93591:74 100.98881:50 101.03787:110 101.93585:72 102.94719:66 104.92389:63 104.97502:84 106.0028:68 106.19858:56 107.01277:117 107.92696:59 107.94904:53 108.02063:510 108.1077:62 109.19703:53 111.00788:55 111.08762:67 112.26723:54 113.93936:63 115.05096:81 116.92842:103 117.03562:253 117.25394:56 118.70376:51 118.89799:89 118.99949:98 120.98934:85 121.02977:1244 121.17129:56 121.…
164	30.53	269.21432	100.93245:107 100.95483:86 107.01531:58 108.03638:58 108.93277:74 111.0479:95 115.95748:59 116.92407:197 120.93971:105 128.95506:62 129.93501:90 136.93944:71 137.89015:68 143.8595:122 143.91983:57 150.93391:51 152.87587:67 153.01215:63 156.88818:114 156.93083:83 164.83022:58 166.86588:56 168.23389:71 168.89571:53 183.84291:56 201.83539:114 204.99196:107 225.21686:66 226.05112:84 226.11606:53 235.…
165	1.147	270.96207
166	15.838	271.06137	100.93417:93 101.94292:90 102.94501:50 102.96746:70 105.03197:53 107.01115:1060 108.01814:240 108.32967:63 109.03529:92 111.93801:71 115.22844:60 116.92633:134 116.98506:66 117.02602:188 118.89372:69 119.05029:1885 119.1086:187 119.1403:96 120.04946:266 120.14388:54 121.02391:143 121.05327:187 123.04094:315 123.96947:50 125.0201:167 125.09497:53 127.16376:94 128.9462:76 129.03445:51 129.92685:56 …
167	20.879	271.09531
168	7.171	273.00403	101.04131:101 101.06126:110 101.73035:82 101.98343:74 103.01906:165 103.05339:81 103.07375:54 105.03595:1522 105.85963:51 107.90439:69 108.02624:63 108.98602:57 109.03552:146 113.06651:102 113.93681:66 114.94968:80 114.99232:81 115.01419:118 115.98493:72 116.0238:85 117.03978:1460 117.21487:54 118.03923:112 118.30247:57 119.01466:350 119.05579:93 119.07968:75 120.02222:111 120.98594:62 121.03098:…
169	16.023	273.07205	100.93637:91 101.93609:53 102.94018:77 103.9184:67 104.96632:59 105.03341:464 106.03725:142 107.01321:1407 107.07162:179 107.09594:141 108.02161:910 108.07393:100 108.34981:79 109.02956:1311 109.10167:101 109.22048:71 110.03008:57 110.07713:56 112.43873:59 115.0518:91 116.92285:137 117.03453:1384 117.13941:52 118.01712:68 118.89304:59 118.97398:152 119.01085:318 119.04949:839 119.10848:150 119.14…
170	11.72	273.07782
171	0.962	275.05646
172	1.147	277.03329
173	32.805	277.21826	109.93006:89 113.05931:90 113.09689:56 114.06247:91 116.93149:128 122.00213:60 127.0723:169 127.10123:66 128.08371:95 131.08492:64 137.11778:52 142.22655:63 143.93649:80 149.03859:62 153.98468:73 170.12505:80 181.11984:51 187.7422:54 197.34258:57 197.70859:57 206.29585:62 207.12604:87 209.02968:63 248.97173:194 265.75006:218 277.2088:345
174	33.604	279.23267	100.93723:64 116.92371:78 119.03558:97 121.03252:51 123.07162:112 129.02017:60 149.00934:63 150.99312:147 184.02078:66 194.35732:66 209.18034:64 209.21568:50 212.18393:61 233.45287:83 248.96233:140 249.00516:80 266.94678:109 267.03687:50 279.23483:408 279.30743:64 279.38275:55
175	18.851	279.91873	100.92887:196 101.93653:103 102.96321:64 104.92346:123 106.93558:80 107.90885:71 109.02527:76 115.9251:65 116.92823:93 116.95811:63 118.97321:80 119.05226:521 120.05717:126 120.9323:92 120.97277:82 121.03045:174 121.14744:53 121.99553:71 124.02113:69 128.86801:64 128.91299:68 129.93677:99 129.95872:65 131.00821:72 131.89812:80 132.91139:83 133.92552:59 135.08369:93 136.98456:139 137.02177:136 137…
176	3.421	281.12607	100.93575:91 108.03233:59 109.03212:123 109.06254:60 110.99154:70 112.84516:53 114.06172:63 114.9878:61 115.03358:92 116.02959:71 116.05337:70 118.90408:74 119.00358:103 119.05018:77 120.92923:86 121.20882:72 122.90041:88 123.03958:184 123.09383:63 123.95256:54 124.0078:77 124.04189:54 124.85934:64 125.01858:118 125.8715:77 126.0945:118 126.91241:119 127.07066:71 127.95281:120 127.97769:51 128.04…
177	16.146	285.03992	100.92286:65 101.93523:172 101.95667:108 104.92463:132 105.03259:290 106.94683:76 107.01294:1339 107.09326:68 107.13551:54 107.90784:54 108.01981:1291 108.0976:101 108.13219:69 109.02785:784 109.07256:108 109.10213:108 109.1856:55 109.2207:52 109.90605:83 110.02637:127 110.04842:86 112.932:64 114.99516:84 115.05646:123 116.93083:60 117.03156:1046 117.09206:80 117.98:65 118.0345:131 119.0131:464 1…
178	1.577	285.07468	99.99697:68 100.0788:54 101.02473:1184 101.05875:198 101.11151:91 101.13541:82 101.15917:105 101.21725:70 101.38979:51 101.93907:155 102.03702:64 102.71024:52 102.93211:95 103.92118:90 103.95938:59 104.02908:52 104.95498:73 106.90053:56 107.32043:51 107.90452:131 107.95723:54 108.01632:67 108.04371:71 108.32176:60 109.0305:65 109.97613:128 110.00482:116 110.05828:76 111.01239:561 111.96109:86 112…
179	1.085	285.07626
180	4.22	287.05627
181	1.638	287.08139
182	20.019	287.22531	100.03623:52 100.15784:53 100.93256:95 101.939:140 103.01245:78 104.92602:86 107.11123:50 111.08523:61 113.10321:93 119.99462:58 124.9087:67 125.88647:61 126.88992:76 127.11753:278 128.94368:52 131.05067:50 131.90744:94 131.95232:95 135.90024:89 136.9149:54 138.95691:72 139.11656:58 139.87845:56 140.03941:54 141.12508:53 141.86246:57 141.92717:65 142.94168:94 143.10635:53 143.86162:109 144.86424:…
183	5.819	289.0719	101.033:126 101.06068:65 101.59768:67 103.04927:54 105.0368:695 105.12222:62 106.04366:107 107.01375:222 107.05085:169 108.02393:621 109.02974:9659 109.22009:137 109.23761:159 109.29754:100 109.34452:102 109.40192:61 109.42801:71 109.47868:58 109.54195:63 109.64664:55 109.6879:77 109.89677:111 109.93085:79 110.03635:505 110.09172:106 110.22702:72 110.28562:63 111.03771:464 111.08202:106 111.139:5…
184	4.282	289.07211	101.93966:79 103.58861:55 104.0247:67 104.95542:73 104.98186:66 105.03394:402 105.07018:59 105.0986:55 105.15337:78 107.01282:275 107.05068:375 107.0804:148 108.02117:531 108.13588:54 108.71497:55 109.03161:9452 109.15826:194 109.1862:219 109.32085:120 109.38883:71 109.43996:54 109.47387:54 109.50514:60 109.5662:107 109.93481:52 109.97015:77 110.03333:572 110.94809:64 111.00974:332 111.0319:237 1…
185	8.585	289.07257	101.19143:50 104.46846:52 104.85841:53 105.0351:752 105.10602:54 105.28104:75 105.91819:60 106.04417:107 106.40965:56 107.0099:135 107.04724:257 107.07834:88 107.10409:63 107.1824:55 107.20448:59 107.72742:54 108.02354:131 108.0714:59 108.35011:59 108.91008:54 109.02871:5188 109.11269:353 109.1716:119 109.22325:126 109.30985:82 109.42706:70 109.48331:70 109.53806:60 109.56348:63 110.03081:550 110…
186	1.331	290.08658
187	4.651	291.01617	100.03022:71 100.05685:102 101.03508:428 101.09615:62 103.01956:139 103.0574:267 105.03322:344 106.0414:149 107.01311:539 107.04913:353 107.10371:90 108.01778:127 108.04797:164 109.03112:1863 109.09779:124 109.16549:55 109.35616:53 110.00114:94 110.02537:149 111.01853:147 113.02197:160 115.05556:67 115.91881:62 116.06591:86 117.03333:571 117.07655:106 118.04504:61 119.0495:1284 119.10149:151 119.…
188	29.977	291.19717	100.93522:204 101.9413:72 102.93974:66 106.96581:51 114.98513:155 116.92958:151 119.05241:65 119.9212:152 122.89962:57 123.05875:86 130.92899:92 130.96687:277 133.0609:72 138.92101:80 139.8764:51 139.96584:54 155.9864:131 157.02333:68 157.06645:53 160.96875:92 163.15642:51 183.01251:2831 183.12141:122 183.1763:76 184.01906:1051 184.1153:87 184.1586:52 185.01883:190 185.06812:77 189.01161:55 190.8…
189	4.651	293.12408
190	25.059	293.17603	101.941:186 105.03596:69 109.0645:92 111.05616:55 113.05837:84 114.93433:94 117.02602:55 118.94337:99 118.99415:67 122.03568:121 123.08364:65 124.02482:90 127.9585:73 128.88446:84 128.93445:51 129.0314:159 129.06032:90 129.46652:74 129.87683:54 130.92029:64 130.97603:96 131.95682:56 132.90758:56 133.09991:52 134.03439:83 134.98256:73 136.08809:198 136.90465:70 136.99666:60 143.01021:61 144.90556:…
191	31.698	293.17816	100.93027:95 101.04835:73 102.94363:56 102.98242:51 103.25961:71 104.06584:50 105.06422:57 112.955:50 116.97588:53 120.04918:94 123.06607:59 125.9245:63 126.9355:75 127.10915:57 130.04178:68 130.96878:86 131.90448:54 137.94855:69 139.11198:58 141.93219:73 148.04744:101 165.02757:94 172.21991:50 173.02223:86 179.03049:53 183.01244:852 184.0195:164 185.62817:53 188.71735:76 229.06958:138 230.70883:…
192	29.608	293.21115	100.92933:120 101.07957:55 101.94709:62 102.94885:64 103.96012:54 108.97541:52 109.06015:274 111.08263:52 111.91786:66 111.93839:134 113.06152:136 115.02815:52 116.98767:76 119.04729:687 119.08727:119 121.94577:98 122.06705:51 125.0208:65 130.96098:173 131.97289:102 133.05713:89 139.10698:124 140.94591:60 141.93837:77 148.89536:57 148.95995:74 148.99968:115 155.10498:116 155.98676:108 156.9863:53…
193	30.776	293.21164	100.93027:95 101.04835:73 102.94363:56 102.98242:51 103.25961:71 104.06584:50 105.06422:57 112.955:50 116.97588:53 120.04918:94 123.06607:59 125.9245:63 126.9355:75 127.10915:57 130.04178:68 130.96878:86 131.90448:54 137.94855:69 139.11198:58 141.93219:73 148.04744:101 165.02757:94 172.21991:50 173.02223:86 179.03049:53 183.01244:852 184.0195:164 185.62817:53 188.71735:76 229.06958:138 230.70883:…
194	1.7	293.87671
195	2.376	294.07443	101.02611:981 101.0724:123 101.103:124 101.94302:81 102.03686:133 102.52744:59 102.93767:61 103.06138:254 103.36979:54 104.00396:94 104.05524:70 104.09447:53 106.06548:90 107.01607:95 107.04111:94 107.06855:63 108.02262:71 108.04898:98 108.09345:57 108.40285:68 109.02744:74 109.05646:135 109.16861:55 110.07256:124 111.00349:114 111.0222:68 111.97263:262 112.04211:53 112.06796:68 112.9586:73 112.9…
196	1.638	295.10422	100.0635:54 101.01367:1102 101.08755:120 101.14394:54 101.30898:63 102.01303:89 102.92023:65 103.00591:60 103.90667:90 103.93212:59 104.04205:67 105.00837:57 105.0637:162 106.89118:115 107.00279:156 107.05114:69 107.53981:57 108.02782:78 108.89028:90 108.9262:53 109.0336:82 109.06096:86 110.01245:112 110.99857:501 111.03704:238 111.08936:57 111.63258:65 112.0029:87 112.04321:85 113.01867:435 113.…
197	6.064	295.13867	100.05465:54 101.02779:154 101.94227:58 103.05614:62 103.92643:70 104.92332:55 105.03201:273 105.06667:51 107.00951:256 109.02526:120 109.05099:58 109.11434:54 112.81557:63 114.98776:73 115.01228:63 115.06548:53 117.0311:231 117.92328:55 119.01234:121 119.04128:119 120.0181:78 120.99266:71 121.02621:82 123.0078:1080 123.07674:116 124.01617:1040 124.08217:131 125.02509:952 125.08383:108 125.14509:…
198	6.495	295.13928	101.02061:148 103.02141:83 104.92636:66 105.03436:88 105.06322:60 106.00119:60 106.06057:61 107.01471:108 107.04478:81 111.00734:157 111.07334:105 112.97758:76 114.98489:77 116.91534:60 117.03324:80 118.04504:69 119.06222:62 120.94288:92 120.98962:82 121.06808:112 122.03283:53 122.06844:78 122.63271:52 123.00457:986 123.03699:218 123.08898:161 123.94312:66 124.01682:786 124.07722:100 124.11389:58…
199	31.637	295.22757
200	30.469	295.22824	112.01399:52 114.99624:123 115.07371:76 115.09612:57 116.92067:103 118.06287:62 119.05215:51 124.4297:57 128.99236:58 130.96245:236 130.99243:106 131.02818:51 132.96489:56 138.06183:72 139.04065:88 142.94215:73 145.93452:173 157.00288:75 165.09578:50 167.33485:62 170.0036:188 171.05702:52 177.08165:58 183.00996:2271 183.08437:176 183.1308:355 183.24655:79 184.01747:559 184.13779:116 184.24841:51 …
201	3.421	296.09198	101.02513:729 101.09183:84 101.98708:98 102.04808:55 105.92798:83 107.03138:124 107.9097:115 109.03425:316 111.00887:77 112.03626:62 113.02512:546 113.07545:101 117.03821:74 119.01322:82 120.94432:85 120.99047:123 121.03333:54 122.07018:54 122.89211:59 122.92441:60 123.01227:268 123.03923:126 123.09556:57 124.01802:247 125.02473:399 125.09669:134 125.87052:200 125.89946:136 126.00517:53 126.88475…
202	0.901	296.88199
203	2.438	297.07709
204	1.516	297.10446
205	1.7	297.11514	100.00345:52 100.92918:72 101.02201:322 101.07242:98 101.09307:61 101.47276:75 101.93469:68 102.0256:135 102.05012:96 102.32202:59 102.94801:54 104.9097:63 105.06683:114 106.10661:58 107.01231:82 107.03569:57 107.90211:131 107.91833:113 108.01184:87 108.03362:85 109.02456:149 109.93771:51 110.07268:58 111.01:546 111.07854:103 112.00623:117 112.0359:75 112.92928:112 112.97883:168 113.02449:351 114…
206	29.548	297.15231	100.93414:184 101.93259:248 101.96266:70 104.9378:55 104.99662:66 106.29357:52 107.9235:74 107.96391:65 109.00072:75 111.00594:65 114.92912:119 114.99146:66 116.92628:222 116.99711:88 118.92115:106 119.04289:88 121.91623:62 125.89724:59 125.92452:60 128.92365:55 130.96938:300 131.62889:54 134.89648:57 145.92661:64 148.95972:75 156.99174:53 157.03659:53 164.90245:56 164.97014:72 166.85172:62 170.0…
207	31.883	297.24158	105.08398:60 107.03789:69 109.04058:50 111.07857:55 112.97899:60 114.21368:50 116.92784:144 116.99141:57 125.80975:229 125.8515:61 130.97026:82 136.04549:92 136.41046:97 139.11041:84 141.13033:111 141.92195:66 146.95911:56 147.00581:74 164.08321:78 164.33127:115 173.50998:73 181.16237:125 183.01263:552 183.08292:61 183.13945:54 184.02312:215 184.62354:54 185.06218:53 195.17273:178 197.03268:102 1…
208	10.245	300.02594
209	15.838	300.16183	100.93452:146 101.93896:308 102.94229:54 104.92538:119 110.99892:64 113.03719:69 114.98604:117 115.91759:111 117.03347:59 120.93412:116 121.02626:96 123.00488:64 127.71236:52 127.8654:96 127.88677:113 128.92641:138 130.03815:64 130.08214:87 130.96684:602 131.01587:182 134.62286:73 134.99358:88 135.04831:55 136.034:79 136.91461:53 136.97992:83 140.94806:72 140.97221:60 142.87039:73 142.94072:116 1…
210	19.588	300.99606
211	25.736	301	101.03761:93 101.05866:83 101.94344:57 104.96788:54 114.93665:102 127.10753:55 128.92937:115 129.03809:175 129.35672:51 130.97716:116 132.96448:81 133.02086:80 142.40611:62 142.94946:78 144.02655:114 145.02887:575 145.92433:53 150.92705:78 151.00095:84 152.04659:75 152.08768:58 153.67729:63 157.0312:265 157.08075:72 161.02124:58 164.98053:55 171.00066:55 173.02142:545 173.07376:105 173.12779:68 1…
212	8.093	301.00009	101.03845:823 101.22047:57 101.93765:109 102.04048:145 103.01505:64 105.03175:275 105.06084:202 105.36372:53 106.89703:60 107.01266:325 107.03661:222 108.01804:82 108.29579:57 110.02111:51 111.004:109 111.03479:85 111.05489:53 113.03156:211 113.08901:93 114.09097:96 115.03387:100 115.05815:80 115.9194:58 115.95616:56 116.02567:174 116.13271:53 117.03535:1988 117.12659:58 117.17826:77 117.20329:50…
213	13.564	301.03464	101.94013:145 101.97967:104 102.94674:120 103.9164:77 104.93164:174 107.01341:4205 107.10078:239 107.14558:88 107.1905:87 107.23416:57 107.81994:63 107.90641:116 107.93495:54 108.01912:478 108.99317:155 109.0295:1230 109.08346:155 109.12016:53 109.60462:64 109.84209:65 109.99516:50 110.02882:85 111.0049:74 111.02586:54 112.03416:108 113.9379:64 115.05445:131 115.92413:154 116.58481:64 116.91835:7…
214	4.589	302.03467
215	7.847	303.04309	101.0191:164 101.03822:226 102.58482:58 102.94917:60 103.06042:53 105.03565:119 105.07314:91 106.00614:301 107.01311:633 107.04683:453 107.09074:90 107.14378:76 108.01946:71 109.02916:200 109.07749:71 109.4553:54 110.05783:69 111.01067:292 111.07552:50 113.03522:92 114.05116:62 115.05434:185 117.03162:176 118.04053:76 118.90388:66 119.05025:236 119.45073:82 120.01935:95 121.02825:242 121.05907:13…
216	4.835	303.04507	100.8243:95 101.02212:352 101.03796:223 101.06805:121 102.0451:55 102.94168:63 103.05452:376 103.09872:93 103.14242:99 104.03337:74 104.06:115 105.03378:244 105.06882:87 106.00485:346 106.0361:184 106.0602:137 106.10177:67 107.01709:1533 107.13741:82 107.17601:56 108.01894:233 108.0767:64 109.02898:347 109.08579:54 109.14449:54 109.16429:51 111.00602:346 111.04315:145 112.94328:56 113.02296:305 1…
217	2.376	304.10333	101.02452:120 101.06226:165 101.94589:132 102.04078:52 102.9452:132 105.0347:171 107.01579:351 107.0532:170 107.08664:126 107.91187:60 109.03075:123 110.0259:84 111.00366:142 113.02431:115 113.05801:95 115.00877:82 115.95327:83 115.9828:71 117.92128:116 117.99781:101 119.04671:113 121.03368:53 123.00976:2663 123.14726:101 123.21944:76 123.33561:52 123.89416:70 124.02017:1111 124.11352:70 124.1685…
218	4.896	305.02972
219	7.171	305.03107	101.03776:469 101.09095:71 101.36132:60 101.49702:62 101.82625:76 101.93996:133 101.98885:51 102.03979:76 102.38551:60 102.95882:58 103.01352:151 103.04237:95 103.06947:70 104.02557:123 105.03333:2346 105.12418:99 105.15977:82 105.26069:85 105.35049:65 106.03578:121 106.06407:60 106.16179:56 107.01054:492 107.06683:93 109.03149:104 109.06971:110 111.04538:95 114.98301:103 116.02392:61 116.04348:5…
220	5.573	305.06903	101.02803:246 101.94872:53 104.92149:73 105.03215:103 105.99361:57 107.01022:476 108.0414:58 109.02617:162 110.48058:56 111.00809:129 111.04472:69 112.98337:94 113.0192:202 115.06998:87 115.91762:78 117.04174:82 117.94496:62 119.04108:64 120.01473:56 120.04511:53 121.02563:61 123.0079:3005 123.10407:138 123.1493:112 123.24242:56 123.62347:51 124.01438:3055 124.11911:189 124.15974:117 124.20969:92…
221	2.253	306.11911	100.03599:127 101.01945:609 101.06631:88 101.18228:52 101.94096:201 102.02581:64 102.94214:125 103.02865:118 103.92593:59 103.96899:74 104.92961:79 107.67583:66 107.89984:81 108.01873:127 108.9884:71 109.02218:293 109.89174:73 109.97561:55 110.03088:175 110.08749:58 111.00411:326 111.03732:125 111.11905:62 112.02874:73 112.94582:82 112.97746:88 113.02268:278 113.90211:56 113.92895:61 114.02669:10…
222	3.36	306.11966	100.957:51 101.02391:523 101.42971:50 101.93971:195 102.02342:63 102.9475:99 102.97716:59 103.0557:63 103.97846:126 104.923:158 104.97604:143 107.01363:78 107.03689:102 107.90504:255 107.92496:150 108.14724:54 109.02872:142 109.06094:112 109.08059:71 111.00847:99 111.03575:73 113.02457:387 113.0503:142 113.76752:51 114.02975:79 114.95473:64 115.04452:221 115.09754:64 117.0341:89 117.75168:53 118.…
223	24.199	307.09784	101.04:136 101.94056:111 102.03577:52 102.94702:94 104.92548:72 105.03344:59 107.01823:59 107.05054:58 109.02704:192 114.98605:53 115.05137:75 115.94387:91 117.03452:9268 117.12523:304 117.16906:201 117.21257:146 117.33735:91 117.35985:72 117.40852:59 117.54214:79 117.61875:62 117.86633:65 118.03801:884 118.06944:169 118.28512:66 118.89712:140 119.04404:170 120.02013:125 120.0484:99 120.14124:52 …
224	7.909	307.13989	100.93443:89 101.02405:134 101.98878:74 103.92109:61 105.03127:141 105.05712:50 107.01482:223 107.04727:87 107.93139:70 108.03825:89 109.03059:102 111.00192:131 113.02369:161 113.11459:71 114.93671:58 115.46648:69 115.94973:108 117.04176:153 117.94095:53 119.04981:83 119.92717:54 120.02422:64 120.10658:70 120.92213:100 120.99039:72 121.03002:182 123.00793:2064 123.0948:121 123.1301:51 123.18713:6…
225	2.929	309.11365
226	1.638	309.1188
227	30.53	309.17349	100.93697:183 104.22296:61 112.00018:64 112.9305:89 116.92812:102 119.04996:1492 119.10332:220 119.18016:58 120.05:58 120.59773:51 122.97685:1338 123.06286:81 123.11655:106 123.98093:287 124.97319:80 127.57021:51 128.92386:64 130.96361:177 133.06596:74 137.0013:77 138.97069:107 140.98056:72 147.95355:219 151.81226:53 151.87982:50 154.03516:57 155.98941:107 156.94917:73 158.88278:83 161.88249:66 1…
228	1.024	310.06815	100.00967:249 100.03965:205 100.09818:54 100.21118:65 101.02371:804 101.08207:156 101.17844:60 101.20554:71 101.24243:62 101.35912:53 101.59454:61 101.87715:54 101.93652:56 102.00481:74 102.05266:106 102.65567:71 103.00438:97 103.03362:81 103.05408:58 103.63152:81 104.05372:66 104.78668:53 104.93073:53 105.01926:136 105.06322:78 105.74976:51 105.92328:174 105.94029:128 106.02165:65 106.0671:85 10…
229	5.573	311.03967
230	24.076	311.09308	100.93832:79 101.29321:51 101.93511:52 102.15624:78 102.94395:55 106.8957:59 108.02106:127 108.05531:85 109.02552:242 112.01042:59 115.04726:148 115.64508:51 116.05487:57 117.03433:612 117.06888:154 117.51542:51 117.92013:58 118.03457:257 119.46753:50 120.02206:58 121.02962:139 122.04183:94 123.00469:258 124.01324:250 124.04944:71 124.34847:57 125.02354:212 125.06924:65 125.13269:52 125.86866:63 …
231	30.592	311.16797	100.92421:68 100.94317:61 101.94347:108 102.93934:110 103.85021:59 104.94746:52 104.97672:55 107.5041:79 111.04346:111 111.06934:57 114.93079:134 114.97286:52 115.5176:60 116.92827:281 119.05019:1528 119.14024:90 119.25515:50 120.05247:195 120.90523:52 121.01636:60 122.90607:66 122.97594:286 123.01112:74 123.42112:57 124.01182:88 130.98099:71 132.061:89 134.96213:71 135.97099:62 154.04166:88 154.…
232	30.656	311.1683	100.93192:153 100.95433:118 101.93314:52 102.94048:147 103.97867:52 104.95785:81 104.97888:64 114.10098:52 116.92982:232 117.92814:82 117.95377:76 118.89886:58 118.92221:80 119.04792:186 121.02535:85 125.18754:60 127.87052:60 128.92221:55 130.96637:81 134.89194:68 136.87646:62 137.0498:56 143.86792:103 143.99951:52 156.95491:57 158.93269:79 161.91367:82 164.9901:58 168.98077:60 170.00616:347 171.…
233	4.405	311.53674
234	29.302	313.0791	100.92901:120 100.94674:88 101.03:52 101.92039:58 101.95094:60 102.92713:62 102.95781:67 109.07751:57 114.93017:66 114.9481:64 115.92486:66 116.9248:101 118.01021:62 120.89291:62 121.06073:56 126.90308:84 128.94174:95 130.17696:56 130.93095:62 130.9677:337 131.00508:63 131.96846:112 134.96649:73 135.96245:71 138.88431:52 141.1407:94 146.94398:73 147.87683:60 149.00728:201 149.90378:56 150.00456:6…
235	2.868	315.07349	100.93049:114 100.96156:53 101.02401:311 101.93904:142 102.05884:123 102.95054:132 103.46471:72 104.9286:139 105.1702:52 105.97649:53 106.03801:64 106.09116:95 107.01271:630 107.04117:275 107.06785:146 107.13407:73 108.02056:62 109.03183:438 111.01229:148 111.06042:84 111.92598:82 111.94726:63 112.01815:65 112.93154:103 113.02471:478 114.01437:74 114.03018:55 114.16791:57 115.00117:72 115.05904:7…
236	2.315	315.07379
237	5.327	315.10809	100.93629:78 101.02256:265 102.03342:66 102.9436:87 103.05285:65 103.9248:99 107.01292:451 107.04768:96 108.01654:57 108.04117:80 109.02531:145 109.05154:123 111.00532:239 111.03712:349 111.6083:57 113.02077:300 113.50373:56 114.93187:60 115.04519:75 115.91529:80 116.98149:76 117.03064:638 117.06161:156 117.09773:80 117.91832:64 118.94028:280 118.98505:52 119.04471:352 120.00835:81 121.02753:150 …
238	4.589	316.03241
239	5.88	316.03333
240	6.864	317.03964	101.02073:125 102.93362:77 103.0456:103 104.96098:58 105.03078:126 106.00625:114 107.01259:1817 107.09853:164 107.12553:51 107.16951:50 107.2028:87 108.02321:164 109.02701:395 109.08629:89 110.93549:65 111.91886:61 112.98134:61 113.0245:108 117.03214:119 117.93771:130 118.89716:57 119.04559:117 120.93158:105 121.03111:101 121.06183:54 123.0104:2344 123.08208:289 123.19992:71 124.01452:5885 124.13…
241	5.941	317.04083
242	7.847	318.04709
243	1.393	320.09766	100.03639:88 100.12086:70 100.17355:68 100.28602:65 100.6372:62 100.67758:76 100.92672:92 101.02409:14131 101.15813:310 101.18967:231 101.23583:176 101.33243:106 101.40771:133 101.55853:97 101.62477:147 101.68724:62 101.78576:65 101.86694:71 101.91569:71 101.95544:119 102.02946:640 102.11746:86 102.15771:79 102.22119:50 102.26221:70 102.3508:59 102.4304:58 102.52799:56 102.55997:58 102.8129:54 10…
244	6.187	321.02679	101.02768:281 101.3711:63 102.95033:112 103.01834:75 105.03675:288 107.01308:312 108.01932:114 109.03066:255 109.04997:116 109.0792:54 111.08092:77 115.00553:95 115.04012:85 117.03377:288 117.07304:162 117.11835:62 117.21801:56 118.03663:60 118.90095:51 118.93932:91 118.95915:76 119.03065:84 119.05977:62 120.02251:77 120.04268:71 120.93842:69 121.02921:241 121.06744:61 122.04187:81 123.01048:2800…
245	2.315	321.09467	100.92236:84 100.95405:72 100.99415:73 101.02377:1191 101.08585:127 101.11067:74 101.15557:68 102.02805:57 102.94633:139 102.99978:68 103.05864:192 104.9337:129 105.03701:122 105.90924:52 107.04366:196 107.94907:55 108.01771:351 109.0311:184 109.90611:89 110.02621:84 110.04447:61 111.02319:121 111.05399:71 111.60032:53 111.96086:54 112.98949:110 113.02438:652 113.93797:82 114.9382:78 117.93709:14…
246	1.147	323.07413
247	3.421	323.11166	100.02319:55 100.04829:80 101.03023:78 101.95148:135 101.97784:67 102.96889:89 102.99823:94 104.02906:100 104.92813:66 105.03974:61 105.15796:56 105.93057:65 106.05899:103 107.0144:145 107.05405:81 107.9101:68 107.93948:60 108.67741:50 109.03059:286 109.07117:103 109.90142:134 110.03181:59 110.06306:110 111.09222:53 112.97988:113 113.02241:208 113.09331:76 113.12138:75 114.998:55 115.04311:109 11…
248	2.192	323.11819	100.00918:158 100.03627:69 100.9315:65 101.02429:988 101.08409:84 101.11595:62 101.16434:55 101.19086:51 101.81592:58 102.02579:84 103.04671:66 103.08024:54 103.22729:60 105.03526:150 105.06664:112 106.00531:57 106.06947:66 107.01287:308 107.04361:157 108.02265:268 109.02626:192 109.89886:50 109.99383:79 110.0231:98 110.06583:134 112.93127:58 112.98768:108 113.02192:746 113.05877:189 113.11289:54…
249	4.896	323.13266
250	4.466	325.03952	100.0087:229 100.02533:95 101.02466:746 101.07106:119 103.05556:184 103.07789:77 105.03599:174 105.06828:104 106.08259:59 107.01554:1294 107.10055:80 108.01659:251 108.04152:141 109.02901:1322 111.01334:210 111.04657:103 112.04668:163 113.02377:1087 113.09702:72 113.13795:107 114.02292:172 114.05492:109 114.08704:78 114.12125:57 115.00307:371 115.04316:374 115.08158:106 115.10551:61 115.14677:54 …
251	4.835	325.04028	101.02847:1199 101.10469:109 101.14739:73 101.23524:95 101.87946:62 101.95135:53 102.0425:96 103.05518:295 104.02579:74 105.03413:527 105.06725:248 105.11196:54 105.16852:67 106.00539:139 106.03419:121 106.05806:70 106.15933:60 107.01522:2423 107.09863:177 107.17134:88 107.2149:65 107.24597:51 107.409:72 108.02112:196 108.10069:51 109.03043:780 109.12163:88 109.36472:51 109.38518:75 110.05885:80 …
252	5.634	325.04147	100.01304:93 100.04957:66 101.02651:818 101.11076:64 101.15312:68 101.30723:54 101.94641:56 101.99763:68 102.02899:66 103.06001:133 105.03481:114 105.45711:58 106.01059:101 107.01495:1245 107.09676:114 108.01783:181 109.03204:395 109.08351:155 109.14754:59 111.00523:123 111.04281:91 111.07554:59 112.04166:71 112.98749:61 113.02594:949 113.10959:102 113.16616:69 114.94542:88 115.00356:286 115.0417…
253	28.563	325.10803	100.93172:147 100.95123:75 101.94103:70 102.94571:139 107.90627:87 109.90343:61 116.9315:196 119.89614:95 119.95644:68 124.01348:162 127.92513:52 128.93687:123 129.93358:146 130.95804:104 132.97346:73 133.06642:82 138.99557:59 142.90485:64 145.92148:61 147.93898:76 152.88036:68 158.9469:60 159.09485:62 163.03618:126 163.064:70 164.94292:119 164.96617:105 168.87373:74 169.01994:54 170.0108:52 171.…
254	5.634	325.1825
255	31.637	325.18484	101.93784:103 102.93104:137 102.96471:52 103.03579:55 112.98857:65 116.92543:197 116.94398:109 117.92683:81 119.05065:2024 119.11727:157 119.4044:51 119.54678:68 120.05364:145 125.9251:95 126.93764:114 126.96339:53 135.04228:55 135.24376:64 142.92444:77 146.95926:67 147.01271:93 155.98888:104 156.99428:58 163.15274:77 168.98727:104 170.00282:3143 170.10622:181 170.14883:107 170.2859:56 170.44476:…
256	31.701	325.18561	102.94081:147 112.92413:76 112.9438:51 113.10159:52 113.1265:60 114.93164:50 116.92503:265 117.02194:81 117.91997:66 119.0491:367 119.11148:58 132.98653:81 142.09636:51 149.94775:78 153.99156:50 155.98146:72 158.00381:68 170.00636:629 170.09491:62 182.96133:63 183.01247:10853 183.10042:593 183.16371:287 183.19714:229 183.22472:157 183.31616:159 183.37965:147 183.45477:94 183.50603:67 183.64067:65…
257	0.901	326.9003	100.04527:183 100.09474:57 100.90694:66 101.02405:2094 101.06751:937 101.10794:179 101.13151:111 101.50096:73 102.02589:109 102.05325:425 102.95593:342 103.00094:126 103.05498:81 103.1662:65 103.30853:51 104.03252:1080 104.13562:57 104.17233:71 104.94879:152 105.02266:93 105.09686:68 108.9002:2634 109.03992:4204 109.14375:130 109.23846:99 109.27124:57 109.30189:56 109.37117:57 109.43288:52 109.46…
258	4.22	327.04526
259	5.511	327.05103
260	19.773	327.08878	100.94375:75 102.51707:52 102.9469:185 108.02161:111 108.89539:83 109.06287:155 112.93239:85 113.59052:51 116.94263:51 117.93301:117 120.89686:63 120.94508:51 122.81327:58 122.92807:67 123.00757:170 123.89629:65 124.01531:142 124.07882:76 125.02314:113 125.0414:75 125.09477:53 125.87693:54 127.1124:103 128.92044:177 129.86671:55 130.96709:80 131.05731:97 132.02069:241 134.0822:52 134.88503:58 135…
261	31.575	327.18542
262	17.498	327.21686	100.92741:68 100.96024:79 101.03842:66 101.93581:72 102.94763:135 105.06705:113 105.08797:56 106.02674:52 111.0855:90 112.93405:60 113.94989:50 114.94521:67 116.92857:77 118.99249:69 120.93814:61 123.04182:64 123.89816:67 123.94607:59 124.01659:76 125.02615:92 125.87331:53 126.12945:66 127.11221:167 127.87051:80 128.70039:67 128.93034:97 129.92479:75 130.95445:115 130.98653:75 136.07281:71 136.93…
263	3.114	329.08691	100.93616:68 101.02541:196 102.02205:66 104.9247:79 105.03801:317 106.03571:101 106.95206:84 107.01479:317 107.03955:216 108.04166:62 109.03455:444 109.11183:68 109.90572:52 110.00484:59 110.29211:78 111.00807:254 111.17174:52 112.04423:68 113.02445:262 113.05984:150 113.85255:51 113.92952:76 114.05068:62 114.97438:97 115.07954:53 115.94836:69 115.96891:56 116.91697:55 116.94375:74 117.01428:291 …
264	6.433	329.09085	100.01248:51 100.05413:107 101.02879:113 101.37402:55 103.01408:73 103.05817:92 105.03471:434 105.16162:57 106.01426:60 107.01336:1318 107.04713:478 107.13513:83 107.1874:53 108.02227:331 108.06783:81 109.02484:887 109.47733:58 110.02777:113 110.09454:60 110.16844:53 110.75507:50 110.97655:54 111.01035:106 111.04644:254 111.14716:50 111.89886:79 112.04612:120 113.02387:131 113.08724:78 113.71896:…
265	7.601	329.12427
266	21.678	329.23364	101.94367:52 102.95348:65 103.94866:83 104.98309:62 106.91676:53 106.9453:56 114.94283:96 116.94973:66 118.89278:57 119.04008:62 119.08453:91 119.90793:79 121.8922:66 121.99842:322 122.03144:140 123.08086:189 123.90381:92 123.94944:59 124.01407:89 124.03629:63 124.08009:78 124.11417:53 124.89406:62 125.09633:2068 125.1965:193 125.27855:64 125.31209:59 125.34298:64 125.87717:271 125.93002:84 126.0…
267	19.281	329.23557	100.92944:264 100.95892:80 102.9469:129 104.92691:139 105.88054:54 109.03257:53 112.95178:109 112.98982:66 114.94093:56 114.98322:74 116.92319:57 117.92707:71 120.98678:56 123.01064:71 123.90117:108 124.02657:55 125.09399:73 127.11469:140 127.86939:61 128.92696:136 129.00655:130 129.04884:56 130.96124:79 135.78299:53 137.01805:98 139.11143:199 139.15291:98 141.93683:84 142.90579:115 142.95743:65 …
268	1.393	331.06641	100.01455:66 100.21486:64 100.30354:56 100.92046:85 100.98245:74 101.01249:2048 101.07549:118 101.12342:98 101.22865:74 101.29103:61 101.32513:67 102.02049:131 102.06738:51 102.93961:92 103.03226:92 104.91262:71 105.03006:92 105.05722:63 106.0263:87 106.06825:65 106.34875:54 106.88794:61 106.96367:67 107.00381:4396 107.08227:252 107.13751:186 107.18671:56 107.27657:56 107.39828:92 107.47375:54 10…
269	18.482	331.24576	101.93832:73 102.94429:113 103.91579:76 103.97456:86 104.93488:102 106.89639:62 107.04389:76 107.07033:52 107.90751:119 114.95248:103 116.93629:59 118.90115:51 118.96643:53 119.92557:59 120.96913:51 123.90251:112 124.01859:66 125.06422:108 125.09354:396 125.88293:64 126.29781:56 127.11356:1159 127.17655:130 127.26595:61 127.86863:58 128.92554:134 129.086:59 130.96347:169 136.91283:53 138.97174:56…
270	29.793	331.24991	100.93418:122 102.94546:73 104.92628:74 109.04243:54 109.93841:92 111.04913:123 111.99261:76 112.98937:68 113.00626:57 114.9523:242 116.92863:164 119.94913:106 120.98954:60 123.89644:69 123.9354:81 125.93209:598 125.98824:100 126.03679:53 126.89547:77 126.93034:138 126.97145:90 127.86548:57 128.99445:69 129.92451:55 129.98657:83 146.93713:81 147.95107:60 148.9519:99 150.40572:51 151.00632:60 151.…
271	9.2	332.04657
272	8.154	332.04941
273	6.986	333.03397
274	2.991	333.03687
275	2.929	334.04031	100.01053:229 100.92909:65 101.025:305 101.06315:105 101.93925:259 101.98398:94 102.94984:72 103.04839:53 103.6745:51 103.92207:74 103.94193:91 105.02682:171 106.04219:147 107.01476:254 107.04823:137 107.08324:78 109.02834:124 109.05798:81 110.02777:52 111.00169:143 111.04408:68 112.93629:79 112.97453:56 113.02366:188 115.00323:58 115.03949:81 115.07211:60 115.95571:87 116.05551:53 116.93772:59 1…
276	4.159	334.04425	100.00476:91 100.07812:82 100.10585:64 100.30366:60 101.02371:653 101.10015:52 101.41131:55 101.81583:72 102.95268:99 103.0118:95 103.05376:78 103.96534:60 105.07367:217 105.26382:62 105.7407:79 106.00152:126 106.03856:257 107.01637:894 107.05239:297 107.1653:63 107.53745:72 107.63618:67 108.01797:298 108.05585:108 109.02963:743 109.06881:148 109.1045:73 109.89986:54 110.02535:59 111.00522:350 11…
277	2.991	334.54184
278	9.814	335.03912	101.05856:58 106.02747:85 107.01805:177 110.85641:100 112.97874:52 115.99142:53 118.97541:82 121.06075:72 121.085:59 123.0022:245 123.04689:166 124.01604:16993 124.07604:1558 124.14632:424 124.21201:232 124.2605:155 124.30407:188 124.36449:122 124.3969:123 124.47466:95 124.52046:89 124.61261:110 124.63986:83 124.71445:92 124.78347:52 124.84721:64 124.90893:56 125.01949:1191 125.06105:237 125.0985…
279	7.048	335.03915	104.952:69 104.97816:61 105.02573:158 105.04917:104 106.03692:99 107.01353:52 108.91389:61 109.03146:54 111.00471:421 111.03374:151 112.94727:52 113.02755:77 114.94145:88 115.01086:177 116.02286:108 116.9173:74 117.02515:87 118.9743:61 119.35974:54 119.96408:64 120.01763:91 121.02396:94 123.00725:941 123.09473:65 123.3063:52 123.35008:71 124.01472:1122 124.10724:104 124.12881:72 125.02207:807 125…
280	4.466	336.02847
281	32.866	337.20673
282	2.13	339.10211	100.94274:73 100.97731:116 101.02353:265 102.06558:63 102.94907:168 103.05305:126 103.06954:93 103.98528:54 104.03214:52 104.05579:88 104.92522:350 104.98869:58 105.07003:84 105.90462:64 107.00665:58 107.04218:105 109.02835:123 109.9255:53 110.00092:53 111.01293:113 111.05444:78 112.93734:72 113.02567:232 113.08997:57 113.42902:57 113.96889:74 114.95441:263 115.00149:206 115.02918:141 115.06064:7…
283	32.806	339.20059	110.99924:53 113.01893:98 115.92232:66 116.92838:160 119.04698:384 123.93327:51 124.99358:50 125.93019:282 126.31679:54 126.91135:167 138.91443:83 144.92854:62 148.97272:82 155.91541:53 170.00729:378 170.06474:103 171.00604:63 171.05661:83 174.0296:60 183.01128:8920 183.08397:793 183.12692:353 183.15567:267 183.19568:187 183.23518:173 183.28552:96 183.34335:78 183.37706:74 183.40967:76 183.47044:…
284	5.573	341.05054	100.01427:373 100.07965:69 100.1131:62 100.27623:56 100.93362:53 101.02636:2002 101.13998:131 101.19489:78 101.2252:58 101.42068:57 102.02753:155 102.51729:55 103.02054:155 103.05911:384 103.18805:61 104.02768:67 104.91439:68 105.03534:128 105.05943:106 105.08911:63 105.64069:54 106.00432:117 106.04214:112 106.58201:91 106.73645:56 107.01687:2076 107.09734:163 107.15701:79 107.24353:65 107.3726:8…
285	7.232	341.05292
286	6.187	341.05295	100.01546:67 101.02821:231 103.01482:85 103.04936:60 105.03693:141 105.62888:74 105.81004:75 106.0503:54 107.01445:229 107.04685:209 107.10615:54 108.02454:123 109.02941:222 111.04747:315 113.02647:355 115.00249:85 117.02586:54 119.00774:86 119.04604:140 119.07713:70 121.03026:158 121.04729:92 121.09314:59 123.00983:2823 123.07709:259 123.12424:96 123.17009:135 123.22855:93 123.36716:53 123.97693…
287	23.584	341.10266	100.92757:77 102.94952:241 103.91553:129 104.63344:56 112.92997:50 112.95667:85 114.95702:154 114.9852:67 116.92458:132 117.93365:65 118.89809:104 119.92049:185 119.94411:112 120.9362:71 121.02496:67 121.8942:81 123.00992:61 124.01857:55 124.34022:62 125.01974:125 130.97141:51 134.1218:56 135.89687:63 137.05576:55 137.89688:103 139.78133:62 144.87267:107 146.93176:58 147.95226:151 149.90736:78 14…
288	1.024	341.10788	100.03969:73 100.95695:82 101.02611:552 101.08282:69 101.11657:61 102.05393:175 102.95174:94 102.99531:58 105.41573:53 107.0305:56 107.90378:65 108.9901:52 109.02843:203 109.06773:69 111.00815:471 111.07037:75 111.09775:53 112.01564:61 113.02441:936 113.13512:60 113.94698:144 113.99743:205 114.05817:152 115.00464:978 115.08928:93 115.17224:64 115.48868:65 116.0129:91 116.07238:157 117.01199:128 1…
289	4.651	341.55472
290	2.315	346.09842
291	1.638	347.07675
292	9.2	348.05939
293	0.962	349.08389
294	5.696	351.03729
295	4.651	351.03751
296	23.277	351.0531	101.0281:98 101.9402:97 102.95852:75 108.2765:57 111.07547:53 114.95805:102 115.06099:72 117.93697:120 120.92912:71 120.95174:54 121.02534:140 121.05237:62 123.00124:56 124.01647:1170 124.14529:57 125.01472:130 127.07967:57 128.92612:61 130.9221:147 130.96526:139 131.92172:70 136.539:74 136.98389:161 137.03006:137 138.90675:55 139.03827:1513 139.13808:89 140.04529:59 141.85876:54 141.95471:58 142…
297	5.819	352.06635	101.02283:64 105.03385:139 106.94646:104 107.01411:162 107.051:62 107.35475:55 108.02229:104 108.05033:54 109.02823:1118 109.08411:113 109.11809:60 109.46281:59 110.03207:148 110.05811:57 111.0087:63 113.02176:282 113.05664:111 117.03655:56 119.01154:146 119.05518:86 120.74323:60 120.93554:52 120.96963:66 121.02631:243 121.04988:162 122.03592:143 122.06585:71 123.00845:1620 123.03896:1107 123.121…
298	4.159	352.06754	101.01957:110 101.05257:145 102.94607:70 103.0574:114 104.92952:134 104.95132:101 105.03651:187 108.03741:132 109.02985:1142 109.05932:263 109.17927:56 109.73914:51 111.01533:109 111.10019:74 117.01694:64 119.05148:64 121.0283:303 122.03558:148 123.00719:403 123.04815:456 123.12943:90 124.01589:546 125.02737:1195 125.12485:61 128.93176:63 130.97217:103 131.05011:122 131.09268:69 132.84389:93 133.…
299	6.064	353.05112
300	31.084	353.20178	100.01455:75 100.93154:194 102.14199:57 102.4191:52 107.93774:60 111.04974:62 116.9334:107 116.97846:57 117.43047:58 120.89536:68 122.97668:894 123.06866:90 124.01054:74 124.97265:94 125.40068:55 125.92886:318 125.97563:86 126.92667:119 126.97038:56 127.92376:53 127.94273:51 129.92587:59 130.42891:155 140.92039:52 140.98396:64 142.11005:57 149.00444:63 150.09792:50 151.11212:68 151.92731:84 152.4…
301	20.941	355.0256	100.25044:90 100.92992:103 101.94781:89 103.06393:56 111.03967:75 111.93961:55 114.94686:400 114.98038:115 115.91553:74 115.93981:87 116.22494:50 119.00962:149 120.00945:56 125.01909:87 126.22773:70 126.90279:53 128.92595:144 129.93216:63 130.96533:194 131.00171:61 135.88756:124 136.92548:57 137.47649:67 138.03198:121 139.87012:79 139.89702:82 140.25597:95 141.86606:3002 141.96349:143 142.06285:6…
302	20.821	355.02853	100.93439:266 100.95744:98 101.93769:69 102.94143:70 103.93089:84 106.8877:76 107.90507:92 108.9171:89 109.896:70 111.046:56 114.94672:248 114.97561:72 118.89582:111 119.007:110 119.94865:92 120.94232:52 120.96729:51 122.88988:59 126.94032:76 128.87611:98 128.9332:100 129.97493:62 130.88042:160 130.94183:168 130.96936:164 131.98154:81 132.90279:190 133.9213:53 133.97484:58 135.91824:67 136.00677:…
303	5.511	355.10522	101.02151:216 104.03324:106 105.03616:166 107.01236:145 107.05364:118 111.01389:57 113.02687:220 114.95118:157 114.98782:55 115.05843:130 115.94505:96 117.01791:102 117.93114:72 119.03438:96 119.07318:81 121.00054:79 121.03702:57 123.00945:1816 123.09866:127 123.1324:58 124.01668:1014 124.13306:64 125.02653:1268 125.11903:64 125.15424:53 126.98321:112 128.92207:110 129.01953:92 129.34532:80 131.0…
304	2.376	356.07425	100.93292:152 100.97939:82 101.02246:128 101.04279:85 101.92972:76 102.01868:57 102.92899:68 102.98977:115 103.04072:100 104.03138:104 104.92978:98 106.95155:97 107.01849:65 107.06158:61 108.01037:59 109.03329:51 111.00693:53 111.04198:114 112.94841:99 112.98293:163 113.02518:184 113.94911:51 114.94683:779 115.04236:87 115.08585:109 115.15199:60 116.06792:89 116.94273:61 117.00172:100 117.05052:6…
305	4.22	357.05746	100.01169:56 101.02461:119 102.9846:77 103.01649:52 104.03165:54 104.92223:53 107.04917:76 107.06471:57 108.0367:62 109.0303:1758 109.13281:68 109.16618:53 109.53767:63 110.00244:54 110.03242:243 111.00299:109 111.03312:54 113.02251:103 113.06618:69 114.0507:116 114.94848:75 119.06806:87 120.08303:50 121.02851:717 121.09651:74 121.17226:57 122.03613:268 122.06367:159 123.00867:594 123.04594:1023 …
306	5.819	357.05869
307	2.376	358.0267
308	2.868	359.0997	101.02847:122 101.05497:57 101.94119:94 103.04607:87 103.1571:53 104.03976:53 107.00954:144 107.05843:60 108.02824:66 109.03123:131 111.01839:88 113.05682:61 114.05557:91 114.95232:225 114.98545:123 115.00598:128 116.95541:67 117.02811:75 119.05037:165 119.10625:82 119.95775:60 121.01868:71 121.07082:242 123.00871:3524 123.13394:146 123.16595:108 123.26991:61 123.41108:56 124.01644:775 124.07986:…
309	31.575	359.28134	100.93587:72 104.32569:54 111.04514:1745 111.13253:116 111.83788:56 112.04308:124 113.06149:90 114.9447:100 114.98943:62 123.00265:57 123.02171:54 128.88164:63 129.92351:94 135.52504:52 141.9201:92 147.04272:100 150.45941:74 154.16217:79 159.8756:90 181.15831:83 186.85963:85 192.83612:55 197.19138:61 197.49652:53 202.68549:52 209.18805:64 211.04083:57 211.20685:1675 211.36911:93 212.20886:425 213…
310	20.821	363.92538	100.10666:55 100.93285:90 101.93908:255 103.92366:57 104.93363:61 107.9055:247 108.01656:65 114.94994:212 115.94683:61 117.93822:176 120.88879:51 120.93192:61 122.89905:139 123.94698:70 125.86642:93 126.90112:60 128.93285:175 129.87415:72 129.93488:158 130.20453:64 130.96416:252 131.96315:122 133.91399:103 135.91237:133 136.90872:64 139.8736:970 139.97203:105 141.86792:18629 142.03658:376 142.110…
311	1.331	364.12344
312	6.495	365.06598	101.02544:200 101.08076:56 102.24889:55 102.96585:69 105.05806:58 106.90022:55 106.91701:50 107.00723:70 107.0434:64 109.90079:82 112.97512:106 113.02377:109 113.09304:121 115.07697:133 118.99021:55 119.05082:135 119.16961:70 120.05524:60 121.02831:105 121.95171:90 122.05926:128 123.01093:340 123.04507:6612 123.1348:341 123.17976:138 123.24885:125 123.3768:87 123.41218:73 123.46307:83 123.86782:5…
313	7.909	365.18295
314	3.79	367.03244	100.92776:75 101.01998:78 101.94012:149 101.97935:65 103.05238:81 105.0278:106 105.08867:54 107.05376:64 109.02988:898 109.06613:252 109.10641:84 109.16589:58 109.19472:56 109.72605:74 110.03028:179 110.98044:57 111.01173:78 112.05775:53 113.02357:123 114.95181:147 115.00053:69 115.05416:110 116.05145:78 116.92615:81 119.047:293 119.90392:107 121.02952:123 121.99807:52 123.00799:295 123.03927:115…
315	6.433	367.065
316	2.253	369.04773
317	4.159	370.07767
318	1.393	372.0647	100.0285:50 100.94766:103 101.0224:2624 101.08099:273 101.16078:99 101.25465:102 102.03209:148 103.05087:62 103.77459:69 104.03097:88 105.01844:233 105.08166:52 105.10737:52 105.38928:52 105.43146:55 107.04353:95 107.90589:69 108.01746:77 108.90466:186 108.95046:58 109.0291:98 109.05922:53 110.89677:91 111.00729:957 111.06602:128 111.10811:68 111.22987:64 111.95556:70 112.01116:60 112.97987:113 1…
319	20.821	373.95401	101.94136:188 103.85326:82 103.91611:57 104.97478:61 105.91508:85 107.90137:146 111.00513:56 114.9532:53 117.93526:94 118.89787:118 120.93208:54 122.89587:253 122.94499:53 126.9016:133 128.75385:59 128.86545:64 128.92061:139 130.96545:295 134.9769:67 139.87384:118 139.92938:62 141.87331:77 143.86348:123 143.90875:56 144.88019:163 144.92357:65 144.97148:61 145.85811:391 145.9198:154 145.9662:55 14…
320	1.761	373.96478
321	1.331	374.06335
322	2.376	374.07098
323	14.855	375.20364	101.02544:922 101.07433:102 101.1131:71 101.43063:52 101.93925:57 103.02525:55 103.91908:82 104.93389:91 107.02154:70 111.0047:74 111.02483:85 113.02583:712 113.07025:117 114.02679:182 117.17979:56 117.9441:50 119.03294:259 119.08707:64 119.97061:73 122.03777:57 122.89127:59 123.01042:194 123.91545:76 125.03613:249 126.02808:90 128.93152:62 129.93245:122 130.96371:213 130.98639:113 131.99998:62 1…
324	1.823	375.97446
325	1.024	377.08353	100.01743:55 100.04575:72 100.88833:51 100.97414:54 101.02625:8402 101.08504:827 101.10872:458 101.15131:192 101.24445:156 101.26223:122 101.34847:59 101.39529:51 101.41886:63 101.491:60 101.64619:68 101.73542:55 102.03069:498 102.21029:52 102.29285:53 102.36549:68 102.56327:52 102.63676:56 103.02771:149 103.05792:159 103.28042:53 104.00235:116 104.0344:175 104.13813:53 104.28212:97 104.98672:65 …
326	3.851	378.06888	100.93501:62 101.02328:151 101.93904:87 106.89699:60 107.02237:79 107.05173:111 108.02274:180 108.05671:88 109.03059:428 111.047:69 112.77914:56 112.97994:66 113.02052:138 113.04995:95 115.05574:64 117.95687:55 118.97137:53 121.03229:85 123.00912:584 123.07376:100 124.01593:362 125.0249:457 125.05183:129 125.0843:75 125.12265:54 126.09398:59 127.00711:64 128.03633:51 128.9568:61 129.01945:59 130.…
327	12.58	379.16605	101.02819:73 104.01987:68 105.02367:53 107.03655:61 108.19279:51 109.02366:83 113.02716:66 115.91983:58 117.03091:776 117.09489:59 118.03696:107 118.08535:60 118.52667:66 118.56138:56 118.79276:56 118.85202:57 119.05058:111696 119.64425:243 119.69219:63 119.72226:107 119.75056:145 119.79501:89 119.83652:80 119.87478:109 119.9456:112 119.99289:119 120.05408:10069 120.15568:562 120.2621:174 120.311…
328	1.577	380.19135
329	2.376	382.96252	100.92759:96 101.02337:238 101.94043:129 101.95963:68 102.94258:58 103.00402:63 103.06522:62 103.95381:67 105.01159:95 107.04263:114 107.08468:56 107.90779:389 107.95932:79 108.01958:156 108.05604:97 109.02453:163 109.89652:63 112.02981:102 112.95099:78 112.98058:123 113.02134:191 113.94254:106 113.97947:67 114.94625:445 115.04291:171 115.95289:151 115.98277:50 116.89751:75 116.92579:105 117.0178…
330	5.941	383.06241
331	6.556	383.06454
332	3.36	384.98062	100.01048:55 101.02349:342 101.08183:86 101.93645:87 103.95866:125 105.93636:104 107.90808:451 108.9099:135 109.02916:85 109.06821:155 109.90732:176 109.93622:71 110.93742:183 110.973:101 111.00113:69 112.92851:52 112.95411:123 113.03342:74 113.05335:65 113.11363:52 113.94347:114 114.95012:379 115.94985:166 116.90413:130 116.93725:55 117.01272:85 117.05436:154 118.90182:156 118.92719:95 119.05078…
333	5.696	385.1149
334	6.31	385.18497
335	1.085	387.11295	100.03426:103 100.27792:59 100.91348:64 100.96069:99 101.01231:1438 101.0991:94 101.58521:58 101.92323:69 102.01654:174 102.40562:57 103.01859:63 105.00703:128 105.03336:56 107.01448:66 107.0351:56 108.88757:79 108.91611:63 109.01301:75 109.8859:69 110.50933:51 110.99821:1686 111.08313:103 111.1424:88 111.18813:107 111.99175:105 112.02504:60 112.97205:74 113.0145:1151 113.07597:126 113.1304:57 11…
336	7.786	387.12997	100.92754:67 101.02445:1943 101.10924:77 101.17869:57 101.99252:61 102.02478:62 102.88356:58 103.03076:60 106.87282:52 107.01514:890 107.04778:129 108.01385:148 108.04933:65 109.03613:112 109.08483:52 113.02496:880 113.1034:91 117.0125:72 119.04973:61 119.09249:58 121.95081:68 122.06683:75 123.00871:10292 123.07221:777 123.09822:461 123.13378:284 123.17806:184 123.24304:133 123.29658:130 123.3472…
337	6.126	387.16586	101.02542:1430 101.08778:117 102.05671:104 103.00822:66 105.86944:54 107.01436:123 109.06559:157 111.01315:230 111.27644:56 112.9839:64 113.0248:1066 113.11257:70 113.19057:60 113.70969:61 114.99345:166 117.95312:53 119.03928:497 121.02957:75 121.06882:67 123.01058:1068 123.05824:176 123.08773:69 123.40437:74 123.43568:54 124.01382:469 124.07546:54 125.02554:1115 125.14558:66 125.17616:51 126.028…
338	7.109	387.16904
339	32.19	387.27615	101.00685:60 103.9696:62 105.32032:57 108.77731:68 111.93403:78 112.98578:398 116.93156:70 116.95664:53 119.94757:83 125.92843:72 126.91564:142 129.97487:138 146.9641:198 147.03255:76 150.97905:70 152.00891:62 153.00325:231 153.26631:55 154.97075:109 155.20543:52 156.61525:55 163.01108:60 169.01817:59 171.00546:59 183.00945:87 183.43929:65 183.84198:59 184.01598:59 200.00714:84 218.87457:108 236.…
340	33.112	387.31216	100.92866:61 103.97247:66 108.00117:61 110.98109:70 111.0455:455 111.13704:70 120.1262:108 124.67395:107 125.28136:73 126.89999:167 126.93771:66 127.03347:59 127.93643:54 144.93503:53 152.98584:97 153.97786:58 154.97221:219 170.2403:57 175.05945:65 183.01193:201 217.8667:51 225.22417:113 231.48238:76 239.23235:343 248.97034:287 249.02873:112 253.25648:53 257.92862:50 258.00412:54 263.26782:58 265…
341	6.064	388.16718
342	1.393	390.10135
343	5.573	390.50546
344	20.882	390.94196	101.92713:63 102.94576:103 104.93357:85 107.90049:75 109.0078:55 113.00446:54 116.92905:94 116.96001:53 117.92606:51 121.02718:173 122.89022:266 122.92109:89 123.89514:60 124.88328:60 125.8701:61 126.88583:66 128.93288:94 130.96176:195 132.90845:113 134.90411:70 134.9839:53 139.87416:58 141.86646:2072 142.38911:93 142.87682:101 143.86487:1340 143.91376:229 144.01767:80 144.86708:140 144.91832:68 …
345	4.774	392.08417
346	6.433	392.08667	101.02438:487 101.94005:97 105.03075:117 105.05505:71 106.03299:55 107.01405:455 108.0219:69 109.02731:76 109.07479:76 113.02058:133 113.57814:84 114.95057:55 115.00569:95 116.02897:104 119.04823:74 122.04278:85 122.6336:122 123.00667:770 123.04455:9338 123.16452:295 123.1937:210 123.26038:124 123.29464:110 123.35521:61 123.42997:105 123.46425:134 123.51665:57 123.54915:87 123.61944:64 123.86271:…
347	8.339	393.04282	100.55959:54 100.93473:90 101.02286:326 101.07401:54 101.94248:88 101.96621:53 104.91482:64 105.02992:63 106.71465:57 107.01245:1950 107.08574:138 107.13106:58 107.16479:78 108.0192:149 108.05947:57 109.02398:90 109.06218:137 109.08414:73 110.04964:78 111.01261:62 112.98476:118 113.0196:225 113.04443:124 114.02368:50 115.04247:102 115.07377:128 119.03564:193 120.98691:96 121.03277:100 121.52776:5…
348	11.167	393.1478	105.93661:73 107.04848:412 107.08273:97 107.30588:99 109.02852:125 109.10555:57 117.03638:187 117.93849:53 119.05127:14892 119.13946:667 119.16924:489 119.18912:351 119.27152:172 119.33681:124 119.43385:100 119.47085:90 119.54453:105 119.5983:80 119.66441:79 119.7342:51 119.76147:83 119.83029:82 119.85765:83 120.05467:677 120.09885:142 120.14247:95 120.24783:52 120.94569:71 121.03142:572 121.1465…
349	0.901	394.88782
350	11.167	395.16165	101.09867:61 103.16184:68 104.92941:54 105.03872:108 106.04367:143 107.05052:1288 108.01672:69 108.0574:252 109.03009:73 109.05445:59 110.05496:65 113.0204:126 116.24504:66 117.03436:416 117.07389:92 117.11209:51 119.05035:34972 119.13767:1554 119.17425:849 119.24017:442 119.29621:238 119.32869:260 119.3522:203 119.38452:160 119.44269:201 119.48817:215 119.54878:171 119.6204:104 119.67553:121 119…
351	10.552	395.16199	101.02612:73 102.94256:82 107.04623:244 108.07682:51 113.0251:94 113.46165:118 116.93349:59 117.03453:140 119.05256:2212 119.14402:149 119.17514:123 119.21904:64 119.32648:56 120.05338:207 121.02264:52 121.06835:83 122.03606:94 123.00842:350 124.01501:291 124.15776:51 125.0219:440 125.07556:59 127.02062:102 128.93221:147 131.93141:79 133.03058:191 134.03041:91 135.04605:7093 135.14957:387 135.236…
352	6.433	397.07739
353	31.391	397.22583	102.93165:68 109.20981:50 112.98129:78 116.92802:106 117.93233:60 119.05613:93 119.94656:265 120.95781:67 122.0175:62 122.97388:577 123.00175:298 123.9782:96 126.9085:134 126.94318:57 135.91847:89 139.93407:69 142.0419:96 146.96507:106 152.99593:564 153.04138:154 153.08286:55 153.40909:59 167.01215:109 183.00505:141 184.89249:53 188.12497:68 190.85223:85 196.86023:78 204.94746:73 208.93344:62 210…
354	2.376	401.00394	99.99349:59 100.92865:79 101.02389:262 101.93892:51 101.981:56 102.93061:85 103.05266:399 103.952:107 104.03309:62 104.93295:65 105.91206:86 107.90686:489 107.94396:142 108.02225:311 108.0462:67 108.20537:53 109.02064:59 109.05273:123 109.08872:53 109.90501:81 109.94003:79 110.0677:99 110.94854:102 111.94496:125 112.01398:101 112.94893:175 112.97627:93 113.0235:162 113.07689:53 113.9383:463 114.0…
355	5.019	401.10907	100.05893:55 101.02605:1085 101.09782:101 101.13988:65 101.16341:56 101.19906:53 102.02016:51 107.01122:386 108.01315:73 109.03099:101 110.95396:66 111.00397:99 113.02493:529 113.06123:189 115.00307:74 117.9431:57 118.89496:52 119.03872:56 121.04182:60 122.01907:58 123.00811:6480 123.13193:172 123.17198:150 123.20403:124 123.27188:79 123.35542:54 124.015:7128 124.10341:369 124.13071:195 124.20615…
356	6.003	401.14255
357	10.675	401.14801	101.02646:482 102.03941:56 107.01209:112 107.05548:87 109.03359:116 113.02337:130 113.05772:130 118.65287:55 119.04709:827 119.12431:65 119.95307:56 120.89283:70 121.02399:92 122.06406:54 123.00746:2733 123.13599:104 123.63216:52 124.0154:3246 124.10004:182 124.18356:106 124.2941:58 124.48808:54 124.51917:56 125.02264:1947 125.17374:75 125.45985:58 126.02711:98 130.96687:108 133.03304:50 133.0681…
358	5.081	403.12265	100.93081:82 101.02456:715 101.07281:73 105.92133:51 107.01453:205 107.03688:121 109.02796:110 112.01608:64 113.02754:371 113.08209:65 114.0414:50 114.99268:67 115.04883:124 118.04137:55 119.04374:109 119.07372:61 123.00838:2792 123.07413:181 123.12176:143 123.17383:78 123.22772:74 123.27388:85 124.01633:2463 124.06559:276 124.1003:99 124.13687:118 124.16074:104 124.19376:60 124.24513:80 125.0221…
359	4.22	403.14996	100.93081:82 101.02456:715 101.07281:73 105.92133:51 107.01453:205 107.03688:121 109.02796:110 112.01608:64 113.02754:371 113.08209:65 114.0414:50 114.99268:67 115.04883:124 118.04137:55 119.04374:109 119.07372:61 123.00838:2792 123.07413:181 123.12176:143 123.17383:78 123.22772:74 123.27388:85 124.01633:2463 124.06559:276 124.1003:99 124.13687:118 124.16074:104 124.19376:60 124.24513:80 125.0221…
360	9.077	403.16138	100.03941:62 101.02185:1228 101.05312:176 101.08842:90 101.12946:66 102.0219:110 102.93172:70 103.96804:52 107.01222:94 107.03912:73 109.02178:56 109.06891:80 110.07274:79 111.04008:167 111.95627:66 113.02432:860 113.11727:77 113.14537:56 113.16845:57 117.93009:121 119.03324:451 119.08855:105 120.01044:56 120.05391:67 123.00636:272 123.03564:219 124.01453:312 124.04776:282 124.08247:126 125.02355…
361	1.024	404.10211
362	4.22	405.04807	100.00753:55 101.02319:672 102.01141:61 102.98181:54 103.00123:51 107.00919:50 107.04704:145 107.46792:59 109.02927:393 109.08202:86 110.03679:76 111.00078:75 111.04133:62 112.97753:62 113.01867:683 113.10212:80 116.92554:77 116.95186:51 118.89333:53 119.04715:24295 119.1301:1405 119.16244:625 119.2442:362 119.28835:179 119.35622:147 119.41492:185 119.46812:81 119.50104:126 119.52499:120 119.6464…
363	6.187	410.10992	101.02548:853 102.05704:80 103.93109:68 105.91553:56 107.01488:614 108.01832:79 108.52204:52 109.0239:71 111.04478:99 112.04456:68 113.02287:579 114.02573:141 116.06945:71 119.03793:159 121.02372:126 123.00821:4312 123.08922:238 123.14741:145 123.22353:90 123.80993:59 124.0157:3991 124.10068:233 124.14017:132 124.25297:70 124.34922:63 124.70843:73 125.02462:5885 125.11507:257 125.19721:129 125.22…
364	0.901	410.86346
365	9.876	411.15607	101.02045:248 105.04017:81 105.06316:69 106.50459:76 107.01318:822 107.0472:481 107.09561:114 107.12328:57 108.01937:133 108.04786:152 108.07946:88 109.02917:867 109.11524:59 109.4961:52 109.77631:57 110.57975:60 112.97596:63 113.02801:70 115.55383:56 115.95132:98 116.04734:65 116.33726:60 117.03517:114 118.32878:50 119.21764:54 120.03692:64 120.31216:104 121.02959:1790 121.16263:64 121.2301:52 1…
366	1.761	411.94647
367	6.126	412.12222
368	7.109	412.12393	101.02099:977 101.10337:69 101.13189:53 104.92632:56 107.01016:351 108.02158:68 109.03473:79 110.01935:74 112.92467:64 113.02361:470 113.05824:142 116.02029:51 118.97077:52 119.0306:110 119.07977:50 119.94781:63 120.04261:59 120.93513:58 121.06242:79 121.79472:59 122.89599:56 123.00723:3299 123.09687:216 123.43862:63 123.51492:53 123.66264:58 124.01489:3078 124.10884:178 124.13926:120 124.2001:54…
369	7.54	412.12643	100.40958:54 101.02427:553 101.08472:96 102.02696:81 102.93073:53 107.01575:198 109.90589:109 111.04912:74 113.02525:460 113.08197:81 115.05193:55 119.95041:72 121.0223:67 121.91926:72 122.48814:51 123.00796:2778 123.08514:176 123.12605:97 123.16188:90 123.30772:60 124.01638:3210 124.08408:285 124.13682:132 124.27623:72 124.30901:57 124.46449:63 124.54974:62 125.02435:3321 125.09107:268 125.14758…
370	11.843	413.14935	101.02161:302 107.0221:76 109.03043:146 113.02283:149 119.04982:348 119.09032:92 121.02423:67 123.00926:729 123.04642:161 123.08168:131 123.14452:69 124.01789:758 124.11682:53 124.98363:68 125.02525:536 126.01816:55 131.02998:78 134.03754:80 134.06294:67 135.04494:64 137.06407:91 139.04416:172 140.00807:55 146.05345:60 147.9547:95 149.94284:50 151.00435:572 152.01035:131 153.0094:198 153.04189:10…
371	6.433	414.06787
372	10.245	415.1951	101.01917:226 101.33129:57 102.06772:67 107.05173:74 107.07985:61 111.07057:101 113.02493:94 115.18031:75 115.28304:71 119.03798:74 121.02044:52 123.01202:62 123.99061:80 125.02345:159 125.05833:68 128.02995:91 135.0435:136 135.07816:69 135.12753:55 151.00462:121 151.03662:93 151.06471:67 152.80176:76 152.98579:53 153.03189:61 157.92955:53 159.04205:118 161.01799:86 161.04218:77 161.52869:73 166.…
373	10.982	415.19849	100.93694:62 101.02457:373 101.07518:70 101.0938:52 102.04131:64 103.35075:259 103.40237:65 105.06653:59 105.86859:93 107.0136:64 113.02057:419 113.04716:123 117.92568:59 118.02756:63 119.03182:153 119.06831:53 121.02779:88 121.05762:57 123.00949:433 123.1034:79 123.74704:50 124.01418:253 124.05607:79 124.63813:55 124.89959:53 125.01979:392 130.08354:65 132.94673:52 134.88847:111 135.03793:78 135…
374	1.393	417.00446
375	11.228	417.08539	101.02357:345 101.06776:70 102.03504:53 104.0374:66 104.73541:106 107.01239:595 107.04617:222 107.08542:81 107.24953:60 108.01139:73 109.02775:239 109.08942:58 111.93974:55 113.02336:159 113.04826:98 116.06918:56 117.03375:229 117.14901:74 119.04953:4547 119.14384:188 119.1926:114 119.25012:80 119.37236:71 119.75538:99 119.92818:61 120.01537:126 120.05139:343 120.9649:67 121.02833:157 121.99139:7…
376	15.408	417.11768	101.03912:127 103.05445:136 104.03327:51 104.93729:81 105.0301:99 107.01611:1649 107.08945:174 107.13223:78 108.02488:405 108.07355:83 109.03251:196 110.04294:70 112.93172:53 117.06322:91 117.08171:60 117.9341:69 119.06284:59 120.0198:106 120.05562:92 122.00048:115 122.02161:71 123.00748:214 123.03152:61 124.89645:69 125.02047:321 125.07552:78 127.05588:118 130.05237:104 130.96831:83 131.01237:13…
377	14.548	417.11865	101.02962:155 102.25504:101 102.9373:95 107.01587:452 109.08047:59 113.01955:144 113.09013:52 114.95196:96 119.03501:87 119.93871:57 120.04235:55 121.02771:169 121.07831:69 121.22356:56 123.00447:60 123.03871:97 125.02491:176 129.87764:52 136.90048:57 143.92491:113 145.06154:104 146.93356:106 148.92657:106 149.01944:116 150.95497:53 151.00517:3012 151.0825:302 151.1757:57 151.22734:105 151.27904:…
378	17.928	417.1189	103.01316:58 103.05392:238 104.05115:60 105.03636:66 107.01322:1487 107.09631:129 108.02252:480 109.02987:618 111.00655:66 115.05233:74 115.07224:70 117.06617:61 117.93232:53 118.89697:75 119.02256:63 120.02281:61 122.00072:221 122.04607:63 122.99905:89 123.04251:120 123.06508:56 125.0276:739 125.10635:68 125.70266:91 127.04244:71 128.05101:58 129.87236:56 130.04642:269 130.96207:133 131.01474:16…
379	11.29	417.21283	101.02598:571 101.13715:64 101.17561:51 102.21715:54 104.07288:60 107.02456:56 107.90472:53 111.04771:104 111.06337:90 113.02505:328 113.06749:140 114.44651:57 115.5587:56 116.05313:77 116.94913:52 117.02836:57 119.04826:408 123.00646:198 123.05353:64 123.88849:115 125.01936:295 125.04725:117 125.09854:81 127.04777:78 129.01694:78 130.08284:127 130.96704:51 132.01785:60 132.14305:57 133.26466:59 …
380	13.564	417.24881	101.02309:1341 101.11089:88 102.06528:54 107.01511:86 109.03605:68 112.95087:75 113.02183:790 113.08549:72 114.01891:102 115.00404:88 118.90172:70 119.02851:136 119.05537:90 120.07083:53 123.00313:97 123.04269:107 124.01094:141 125.0167:166 126.02835:168 130.9711:100 132.95592:60 135.05624:90 135.92331:58 139.03563:114 141.01271:56 141.93703:55 146.96083:64 147.04227:66 150.99956:389 151.06009:79…
381	5.45	418.09961
382	15.347	418.12369
383	2.376	418.93832	100.93769:86 101.02255:398 101.05293:121 101.93165:113 103.05767:571 103.17448:57 103.92514:203 104.92636:136 107.01673:87 107.90736:608 107.9614:59 108.04843:274 108.10738:62 108.45731:52 108.92943:52 109.03167:153 109.90588:238 109.96736:63 111.00555:193 111.05389:96 111.94617:86 113.02399:82 114.05872:162 114.94997:182 115.00574:157 115.90681:89 116.92464:83 116.98628:151 117.96405:51 118.0583…
384	18.789	419.13361	103.05123:171 103.97916:71 107.01262:166 107.04855:102 109.02763:308 109.59286:79 112.5178:51 112.93117:58 115.15644:58 116.92091:59 121.03068:374 122.03777:1443 122.12787:134 122.16264:58 123.01181:89 123.04312:398 123.10056:83 124.01245:107 124.05256:105 125.02409:5090 125.11456:203 125.1974:96 125.23993:82 125.27363:75 125.93151:70 126.02414:421 126.67831:109 126.98006:52 127.02071:75 127.0560…
385	15.777	419.13586	100.94813:104 100.96781:93 103.05428:171 103.91642:55 107.01883:152 107.05576:85 109.03129:192 112.98225:73 113.01614:61 114.94999:59 115.94662:104 121.02776:147 121.95597:89 122.03584:675 122.10703:88 123.03587:114 124.02396:109 124.39863:72 125.02413:3825 125.11669:225 125.16902:119 125.30488:88 125.36987:53 125.4619:63 125.52717:59 126.02383:103 126.04738:158 126.06918:92 127.02413:67 128.0663…
386	3.36	420.95517
387	9.691	421.11426	101.02515:887 102.02493:108 105.03605:126 105.06841:57 107.01404:262 107.0544:190 108.9931:57 109.05875:144 111.00441:62 112.02486:80 113.02587:467 115.03173:59 119.04971:735 119.08678:163 120.05997:133 120.08452:53 122.03879:64 123.01033:5380 123.11009:238 123.25859:74 123.31982:52 123.38014:70 123.41782:53 123.51154:56 123.86298:55 123.95914:66 124.01669:6527 124.14041:214 124.20177:131 124.252…
388	6.31	421.16321	100.98496:97 101.02402:4207 101.11822:192 101.14735:90 101.18402:82 101.26432:65 101.44434:53 101.50327:57 101.53674:105 102.02502:199 102.19358:59 102.61496:58 102.70784:53 103.00159:146 103.02637:81 105.03587:64 105.43614:63 106.45737:60 107.91577:99 109.0341:71 109.67196:68 111.04254:81 112.95048:63 112.98117:63 113.02443:3541 113.11774:166 113.17487:97 113.28853:81 113.49179:52 113.68771:56 1…
389	14.425	421.20645	101.02377:204 101.93598:72 109.02582:72 111.01607:51 112.0425:71 113.0218:136 114.99867:66 117.93761:72 118.938:66 118.95753:70 119.9957:73 120.93233:56 123.04575:127 125.0216:472 125.08862:85 126.87223:54 130.9431:74 135.97379:58 137.02234:200 137.11731:53 140.03351:64 143.88876:102 144.90291:59 146.94434:65 149.58249:55 151.0042:456 151.03452:299 151.12573:68 152.03986:90 152.06906:54 152.98975…
390	31.514	421.22699	100.9324:74 103.69125:53 103.91283:75 103.97921:112 113.01591:61 116.93302:50 117.37586:72 120.93113:57 121.7342:52 123.04723:52 126.03105:69 127.10873:273 127.14591:65 129.05058:68 129.12558:429 130.13503:59 132.95917:718 132.9924:216 133.06458:75 133.96964:68 139.25224:60 141.95395:55 143.9391:60 146.96944:87 146.99698:58 147.96022:71 150.97861:121 152.99461:9589 153.09724:632 153.157:277 153.2…
391	23.953	422.07526
392	31.452	422.23068
393	2.315	422.936
394	2.253	423.17694	101.02546:324 101.93472:120 102.02102:72 103.05553:2445 103.11103:144 103.13895:102 103.18536:54 103.24888:55 104.05991:292 104.92957:123 105.92892:59 107.91061:116 108.0436:94 109.02865:98 109.90153:91 111.00869:121 113.01913:109 113.03516:83 113.93967:174 114.06291:58 114.21751:57 115.03505:117 116.90666:93 117.91199:53 117.94537:92 118.90005:82 118.92834:82 119.04766:120 119.89803:74 119.94305…
395	6.556	423.18631	101.02506:1853 101.07723:186 101.14618:78 103.00275:129 103.02602:61 104.91211:85 109.02304:112 111.0832:85 112.98371:116 113.02302:700 115.03613:60 117.0239:92 117.94432:73 118.88984:54 119.03944:519 120.99494:51 121.02549:136 122.08052:72 123.01108:353 123.03815:234 124.01169:171 125.02577:716 125.08012:120 125.14244:84 125.16144:59 126.02941:121 127.88244:56 131.03487:91 132.0253:110 135.04253…
396	3.79	426.10358	101.02121:598 101.05535:177 101.94049:58 102.66483:51 104.92398:70 107.01128:65 107.03784:54 107.90161:54 109.01499:107 109.89979:96 112.03587:99 113.02425:322 113.05928:100 113.12346:57 114.01714:51 114.04925:66 115.00758:68 115.03341:248 116.05093:372 116.0741:213 117.05239:1065 117.09187:117 117.12122:75 117.15979:59 117.91454:108 117.9388:59 118.27106:52 118.89162:147 119.03146:136 119.05681:…
397	4.712	426.10498	101.02778:247 101.12608:66 104.04972:195 106.00317:87 106.02799:109 106.04928:57 107.01415:3090 107.07835:215 107.10217:161 107.1601:79 107.19699:88 107.28367:77 107.33401:53 108.01692:176 108.06528:50 108.24309:51 109.07924:50 111.57171:50 113.02302:304 115.99187:70 116.05704:130 116.66668:54 118.06297:141 119.04831:209 123.00879:911 123.04248:308 124.01757:17543 124.15417:375 124.20724:244 124.…
398	6.433	427.05951
399	31.575	427.26816
400	1.393	429.03543	100.01129:161 100.2815:60 100.52058:74 100.96017:101 101.02289:356 101.05815:117 101.08179:118 101.09968:53 101.30676:67 102.0294:54 103.0037:144 105.93859:53 107.00783:202 107.03935:82 108.04925:53 108.91061:84 109.03643:97 110.01915:63 110.30614:79 110.9745:260 111.00605:548 111.04145:180 112.03485:118 112.06702:79 112.98824:71 113.02113:357 113.04715:144 113.08167:77 113.95209:60 114.0553:89 1…
401	11.474	429.17432	101.02223:1208 101.11165:72 112.01556:84 113.02112:1108 113.08025:152 113.12396:56 114.0243:77 117.93642:131 119.03188:304 119.06779:81 119.80073:80 121.03547:85 123.00774:213 123.0356:146 124.01828:230 125.02167:404 125.13871:53 130.95911:56 135.04199:116 135.11794:112 136.0161:58 137.03499:82 143.91397:66 146.0305:66 147.96684:79 149.02136:52 149.06029:274 150.06569:73 150.9959:297 151.03474:22…
402	9.814	431.05856
403	11.72	431.09915	101.02438:104 102.58627:52 102.61138:51 104.02749:90 105.03299:83 105.15996:53 107.01502:1610 107.09669:121 107.15545:55 107.1715:51 107.20633:53 107.88548:69 108.0234:240 108.06496:54 108.99662:80 109.03122:1041 109.08448:136 109.1139:139 109.15888:132 109.36801:54 109.67167:57 109.70111:68 109.80143:153 110.02985:72 111.0066:108 111.04333:189 112.05251:66 113.01853:89 117.03017:64 117.77431:87 …
404	19.957	431.13416	103.05186:63 104.60383:60 106.95459:60 108.01582:233 108.04643:96 108.08002:50 116.93335:62 119.01031:115 120.02317:122 120.92036:67 121.02727:425 121.9997:7381 122.12163:202 122.18777:112 122.21628:137 122.27576:101 122.3097:68 122.37851:51 122.69756:80 122.74068:66 123.00731:249 123.04327:90 124.01641:398 124.0678:73 125.02093:205 125.0575:65 125.86856:126 125.90955:79 125.94962:50 129.98434:53…
405	5.88	431.1915	101.02305:439 101.07567:69 102.02272:116 102.37746:50 103.00518:54 109.06004:84 110.23531:52 111.01032:52 113.02219:410 113.04452:206 113.19559:55 114.01988:80 115.04001:94 116.92563:75 117.02113:77 118.98309:56 119.03711:504 119.07761:122 121.03117:74 123.00788:162 123.04075:64 124.01797:220 125.0238:553 125.08179:53 125.12177:78 125.67394:51 126.0239:118 126.45827:59 127.54567:54 127.62724:54 1…
406	6.31	431.19269	100.00187:54 100.76506:70 100.91774:57 100.95419:61 100.98692:72 101.0238:5008 101.10172:250 101.1498:108 101.23008:52 101.28967:95 101.35041:65 101.3894:55 101.48081:52 102.02494:126 102.04557:51 102.34179:63 102.80128:56 102.95618:53 103.00105:75 104.18618:56 107.05247:56 109.08357:50 110.98416:60 112.44593:76 113.02321:3457 113.08781:354 113.18563:57 113.30471:66 113.32364:65 114.02561:362 114…
407	30.346	431.21893	100.93191:147 101.02035:75 101.04269:52 102.95533:153 112.9781:134 116.92252:252 125.93269:68 128.87247:55 130.97337:123 131.02609:65 134.90572:75 135.91977:76 138.01715:53 140.01398:227 141.92032:63 146.96608:89 149.01547:84 150.96977:78 150.99852:109 151.0493:56 151.7628:54 151.99602:81 152.99335:4635 153.0652:407 153.12602:124 153.22217:56 153.27618:62 153.35777:61 153.40602:58 153.48036:60 15…
408	10.982	432.18619
409	9.814	433.07608	100.47826:51 101.03272:165 101.1104:53 101.94238:93 101.9613:61 102.22975:54 105.02753:52 107.01537:1834 107.0781:159 107.24767:55 107.54151:59 107.6687:55 108.01929:1157 108.07312:162 108.09737:109 108.18311:52 108.54031:70 108.99472:110 109.02968:1468 109.14443:95 109.26467:68 110.03339:110 111.01221:60 113.02438:111 113.44599:53 114.36272:52 117.93123:89 119.01044:270 119.052:109 120.01756:180…
410	9.322	433.07928	101.01802:183 107.01163:515 107.04063:130 108.0182:255 109.02612:1061 109.08324:154 109.11713:85 110.02895:129 110.0466:92 110.29977:65 110.96666:69 111.03638:59 111.33812:50 113.01796:198 114.95681:72 117.02173:88 118.04134:73 119.0244:109 119.94308:104 121.02945:513 121.11888:56 122.0267:130 123.00639:879 123.03545:657 123.08459:175 123.15594:90 123.93897:69 124.01305:1737 124.04796:378 124.106…
411	20.879	433.14786	104.01849:61 109.02509:75 114.94274:50 114.97541:73 117.9059:67 123.00874:87 123.04138:159 123.07755:54 124.01669:1872 124.12954:94 124.15511:82 124.24385:59 125.01833:230 126.03228:58 126.88345:52 128.07243:73 133.06258:51 135.04216:112 135.08084:58 135.89769:77 136.02196:121 137.01604:136 137.89622:68 138.02364:100 139.03682:3013 139.12987:130 139.15807:145 139.24232:88 139.28856:53 140.03918:1…
412	31.33	433.23706	100.93639:65 100.96703:61 102.95624:65 105.03036:53 112.9887:123 113.02571:81 116.92878:192 119.9476:101 120.94117:68 121.0316:68 123.04234:56 124.00774:56 125.02702:77 125.93016:63 126.70692:56 128.91982:62 138.99614:60 146.98047:56 149.01813:67 150.97424:206 151.00572:64 152.90405:76 152.99634:15635 153.12602:450 153.24063:193 153.28537:175 153.36308:146 153.43045:94 153.50229:97 153.5704:107 1…
413	28.686	433.26208	100.92305:99 101.95742:59 111.08488:88 115.02873:70 116.9259:66 117.03231:358 117.06584:91 117.9275:58 118.04013:397 118.08208:57 119.04931:3354 119.1453:176 119.17892:135 119.22166:51 120.42209:78 121.02297:64 123.03491:51 125.02304:140 125.04316:92 125.87336:51 128.92322:112 130.98639:122 134.09282:56 138.90813:97 139.01714:78 142.12984:85 145.02913:13025 145.17245:306 145.22821:164 145.28448:1…
414	11.29	434.2037
415	12.826	435.12723	101.01871:146 107.01517:94 107.05095:51 109.02554:174 113.02567:142 119.04919:843 119.44823:56 121.02075:53 123.0065:529 123.04292:1113 123.1019:164 123.15465:74 123.71466:65 124.01165:470 124.04626:145 125.02328:2040 125.11608:113 125.15141:62 125.19486:73 126.02227:127 127.47287:55 129.95622:51 132.94127:82 135.04071:154 137.0235:99 137.06047:109 139.03885:165 142.99782:52 143.07216:50 143.9128…
416	7.109	437.11182
417	8.585	439.0672	100.05229:72 100.72643:52 101.02488:114 102.00799:81 103.02206:66 103.68782:102 104.03551:62 104.06894:73 104.26282:68 105.03466:502 105.0726:257 105.71667:64 105.85799:55 106.0098:191 106.04245:97 106.0835:65 107.01548:4843 107.09644:324 107.13132:246 107.15794:129 107.18484:104 107.30298:55 107.38511:64 107.45087:57 107.49226:54 107.70055:55 107.7471:50 107.8671:64 107.93789:56 108.02034:897 10…
418	1.085	439.07791	100.00755:85 100.03706:122 100.10586:82 100.16719:78 100.23685:64 100.39378:89 100.4527:55 100.7467:64 100.86987:59 100.95003:251 101.02106:162 101.0621:57 101.19225:79 101.21883:63 101.26346:66 101.29292:50 101.42155:58 101.97268:53 102.04333:65 102.0747:72 102.32903:62 102.95612:88 103.00467:145 103.04607:64 103.24223:53 103.29768:85 103.55003:55 103.7572:62 104.03256:128 104.06145:53 104.31566…
419	3.36	439.08813	101.02449:1701 101.06147:238 101.10358:93 101.39858:56 102.02736:79 103.00046:69 104.03558:74 109.02744:106 111.04362:87 112.98296:71 113.02366:813 113.08643:84 114.05586:56 117.01417:95 118.92876:63 119.0373:136 119.90762:68 122.02686:53 123.01156:330 124.02077:272 124.06862:61 125.02279:3845 125.11824:269 125.14085:127 125.18019:71 125.48658:59 125.88067:158 126.03011:324 126.2444:53 126.99435:…
420	5.634	439.18353	101.02605:1289 101.10582:72 101.1319:60 101.20539:64 102.96344:100 103.03989:978 103.08297:120 103.11227:58 103.14708:79 106.0389:69 107.01267:50 109.03065:64 111.01221:151 112.02122:89 113.02582:339 113.05795:438 113.14225:74 115.04082:1061 115.13049:89 116.04624:139 116.07259:104 119.03504:724 120.03941:60 121.02975:552 122.03589:183 123.009:371 123.04374:189 123.13705:54 124.01873:184 125.0283…
421	11.658	440.07684
422	8.154	440.07895
423	1.147	440.08215
424	8.585	441.08243	101.02647:304 103.04636:73 105.0321:113 106.009:70 107.01572:684 107.04896:192 108.02288:65 108.82719:58 109.02969:4317 109.1179:207 109.14591:131 109.19788:90 109.23415:90 110.03324:247 110.26923:52 111.0116:359 111.07127:55 112.03717:107 113.02281:105 113.05343:93 114.34911:51 117.03536:68 119.04063:144 121.03169:677 121.06376:221 121.30815:58 122.03645:208 123.00957:3784 123.0431:3411 123.1003…
425	12.58	442.16138	101.02721:197 101.937:64 102.21262:59 110.98148:58 111.01054:74 113.01749:58 113.0406:63 117.03114:70 118.74264:51 119.05006:3306 119.14304:167 119.16955:90 119.23886:84 120.05157:282 121.02222:54 121.04786:61 123.00919:117 124.874:52 125.0234:854 126.03786:77 129.97484:91 130.06874:88 130.58377:63 131.94641:62 135.03624:79 137.03276:129 143.03354:74 144.04836:246 144.09731:55 145.02823:319 145.9…
426	3.052	443.17557	100.04018:69 101.0239:1289 101.16893:69 102.02645:119 107.00887:90 109.02711:187 113.02154:821 113.06414:93 114.19381:79 118.04043:68 119.03513:75 119.94431:53 121.02734:81 122.02582:138 123.00552:242 123.04012:141 123.2748:52 124.0181:214 124.05936:63 125.02329:2927 125.11253:164 125.14083:95 125.21734:68 125.87063:209 125.89037:103 126.02919:155 126.06732:68 127.01026:84 127.86707:126 129.01897…
427	4.159	443.19147	101.02567:3797 101.08604:300 101.23535:56 101.55939:66 102.03004:166 103.03371:96 104.09731:60 105.04356:64 105.60703:54 107.01313:94 107.03274:57 107.06517:64 110.03835:61 111.009:105 111.04233:113 111.08081:57 113.02486:2868 113.16148:61 113.22172:57 113.25784:54 113.29911:70 113.33099:53 113.49131:59 113.93275:60 114.0183:73 115.00418:328 115.03932:80 116.9422:76 117.03072:51 119.03558:1894 11…
428	26.596	444.06674
429	31.575	444.26108	100.03249:75 100.93725:201 101.93657:97 101.97488:252 101.99809:60 102.94484:86 106.03469:54 112.98886:75 114.942:97 116.92991:1130 116.98856:139 117.938:145 118.9048:53 118.95237:63 119.94436:75 120.74831:84 122.9742:92 124.966:72 125.02221:73 125.98365:644 126.09921:87 126.90071:89 126.95509:103 127.025:69 127.99081:62 128.93791:74 139.04076:53 139.96288:74 140.95409:63 140.99197:58 141.92938:8…
430	10.245	445.07587	101.03579:129 101.61887:133 103.29695:122 107.01221:8386 107.09444:350 107.12907:264 107.18358:141 107.22205:116 107.30156:127 107.41707:119 108.01975:3331 108.99056:160 109.02766:6511 109.08445:579 109.11514:348 109.14379:247 109.18675:210 109.21268:129 109.27058:120 109.49599:129 110.02615:428 110.05778:124 111.00768:189 111.03458:122 115.05336:129 115.08274:144 117.02848:292 119.01295:737 119.…
431	10.245	447.09164	101.02612:132 101.06397:110 102.71395:69 107.01077:457 108.02852:80 109.02598:558 109.08646:58 110.03069:55 112.98354:85 113.01806:84 117.03593:80 119.01141:65 119.04597:128 121.03001:232 123.00803:912 123.03931:463 123.07104:185 123.19257:54 124.01538:667 124.09632:61 124.24503:58 124.32783:57 125.02368:5611 125.10603:295 125.12942:189 125.18737:158 125.22598:104 125.5075:73 125.54362:54 126.026…
432	6.31	448.18234	101.02886:93 106.63111:68 107.03566:76 107.90483:112 107.93324:56 109.90693:51 110.02562:104 112.9859:163 113.03393:64 114.93236:51 115.0039:76 115.03957:82 116.92857:790 117.01221:205 117.03146:90 117.92538:250 119.00137:53 119.03283:89 119.94649:246 120.05721:50 121.93604:83 123.00773:255 123.03953:349 123.06144:205 123.09637:101 123.12701:69 124.00884:249 124.04096:109 124.08545:69 125.021:365…
433	6.126	449.10812
434	9.568	449.20566	101.02383:387 103.02352:94 104.19118:75 107.01263:69 109.06223:88 111.04995:105 113.02386:304 113.12445:57 115.03672:262 119.03148:280 121.02707:132 121.05894:52 123.00851:923 123.06641:184 123.10336:86 123.31313:84 124.0169:716 125.02411:3004 125.09254:298 125.12316:147 125.15515:96 125.38015:56 125.40159:65 126.01946:210 126.65322:141 128.04514:60 129.96683:53 130.09497:56 131.05632:74 135.0278…
435	7.786	450.12494	101.02425:921 101.10148:72 101.46301:58 102.02046:76 103.76236:67 105.03066:87 107.01305:3209 107.10027:183 107.17905:67 107.24639:68 107.31557:73 107.55693:72 107.97281:63 108.01838:282 108.05757:80 108.98843:51 109.02441:148 109.27578:55 110.0307:78 111.01054:90 112.98272:210 113.02158:1043 113.09709:70 114.03332:119 115.27142:51 119.048:184 121.03661:79 121.99888:111 122.48489:60 122.80978:66 …
436	6.064	450.16138	101.0265:619 101.06786:118 101.09626:72 102.02675:64 102.45116:93 104.49563:56 107.01342:62 109.02693:146 112.99013:84 113.02474:625 119.034:664 119.09279:87 119.11843:55 119.15465:59 121.03461:67 123.01083:175 123.04325:69 124.01729:467 124.32076:59 125.02366:2517 125.10932:122 125.23449:51 126.02824:240 128.03795:66 131.03909:76 133.01917:57 133.07658:55 137.02689:194 139.03958:52 139.07593:68 …
437	0.962	451.02069
438	4.835	451.22028
439	30.899	452.27777
440	0.962	453.02081
441	4.159	453.06784	100.74859:51 101.02557:238 101.0755:85 101.95618:70 103.97532:117 107.01713:176 107.04647:78 107.13005:58 109.03082:340 110.01855:90 110.03922:62 111.01103:86 112.01946:63 113.02464:212 113.18374:58 115.00132:169 116.00814:169 117.04013:72 117.15247:61 117.89479:57 118.93875:61 119.03992:198 119.1214:75 121.03:74 121.06903:119 122.03327:97 122.16793:56 123.00745:649 123.04139:361 123.08603:128 12…
442	15.408	453.09708	100.93549:64 101.03064:228 101.48048:75 101.73139:53 103.05395:68 107.01281:1233 107.11221:78 107.90817:96 108.01833:361 108.17397:62 109.02629:121 109.05518:65 112.0666:57 113.02335:155 115.0398:57 115.71617:59 119.05235:144 120.0551:83 121.02859:122 121.58347:98 121.99772:173 123.00668:195 124.01845:277 124.06152:54 125.02607:624 125.08061:53 126.02527:106 127.5433:54 129.02705:75 129.05862:78 …
443	4.896	453.09769
444	8.585	455.06094
445	18.789	455.11014
446	15.777	455.11099	100.14285:54 101.03011:64 105.06948:71 105.87683:69 108.02242:142 108.05665:52 109.02757:57 111.0136:51 113.0212:71 119.04638:188 122.03721:164 122.98381:50 123.00513:60 124.02147:80 125.02455:2789 125.11657:151 125.23524:87 125.35348:51 125.39997:51 126.02856:261 126.08654:56 131.05304:96 143.09454:85 143.26538:51 143.87888:60 145.03392:118 146.9514:106 147.08557:148 149.02315:427 149.04893:272 …
447	4.589	457.07462
448	5.204	457.18948	101.02486:1607 101.08446:180 101.13463:77 101.18336:56 101.68629:60 102.02659:70 103.02892:54 103.04645:59 104.96204:53 109.0364:125 110.79708:52 112.03471:67 112.42397:61 113.02483:750 113.11317:80 113.19278:60 113.80347:76 114.02798:87 119.03109:167 119.06091:54 123.00976:671 124.01617:467 124.10625:73 125.02269:620 125.06714:143 125.23075:56 126.01908:80 129.02565:77 131.0195:53 133.04736:55 1…
449	11.167	458.1561	101.02765:131 107.01136:159 107.04751:184 108.01778:111 111.00748:80 112.9862:103 113.01999:87 117.04357:76 119.05004:8472 119.10627:680 119.13441:419 119.17007:302 119.25126:124 119.36045:51 119.45954:79 120.05402:866 120.13351:66 120.29987:54 120.36757:66 120.53947:54 121.02705:97 123.01111:177 123.0617:65 123.93526:61 124.01663:72 124.12567:56 125.02392:861 125.08504:142 126.025:84 133.02629:4…
450	28.32	459.20093	100.93161:54 102.04179:52 110.6665:52 112.98553:209 115.9204:79 116.92863:85 118.0375:56 120.98215:79 125.87424:74 126.88041:85 126.92218:80 138.90344:54 141.18091:53 141.80946:58 142.98355:80 143.97571:65 144.98364:57 145.0071:85 145.92967:123 146.95476:174 146.98282:156 147.08386:93 147.95538:58 148.99858:65 150.94087:98 150.99821:92 152.99236:176 153.05417:66 161.89276:58 162.8367:59 163.92662…
451	12.027	461.10712	101.02505:294 107.0089:63 109.0332:56 113.02035:128 119.04002:174 123.00925:82 123.05415:72 124.01571:93 124.03739:53 125.02134:689 125.099:73 126.02074:65 135.03673:99 138.04745:56 144.9742:67 145.02879:72 146.87755:52 146.95692:76 148.9012:64 149.01367:78 151.00308:62 151.03336:116 151.91222:53 152.01155:62 152.89099:59 153.00066:116 157.00493:56 161.04337:55 162.02237:52 162.95183:83 163.00827…
452	13.748	461.23898	101.02862:81 107.9036:95 111.05729:75 112.97667:65 113.0232:124 113.05794:127 116.06872:73 119.03018:64 119.06284:53 119.94525:104 119.98891:51 122.05869:95 123.00576:73 123.04733:56 125.02557:383 125.07794:115 131.04131:99 135.02364:130 138.04112:61 146.97469:60 152.99126:82 163.93108:56 165.02434:62 167.00041:52 169.01486:484 170.02065:152 174.96489:124 176.05621:76 179.03067:121 182.84656:51 1…
453	6.003	463.05127	101.02286:954 101.06053:112 102.98154:56 107.01749:138 109.02418:55 113.0241:599 113.10252:76 115.9418:53 117.04498:54 118.95821:56 119.03146:513 119.08401:85 123.00882:1806 123.09189:109 123.57536:52 124.0155:1926 124.07421:199 124.10282:106 124.17071:72 124.19772:72 125.0242:2346 125.11311:160 125.16393:57 125.35393:51 125.49047:53 126.02573:182 126.05432:63 126.09039:50 128.03352:78 129.02536:…
454	8.831	463.09061	101.02808:249 101.06501:62 103.96759:60 103.98536:51 104.10785:54 107.01555:373 108.02113:209 109.02917:420 109.05854:92 109.46528:57 110.02547:81 111.00829:105 113.02364:267 113.08545:54 115.0014:77 115.44267:59 116.45239:119 117.04227:60 119.03674:147 121.02946:552 121.07214:126 121.11674:61 121.38535:57 122.03183:117 122.24945:53 123.011:419 123.04085:179 124.01421:757 125.0255:3309 125.15797:…
455	15.347	463.12659	101.02939:156 103.98608:56 105.03181:57 105.08152:60 107.01849:505 107.05946:105 107.55514:76 108.02654:144 111.0091:80 112.05798:64 113.03047:103 114.78711:56 114.86015:56 115.96484:53 116.96024:63 117.03303:95 117.06152:52 120.01772:162 121.03657:89 122.31271:59 122.88879:64 123.01016:166 123.0946:59 123.28454:52 124.01656:57 125.0274:600 125.10688:63 125.16193:53 126.03526:68 129.37817:60 130.…
456	13.564	463.25415	100.84669:95 101.0258:567 101.93784:90 103.9739:87 104.00658:55 113.02013:592 113.06927:86 114.9802:73 119.03001:117 119.04906:86 121.02559:78 121.30422:56 123.00869:384 123.05036:129 124.01213:277 125.02499:188 125.97565:88 128.95169:105 134.9489:53 135.02315:57 137.01997:93 141.9435:266 142.02301:52 143.04439:156 148.04813:55 150.99783:147 151.03828:101 153.01778:69 153.03851:63 154.08672:71 15…
457	12.458	463.25558	101.02345:381 109.03219:59 111.01401:68 112.92463:57 113.02188:393 113.06522:57 113.10973:58 119.05009:127 120.99155:58 122.04274:67 123.01438:98 123.04564:132 124.0176:119 125.02484:483 125.0595:79 129.03633:105 130.94345:64 134.04112:63 135.04204:191 135.07692:73 137.02705:139 141.00932:68 143.02864:73 146.96533:104 149.99194:70 150.06789:68 151.03967:187 152.0764:63 153.00035:135 153.04924:181…
458	8.093	463.25568
459	14.486	463.25589	100.01805:68 101.02361:3403 101.1125:186 101.19847:64 101.24696:59 101.30398:67 101.45032:67 102.02621:127 103.02375:68 109.02827:64 109.90797:54 111.01129:285 111.06342:68 112.03188:63 113.02235:962 113.06846:164 113.09853:55 113.13229:50 114.0281:163 117.01848:82 119.03336:136 121.94102:80 123.00501:121 123.07681:80 124.00637:75 125.02248:605 125.05919:151 126.75141:55 129.02365:249 130.9429:10…
460	5.019	464.1051	101.02552:919 101.12321:85 102.95085:50 105.048:66 105.07658:54 107.01359:194 109.02799:60 109.06087:53 109.43327:52 113.02888:391 117.02593:104 119.04929:197 119.08435:98 121.03873:54 123.00986:3138 123.12903:126 123.66055:50 124.01714:3328 124.10478:190 124.13906:95 124.24315:51 124.35622:55 124.50948:70 125.02641:2244 125.11446:127 125.1712:94 125.32413:56 125.48969:61 125.88398:57 126.02585:1…
461	15.408	464.12613
462	3.421	464.20337
463	1.085	465.09058
464	5.081	466.1189
465	7.786	467.03802
466	11.72	467.07397
467	19.957	467.11005	101.02238:75 102.93224:68 108.02009:116 109.02291:64 113.02077:66 119.00447:67 121.02633:101 121.06762:58 121.99841:1688 122.13865:64 122.36544:61 123.00613:209 124.00426:75 124.02177:62 125.02512:59 126.8775:54 129.97176:118 135.0296:61 136.01349:430 136.07338:62 139.03896:1664 139.16225:68 140.03455:129 144.91728:51 146.97675:142 147.04213:73 147.95462:127 149.02853:177 149.98846:105 150.96574:…
468	9.568	468.04297
469	7.786	468.04492	101.02534:340 107.01611:836 107.07406:107 107.10831:52 109.02751:216 110.53604:54 113.02369:586 113.08639:77 113.16999:63 115.07484:100 115.43958:57 116.93822:53 117.03188:63 119.04938:119 120.99508:112 121.03311:74 123.00919:3048 123.09719:218 123.14455:114 123.25478:64 123.30483:51 124.01703:1846 124.10343:115 124.13461:67 124.19014:71 125.02536:18818 125.14205:535 125.17163:365 125.21561:220 1…
470	10.122	469.05191
471	9.568	469.05258
472	20.941	469.1236
473	6.556	469.19394	100.31246:58 101.0246:9000 101.10342:472 101.15344:204 101.17347:203 101.19704:137 101.25546:92 101.31342:70 101.34633:70 101.4497:74 102.02967:580 102.19643:63 102.22068:53 102.33295:57 102.49935:73 102.9567:66 103.02946:82 103.47781:58 103.65012:54 107.02522:210 107.10259:61 111.00148:86 112.39008:52 113.02451:5899 113.11234:324 113.16253:137 113.20087:143 113.2571:111 113.33979:51 113.37653:83…
474	1.331	470.15036
475	9.322	471.09256	101.02438:135 104.98383:83 107.00651:90 107.03246:56 111.05022:53 112.98277:54 113.0217:124 117.03339:108 123.00992:1476 123.10174:85 123.14017:73 123.18046:60 123.23231:61 124.01419:465 125.02509:4729 125.15827:199 125.35181:50 125.44068:74 126.03072:302 126.10975:52 127.03608:58 133.04019:55 133.06567:55 135.04155:179 135.08282:64 137.0209:188 137.04993:115 137.12062:69 139.06856:71 139.94427:5…
476	11.658	471.10532
477	34.406	471.93976	112.9855:148 127.70806:60 143.15195:68 154.99644:65 193.05783:87 221.07321:144 221.10307:57 223.11667:88 235.10161:62 248.97238:13696 249.15556:447 249.23907:219 249.32245:161 249.40697:164 249.46764:123 249.60153:78 249.69673:57 249.75374:60 249.80585:91 249.97415:431 250.09985:73 250.14493:68 250.61041:83 250.80774:57 250.95049:54 255.99217:84 257.9342:208 259.93491:70 283.11523:52 315.2966:73 …
478	34.28	471.94046	109.92898:125 130.68997:54 141.92683:112 155.03307:52 159.86476:60 183.38458:50 189.12752:51 204.85121:54 216.51547:57 227.20616:53 230.12057:71 248.97169:23023 249.24461:329 249.35635:214 249.43916:181 249.58821:118 249.70505:117 249.84628:104 249.89323:55 249.97334:773 250.0789:141 250.14612:128 250.19749:79 250.25734:68 250.46777:91 250.58499:53 250.69572:50 251.77193:66 254.04434:54 254.78584…
479	6.064	472.1398
480	6.187	473.10593	101.02396:601 101.07787:60 102.01972:69 104.97063:92 105.03581:58 107.01355:121 109.02253:132 110.02855:91 113.02316:319 113.06666:75 113.32505:53 113.56165:56 116.93233:75 119.03591:518 119.12919:61 123.00721:754 123.04948:136 123.0834:64 123.16336:67 123.96862:72 124.01756:884 124.07273:139 125.02116:814 126.94952:91 126.97717:54 130.93704:56 130.96609:72 131.04488:106 131.09792:53 135.04436:26…
481	1.393	474.10532
482	6.126	474.10974
483	29.485	474.26205	107.78727:98 111.94717:94 112.97947:129 113.00537:54 116.93317:112 117.9371:50 119.01176:61 120.8928:71 123.07748:51 125.03564:104 130.94284:74 132.78487:105 134.99452:68 137.90906:69 137.99332:66 140.01271:343 140.04031:166 140.07956:106 142.94121:118 144.91795:72 146.02747:70 146.96622:187 150.91457:64 152.89569:77 152.99571:350 153.4726:61 154.96408:73 154.99055:142 155.02304:50 155.10167:66 1…
484	7.048	475.11862
485	6.126	475.12
486	7.54	475.12347	101.02721:257 101.1181:82 102.03352:98 102.95399:52 107.01528:402 109.03362:125 111.03674:64 113.02882:355 116.04931:76 116.06562:56 119.03693:105 119.09258:71 121.99195:108 123.00977:1942 123.0691:229 123.19268:51 124.01858:1333 124.104:83 124.1618:64 124.20081:52 124.3908:59 125.02523:6506 125.11764:403 125.14941:177 125.19267:102 125.23901:106 125.27557:92 125.33309:76 125.36938:101 125.49925:…
487	30.285	476.28003	100.93346:162 101.05464:53 105.91127:131 107.06081:93 109.92419:81 111.12254:53 111.91925:59 114.0191:53 115.07719:145 117.58333:57 119.94496:58 122.00541:298 122.98534:85 124.00954:90 124.40187:58 125.87048:60 125.93353:79 127.03291:63 131.93385:88 134.0762:53 134.89711:50 134.98901:139 140.01181:4024 140.08424:342 140.15193:157 140.19606:76 140.22881:50 140.35464:65 141.01068:186 141.09033:70 1…
488	6.864	477.06723
489	8.154	477.06931	101.02506:386 103.05484:55 104.02077:96 107.01308:80 109.0266:153 109.05722:51 119.04122:79 121.02732:96 122.03397:209 123.00957:248 123.06223:73 124.01238:339 124.04292:61 125.02464:1289 125.06964:169 131.01486:80 132.02122:161 134.03459:248 134.05745:122 135.07828:88 135.11122:56 137.02628:305 139.04384:60 144.92444:61 145.02811:52 145.06219:82 147.10948:61 147.8192:55 149.02042:108 149.06308:6…
490	19.957	477.13983	101.01901:52 102.82726:57 105.03006:91 108.01634:83 109.62107:61 111.00596:76 118.28215:93 119.01096:54 121.02686:100 122.00082:2364 122.08167:223 122.17381:62 122.25731:65 122.3428:56 122.42405:84 122.69791:63 123.0009:275 123.03545:64 124.02242:130 124.72215:54 125.0305:137 129.9594:85 134.26176:58 136.0166:142 137.11987:56 139.04015:2086 139.13509:112 139.17003:85 140.04291:117 146.96437:251 1…
491	14.056	477.14096	101.02755:163 104.31228:60 107.00693:67 111.00668:69 113.02248:174 114.9539:97 116.07166:81 116.31929:59 119.04468:85 119.94712:54 121.02606:102 122.06505:63 123.00876:1082 123.04415:212 123.08929:83 124.0163:1388 124.10281:127 125.02392:1790 125.10144:147 126.02757:67 134.99915:60 135.02908:125 140.03813:63 146.96867:90 148.05112:674 148.15875:98 149.01724:50 149.05739:244 151.00351:562 151.1267…
492	11.843	477.14114	101.02576:359 101.08972:65 102.93726:67 102.95895:68 107.05397:66 109.02981:120 111.04295:73 112.99222:112 113.01934:98 119.03352:177 119.8065:55 121.02203:96 123.00571:210 123.04594:95 124.01169:291 124.03166:146 124.18363:70 124.46339:62 125.02231:506 125.08431:60 129.67113:53 133.02943:64 135.03563:97 137.02405:104 137.06485:57 142.94536:81 143.03636:89 144.46289:58 144.97458:59 145.03003:64 1…
493	1.024	477.14273
494	31.268	478.2933	101.01947:89 112.50218:75 116.92049:61 124.00864:160 129.97545:130 130.99493:55 134.98264:68 140.00882:394 140.13049:73 141.01154:76 146.96486:146 150.98544:110 152.8542:82 152.99384:2264 153.1145:98 153.5051:64 162.0172:67 168.64218:61 171.09253:212 172.9812:66 173.95786:101 174.91878:56 180.94022:51 182.12117:50 182.95958:78 188.95244:54 196.03764:1181 196.13235:104 197.06161:77 205.04605:62 20…
495	7.724	479.03424
496	8.585	479.05771
497	20.879	479.1546	101.0243:138 103.1823:51 107.9008:57 113.0248:104 116.33584:57 119.97414:51 123.87361:69 124.01471:872 125.01642:125 125.05754:69 128.42567:55 139.03751:2083 139.13608:103 139.1879:70 139.32657:56 140.03851:101 145.07179:82 146.96588:55 150.84508:52 151.03914:87 152.00912:7435 152.15392:212 152.17915:142 152.23454:170 152.29532:98 152.35054:117 152.39363:59 152.8927:89 152.9286:87 153.01601:426 1…
498	7.786	479.53903
499	9.568	480.04337	100.38768:50 101.02847:190 101.07574:54 101.12186:53 101.59184:72 105.03288:53 107.01607:255 108.98341:69 109.03577:234 109.07621:53 109.18967:60 110.78734:51 111.01013:187 111.03738:103 111.09093:159 113.02653:171 113.05092:110 113.13112:59 114.94245:82 119.04302:149 121.03278:103 121.9959:72 122.85123:61 123.01035:3072 123.10145:264 123.13058:108 123.19248:70 123.61369:78 123.64133:60 124.01875…
500	11.228	480.08212	101.02155:172 101.06902:85 103.00244:359 104.44115:61 107.01243:97 107.04324:69 113.01843:64 117.03168:158 119.04855:791 119.1347:76 120.05553:267 121.03248:92 122.04215:153 123.00463:299 123.03403:90 124.00776:111 124.04998:54 125.02232:977 125.12302:86 128.57629:60 130.08736:121 130.10474:90 135.04369:3766 135.18077:144 135.24519:70 135.30244:77 135.38406:68 135.98366:57 136.05113:179 136.56773…
501	17.928	480.11368	101.02422:101 101.93626:60 103.0197:61 107.01057:416 107.91402:50 109.03018:148 111.01646:62 112.97776:65 114.05512:73 115.05816:93 119.07362:50 119.76225:52 121.08997:59 121.99464:84 122.04128:62 122.1678:53 123.04568:93 125.02108:268 125.05165:100 127.05987:71 127.87669:67 128.03094:52 130.10239:58 131.00934:155 133.03561:123 135.00804:52 135.07835:74 135.89491:75 136.01672:102 137.01987:130 13…
502	15.347	480.11606	101.03246:111 107.02193:63 107.9139:63 111.04806:98 117.92188:61 119.03245:116 122.9985:76 125.01884:92 125.03668:72 127.88908:52 135.03818:83 145.03163:62 147.0435:52 151.00615:313 151.06812:105 151.11079:77 152.63434:84 153.00102:89 153.03026:86 155.02249:66 158.55966:69 160.78386:52 160.83975:76 165.01326:82 167.03505:296 167.08699:64 167.95178:79 169.01282:312 169.04544:126 169.8907:55 171.04…
503	13.564	480.24402	101.0718:73 101.93206:85 103.91168:51 109.02525:140 114.95282:91 118.97859:114 119.03326:57 123.00056:82 123.04507:136 124.01825:57 125.02261:94 130.08849:95 134.89862:51 137.02046:787 137.08693:76 137.58107:89 138.0322:78 140.99805:136 141.01698:63 146.93637:99 146.96362:128 148.05858:116 149.0517:120 151.00458:94 151.05862:57 152.06435:123 157.00795:59 161.02516:59 161.12787:140 161.91451:100 1…
504	9.077	481.09937	100.01893:55 101.02168:513 102.03655:61 107.00895:360 107.90582:82 108.0173:123 109.02932:281 109.06693:57 113.02151:525 113.07978:73 113.33293:58 114.02332:142 115.95488:114 117.01837:62 117.08604:77 118.33459:54 119.03719:204 120.16252:53 120.99892:105 121.02644:186 122.0287:65 123.00583:1204 123.04338:4771 123.11304:399 123.17661:205 123.20356:142 123.27261:96 123.29938:71 123.34005:64 123.384…
505	9.937	481.10031	101.02683:806 101.10203:57 101.22752:58 106.00796:68 107.01624:248 107.04589:143 107.0732:60 109.02751:148 111.00801:56 113.02512:609 119.03835:224 122.05682:57 123.01249:407 123.04371:805 123.09464:108 123.55736:59 124.02049:376 124.0817:56 125.02467:2106 125.1106:145 125.14007:75 125.18157:69 125.57293:55 126.026:218 130.9344:67 130.96867:73 131.02826:68 133.03699:65 135.0468:123 135.08456:54 1…
506	31.022	481.25983
507	30.285	481.36551	103.97288:59 111.08207:62 116.92905:189 122.00015:226 124.01527:79 125.02674:59 127.95905:67 134.98523:57 139.02052:83 139.06612:66 140.01222:1567 140.1371:61 140.18712:54 140.54709:53 143.95566:52 146.96216:253 152.99844:1447 153.12173:71 153.99664:59 162.83287:55 162.99872:81 163.91458:53 163.96652:94 166.02095:98 166.89333:51 168.99608:98 173.19331:106 176.8988:76 176.94995:69 181.11638:83 186…
508	18.789	482.12915	100.57562:52 100.68266:59 101.02419:59 103.93092:68 103.95419:52 104.45937:66 107.04711:167 107.06925:61 109.01867:100 109.0425:73 111.22647:58 111.34889:66 113.02583:113 114.0239:80 117.03209:110 120.47098:112 121.03569:91 122.03702:685 122.10571:78 122.14632:70 123.04167:453 123.10352:85 124.00922:217 124.04844:126 124.10266:63 125.02402:2123 125.0806:229 125.11692:113 125.14649:88 125.18574:74…
509	15.777	482.13153	101.02965:163 107.01169:102 109.03368:74 113.02393:76 116.90119:56 119.03341:71 120.0594:102 122.18206:60 124.00639:99 125.02415:1878 125.11387:172 126.02561:104 127.02751:95 129.09154:87 129.97736:58 133.68304:118 139.04689:93 145.91945:65 146.95612:158 149.02589:474 149.11974:105 149.39778:55 149.50835:53 149.89474:68 150.03831:86 150.99992:226 151.037:98 152.01859:89 152.99277:87 153.02452:80 …
510	10.245	483.06836	101.02508:122 107.01573:141 107.37709:52 109.02783:86 118.07014:63 120.015:77 121.02673:226 121.07182:65 124.0164:94 125.02697:343 126.29334:52 130.09294:214 131.0921:50 133.03519:113 134.70407:51 135.03812:148 136.0192:70 137.65309:71 145.03387:69 146.09282:55 151.00478:1536 151.03877:623 151.10057:160 151.16313:81 151.25632:56 153.04886:64 157.0186:57 161.03323:73 162.99831:136 163.03244:191 16…
511	4.036	483.07764	100.00662:105 100.03136:69 100.05408:58 100.09454:52 101.02441:816 101.1283:61 101.9824:113 102.02635:108 102.46491:56 107.01343:524 107.06006:85 109.03031:140 111.00312:63 112.98569:64 113.02387:936 113.05988:177 113.09336:52 114.02747:55 114.05372:85 118.02381:65 118.97636:55 119.03935:188 119.12375:57 121.0306:93 122.03153:58 123.00912:4483 123.09008:235 123.11974:178 123.16065:98 123.4989:60 …
512	31.145	483.2731	100.75502:57 100.94012:113 112.97955:128 116.92491:269 117.01071:56 119.95477:106 125.93896:67 125.98895:83 127.92474:54 134.03011:53 140.00204:65 146.96841:331 147.95818:91 150.03145:52 151.90678:51 152.07771:52 152.99628:5322 153.09819:298 153.15346:130 153.17799:104 153.30643:71 153.3436:58 153.44899:65 153.55101:58 153.60168:73 153.99736:184 154.99867:203 155.08676:54 155.47472:62 159.93875:9…
513	31.514	483.27362	100.97848:53 102.95622:70 103.94302:64 112.98761:169 113.02444:100 114.93206:103 116.92937:1246 116.97624:245 116.99894:173 117.043:67 117.93153:50 118.93246:97 119.94846:356 120.03822:56 121.94349:133 125.02152:92 125.47941:84 125.92843:122 125.97734:53 126.92609:60 127.00328:102 128.97403:77 135.03912:66 135.97452:84 140.01054:125 141.93144:79 143.00075:96 143.10509:101 144.97728:162 145.03369:…
514	3.974	484.08041
515	9.691	484.10913	101.02261:483 104.00861:255 105.03967:111 107.01271:70 108.07977:50 109.03002:160 110.94852:111 113.02663:142 119.03005:129 119.05237:52 123.00688:1299 123.0453:343 123.14426:56 123.17356:51 124.01568:1589 124.09801:99 125.02235:2477 125.11391:138 125.14719:95 125.19693:127 125.33342:63 126.02238:65 127.09395:92 131.0289:118 131.05489:64 135.03685:122 136.99019:114 137.02374:476 138.99789:80 139.…
516	10.49	485.22321	100.01607:156 101.02498:3452 101.10895:165 101.13696:109 101.17275:80 101.38889:67 102.02747:184 107.03267:58 111.00966:103 111.03974:67 112.02052:57 113.02564:1505 113.09242:119 113.49709:55 114.02689:74 114.05328:52 114.09844:64 119.03934:222 119.09357:64 120.07232:52 120.31748:60 123.00481:213 123.0437:119 124.0161:192 125.0238:1086 125.07974:85 125.10828:86 126.0267:62 127.15143:72 128.02522:…
517	34.219	485.28058	101.93975:81 119.49668:75 133.05904:53 139.03401:100 142.71103:77 159.06522:64 183.14854:71 205.16162:77 208.57661:84 223.03535:81 225.00984:94 241.22643:52 248.97618:727 257.94272:132 264.97507:103 269.08011:57 280.10825:61 281.14035:67 282.991:60 284.96698:51 333.2475:67 342.99011:52 347.02597:64 351.17401:66 372.15338:59 373.0105:54 377.43674:74 402.27591:89 404.91693:51 417.72394:73 421.31003…
518	6.556	486.18219
519	18.789	487.12079	101.02175:180 103.00977:58 107.01638:129 107.21609:51 108.01646:59 109.02573:94 109.11254:56 112.59251:65 113.02131:141 119.03563:102 121.033:104 121.98892:51 122.03706:593 122.15671:58 123.04646:184 124.01297:126 125.02339:2243 125.14639:120 126.02285:101 127.86279:58 130.04457:58 131.03703:121 135.89264:53 135.9705:69 136.05777:57 136.61243:108 137.02254:112 139.03729:270 139.11172:52 140.00555…
520	15.777	487.12347	101.02184:86 104.92896:83 107.90334:55 108.01989:91 111.05163:55 122.03741:262 122.89429:140 123.03959:97 125.02573:1520 125.11295:88 126.03046:90 130.08852:104 133.90889:50 137.02696:222 139.04118:92 139.06505:66 140.5975:61 140.90199:79 144.93497:53 145.03381:74 149.02267:310 149.04842:133 149.11301:57 151.00423:156 156.06027:57 157.00946:58 157.02916:52 159.11548:51 160.84436:72 160.91704:75 1…
521	4.712	489.09866	101.02566:140 104.04816:177 107.01398:914 110.03611:57 110.57506:58 111.4004:61 113.026:259 113.08305:53 115.94615:64 118.06676:96 119.04504:164 121.04935:68 122.8741:53 123.01907:103 124.01712:3862 124.08161:290 124.11869:177 124.16347:95 124.21305:54 124.26685:52 124.36701:56 124.3865:69 124.62846:54 125.02412:6678 125.10754:421 125.14779:204 125.17037:177 125.23794:113 125.26842:103 125.30909:…
522	3.79	489.10275	100.00921:64 101.02478:621 101.10801:68 103.02528:103 107.01497:905 107.10086:89 107.12334:92 108.01401:126 108.5345:70 111.00453:81 113.02359:587 113.07844:78 115.04322:181 116.36109:102 119.01121:50 119.04686:99 121.03364:94 121.0841:76 122.62083:51 123.00968:2128 123.0957:134 123.18014:70 123.39832:77 124.0171:3652 124.14305:112 124.20213:120 124.24854:52 124.37408:106 124.52033:52 124.60023:5…
523	11.72	494.09579	101.02209:154 101.9397:57 103.83278:51 105.04443:51 119.03755:169 123.00658:136 123.04902:190 124.01514:232 124.0482:137 125.02367:1337 125.09259:97 125.6515:51 126.02626:118 126.08333:63 129.04117:159 131.05121:68 135.04254:352 137.01849:107 137.05763:55 139.04573:99 146.97806:60 149.02686:252 149.08667:73 151.00156:449 151.04042:145 151.08527:70 151.99849:70 152.56783:125 152.5883:81 152.98779:…
524	19.957	494.13	109.02352:54 119.94664:111 122.00492:60 125.02686:201 126.87743:91 133.03783:57 139.804:73 140.03004:63 141.01778:59 144.92392:62 144.99292:76 146.8795:72 149.02306:58 149.69586:94 154.9399:52 161.02174:59 162.83366:54 165.01294:182 165.06499:63 168.30731:55 168.96112:68 169.01266:186 169.06242:78 169.92227:65 174.99854:82 177.01433:57 177.03999:66 191.00012:64 191.939:57 191.97772:66 193.00339:5…
525	9.814	496.07187	100.82295:57 101.0409:70 105.11555:52 105.27865:70 105.43892:62 107.0124:463 107.09251:58 107.14164:69 108.01949:77 108.99464:57 109.02746:290 109.09683:84 109.85277:51 111.03513:68 113.01648:60 115.96931:64 116.57722:55 116.98274:53 117.81989:62 118.74928:64 118.79647:60 119.03271:67 119.45514:63 121.02856:649 121.06674:124 121.26861:80 122.03119:64 122.05143:56 123.00056:78 123.43481:61 123.702…
526	10.613	496.10748
527	20.941	496.14398	101.02113:137 101.05414:76 101.72546:68 102.93887:55 111.0005:112 113.01946:135 113.05681:76 117.32008:57 120.35751:51 123.01054:101 125.01849:98 125.06297:78 129.06723:78 134.95845:62 140.89973:50 145.60129:76 146.97032:95 150.88873:52 152.99066:165 158.98384:69 164.94214:71 166.0592:77 167.04723:65 169.00929:307 171.06065:66 171.98267:52 172.85638:93 173.06839:134 174.94678:116 174.9677:79 177.…
528	2.561	497.05649
529	12.826	498.12289	101.02469:426 103.03889:65 107.90354:79 108.01942:65 111.89857:53 112.98145:119 113.01939:135 113.04557:88 113.09924:56 119.03008:98 123.00231:100 123.04712:244 124.01438:106 125.022:479 125.08511:86 132.12289:52 135.03564:58 137.02403:132 139.05942:70 143.02885:88 149.02809:77 149.52884:53 151.04259:105 152.99452:78 159.02406:101 163.07661:92 167.03586:840 168.04044:87 169.01329:694 169.08084:69…
530	11.658	498.12607	101.03166:67 101.06473:57 102.18119:55 102.98827:63 103.05685:51 103.3977:60 104.3587:61 104.98133:53 107.01482:137 107.04911:53 109.02024:89 109.07438:56 112.32538:53 112.72495:50 112.99126:160 113.0211:181 115.78565:63 118.74246:60 119.05039:105 119.95876:60 123.00885:242 123.04447:1007 123.10648:156 123.14488:75 123.32237:61 124.03086:177 124.07043:127 124.50378:53 125.02508:2889 125.09678:196…
531	1.638	499.0766	101.01767:100 112.97649:77 113.02225:67 115.48209:54 119.03848:79 120.92183:54 121.91216:66 122.09268:54 123.00187:202 125.02281:116 128.00706:91 134.04916:69 136.03896:88 137.01263:84 139.94704:98 145.92152:70 146.95483:83 148.05554:115 149.02031:80 150.01886:73 150.99995:79 151.05675:76 151.89516:55 151.94615:57 153.94571:53 154.96696:164 155.94516:225 156.95529:99 159.88829:70 160.83688:146 16…
532	13.195	499.23956	100.94672:53 101.0234:6118 101.10886:407 101.14763:149 101.19011:92 101.31062:74 101.48125:80 102.02659:423 102.07753:97 103.04597:95 103.09737:53 109.02871:87 111.0046:189 113.02335:2240 113.10718:120 113.15933:59 113.23975:58 114.02763:104 114.05297:61 115.03832:302 117.73942:50 119.03594:459 120.15144:55 121.05559:61 122.03429:83 122.05775:66 123.00309:67 124.70271:88 125.02274:958 125.06022:1…
533	9.814	501.06244
534	3.298	502.08295
535	8.585	504.07831	101.02701:402 101.06187:145 101.10562:51 107.01364:459 107.04269:163 107.08715:92 109.03012:2611 109.13074:167 109.17766:73 110.03266:122 110.35686:51 111.00883:543 111.03706:153 111.12321:65 112.98804:104 113.02487:289 113.09532:78 114.02406:62 114.10885:53 117.03168:205 118.04613:54 118.97257:54 119.03203:104 121.02784:573 121.06954:135 121.10279:67 122.03319:69 123.00866:2722 123.04332:1871 12…
536	18.789	504.10938	101.02227:226 101.0509:86 102.9986:67 104.01097:56 106.46964:53 112.98587:80 113.02272:205 118.9924:84 122.05054:86 123.00179:65 125.02104:348 129.21291:98 129.93375:89 135.98413:65 139.04068:64 143.03517:62 148.89983:65 151.02202:61 152.01611:72 153.00198:111 153.02737:65 153.89566:106 154.96997:269 154.99864:113 156.9102:53 157.86484:73 161.0405:154 161.06203:89 162.83669:135 164.97809:84 165.0…
537	15.777	504.11838
538	29.731	505.25912	107.90593:57 108.9878:51 109.0281:85 109.05472:54 112.99599:56 116.93159:101 124.99258:54 127.02713:54 128.99814:59 140.00761:65 140.03067:83 142.24033:54 146.96841:209 150.05328:67 150.98225:60 151.02391:57 152.99727:4247 153.12201:136 153.16821:178 153.56125:66 154.9783:250 155.0108:151 155.18289:53 156.03804:80 163.10814:78 163.1347:91 164.88922:86 164.93073:91 164.96042:55 165.93297:68 167.88…
539	30.715	507.27359	100.03454:55 102.95938:57 111.04407:104 112.9829:70 116.9305:113 119.94405:110 127.95356:71 129.97522:55 131.04001:82 132.94258:53 135.97505:67 138.91077:67 140.00967:65 146.96478:411 152.99655:2426 153.08626:121 153.1743:61 153.21805:73 154.03293:57 154.97464:173 155.01265:51 163.3862:76 164.22173:66 169.01367:55 169.06898:84 169.11925:147 170.9998:116 174.95084:64 183.00658:68 187.87219:65 190.…
540	8.831	508.10291
541	10.245	510.08817	100.00811:51 101.02592:147 107.01606:157 108.03035:77 109.03216:77 110.14793:51 111.00748:114 111.04242:70 112.98288:81 113.02652:206 115.00713:76 118.93614:70 119.04641:64 121.03362:325 122.0321:73 123.00618:368 123.04628:165 123.10624:57 123.1792:67 124.01423:397 124.05419:125 125.02692:1236 125.1182:67 125.16319:56 125.19564:61 126.03607:130 126.08023:75 127.02685:93 127.04742:69 128.08757:93 …
542	9.568	511.54108
543	1.085	513.02045
544	2.806	513.09412
545	10.245	515.07788	101.02183:458 101.07583:63 102.02269:97 104.54469:56 107.01369:1130 107.09235:64 107.12289:62 108.0207:466 108.09811:65 109.0288:531 109.11143:65 110.04771:53 110.32008:82 113.02152:293 115.00035:68 115.07082:62 115.245:56 117.37492:56 119.00554:104 119.0322:151 119.26155:54 121.0285:1239 121.10401:140 121.19919:60 122.02826:167 123.01273:78 124.01237:158 124.08158:67 125.02254:1450 125.11498:90 …
546	1.331	517.07941
547	18.789	517.10168
548	9.814	518.05554
549	8.831	521.20294	101.02687:1222 101.07649:146 102.02674:177 102.04543:138 109.02699:307 112.98196:120 113.02581:928 113.08852:92 113.11555:63 114.02705:50 119.03601:587 119.09103:105 119.19992:70 121.0266:106 123.00946:532 123.04298:276 123.09245:114 123.12846:56 124.01763:312 124.087:53 124.60556:53 125.02567:1823 125.11872:84 125.14898:121 125.20124:77 125.9047:62 127.02045:57 130.0818:69 133.02502:109 135.0298…
550	11.29	521.20294	101.02435:288 101.09544:52 101.46246:54 101.58023:56 107.01394:97 111.46482:57 112.08636:76 112.98811:95 113.03339:139 115.42498:53 116.93422:247 116.98418:72 119.0387:126 119.05917:86 119.46591:74 119.94319:95 119.97068:56 123.011:364 124.01623:521 124.05991:138 125.02753:688 125.08109:87 126.0276:83 126.541:61 129.01561:54 129.95634:64 131.03561:66 131.06032:86 133.01552:125 134.90099:91 135.04…
551	10.552	521.20343
552	5.204	523.10547	101.03654:84 113.02206:81 113.05499:65 114.02651:68 117.02565:138 119.03459:171 119.94534:64 123.00389:66 124.01643:104 124.07056:58 125.02563:169 131.02901:97 131.06255:65 135.90182:51 137.02164:162 139.00198:80 139.02867:88 140.01329:90 141.08479:54 143.02977:65 145.02299:98 145.04965:58 146.9079:69 146.93158:90 150.99988:113 151.05177:78 152.04195:64 152.98927:52 153.01811:118 153.06026:62 154…
553	7.786	523.10938	101.02833:108 105.03347:54 109.02151:63 109.03861:53 111.00407:90 112.98291:196 113.02441:129 114.9465:112 114.99944:93 119.04034:97 123.00864:994 123.08393:99 124.01727:754 124.09343:87 124.98808:66 125.02529:2696 125.10461:175 125.1426:92 125.1815:85 125.25163:86 126.03175:174 132.02487:64 134.03201:88 135.02988:107 135.0564:54 137.02733:90 143.0314:99 145.03377:139 146.97046:86 147.00171:105 1…
554	8.585	525.03717
555	6.802	525.1955	101.01765:53 107.04668:55 108.01456:61 109.0326:60 110.01431:77 111.00704:86 112.99536:60 116.98818:55 121.03633:81 122.03535:111 123.0065:98 123.04323:103 124.01363:116 125.02206:521 125.93613:73 126.02485:75 127.09519:59 129.03119:59 131.04527:58 134.03918:309 135.04254:689 137.02614:134 139.99985:58 141.04982:52 143.02991:163 146.04428:482 146.09023:87 146.11389:50 146.54553:66 148.01779:55 14…
556	8.585	526.06226
557	0.962	526.95105
558	8.523	527.05933
559	2.991	527.13885	111.01052:58 111.04836:63 112.98409:70 113.01842:176 113.04205:78 115.00018:74 115.03925:58 119.94473:54 123.01324:253 124.01333:336 125.02116:716 129.05664:76 131.04268:127 131.05878:107 131.10402:57 134.03339:90 134.06241:60 135.02884:181 135.05461:75 137.02313:79 138.05811:61 139.00073:74 139.04097:86 139.87933:62 144.88908:62 145.02374:88 145.06853:115 147.0406:63 149.02176:151 150.03287:225 …
560	32.62	529.28131	110.23793:127 110.2598:63 112.99285:93 113.91788:68 116.92872:151 118.96786:60 119.9523:67 121.09792:66 123.04292:54 129.97615:235 140.9014:53 143.0802:61 146.91966:51 146.96683:439 147.04979:79 150.04373:73 152.99652:363 154.97498:110 156.87178:79 164.97713:68 168.05905:64 173.05096:72 181.02524:50 183.01355:50 192.00699:54 193.04056:65 248.96336:65 255.24863:61 264.8894:63 264.98264:100 279.231…
561	9.814	531.04541
562	8.585	531.07819
563	10.245	532.07422	101.03136:164 101.98004:173 102.02422:51 103.00582:204 103.04549:101 113.13912:67 119.03185:141 121.0273:116 123.01159:214 123.03841:151 123.07943:53 124.01475:95 125.02588:306 129.88835:96 130.71046:50 130.9118:91 131.87895:52 135.02766:136 136.56076:74 144.98611:52 145.02022:51 146.9662:97 149.05266:118 150.04585:116 151.00728:410 151.04179:134 152.01263:77 153.01161:51 154.99657:53 157.1256:69…
564	8.585	532.10846	101.0276:56 103.00101:237 103.08739:70 105.03069:108 105.047:74 109.03355:188 111.00643:76 111.03368:115 111.05241:57 113.02296:171 118.99801:60 119.03267:98 120.89546:85 121.02973:149 122.57523:52 123.015:600 123.05312:223 123.10139:62 123.13163:61 123.8465:55 124.01476:734 124.09669:80 125.02419:3625 125.11098:181 125.16025:108 125.18125:122 126.03014:167 126.20774:52 127.04098:54 127.2369:55 1…
565	5.819	532.1087
566	9.322	534.09656
567	8.892	537.20001
568	8.585	539.05133
569	1.024	539.13641
570	30.961	540.33185
571	8.585	541.02948
572	11.413	543.11401	101.02579:171 103.04056:104 105.03088:132 113.02202:117 113.06461:52 116.94478:74 119.03564:92 123.00691:152 123.04039:63 124.0163:108 125.02884:310 126.02685:77 129.02571:59 133.02975:81 134.02856:55 135.02994:750 135.08606:73 135.13002:78 135.28601:59 136.0323:106 139.0386:109 146.02333:50 146.97044:74 147.69037:59 149.66168:78 150.02348:61 151.03235:104 153.03716:53 156.96011:89 158.92563:59 1…
573	8.892	543.11554
574	18.789	543.99786
575	10.982	545.05841	101.02576:191 101.9906:58 107.01472:268 109.02354:50 110.07631:82 111.01606:61 112.98048:109 113.02415:80 117.04097:66 118.02516:80 119.04173:174 119.08613:81 121.02765:68 121.99879:54 122.08256:56 122.60603:61 123.00677:2862 123.09455:170 123.14643:114 123.38648:66 123.86219:63 124.0127:873 124.05229:203 124.09132:82 125.0228:6803 125.11735:258 125.15109:211 125.20043:157 125.24879:108 125.28996…
576	10.245	545.05988
577	10.859	547.20435	101.0238:509 101.0563:119 107.01791:83 107.06511:51 113.02711:345 117.03166:71 119.03381:449 119.07795:157 123.00969:1598 123.05424:266 123.09914:99 123.1291:85 124.02062:280 124.07355:56 125.02641:3805 125.12138:192 125.20731:95 125.29066:69 125.49294:55 126.03376:244 126.75533:123 129.03357:52 130.46544:89 131.0464:79 135.03004:7810 135.10562:392 135.15692:215 135.2003:131 135.2536:99 135.30217…
578	6.126	548.1037	100.13192:69 101.0187:129 105.03162:231 105.18815:59 105.49882:66 107.56344:53 107.90285:102 108.0151:53 109.06632:53 115.77142:58 115.83612:56 116.97767:79 117.01772:62 119.03664:183 119.06744:85 120.05091:62 121.94058:86 123.00426:126 123.04332:61 124.09528:51 124.95318:62 125.0253:736 125.08282:97 126.03471:99 126.11461:70 128.03496:66 128.34943:57 131.06334:64 132.82253:52 133.02983:93 135.01…
579	3.729	548.10541
580	8.277	549.08777	100.11656:72 101.02582:157 101.98507:66 104.0315:67 106.03927:51 109.02457:193 110.9671:63 113.02512:176 115.03769:65 117.02238:75 117.04382:57 118.05128:53 119.03737:174 119.0724:61 120.47076:67 122.02425:60 123.01161:212 123.04533:183 123.0739:68 124.01235:255 125.02246:513 125.12502:55 125.19162:60 126.03041:118 127.06938:62 128.03577:93 128.05696:71 129.02553:94 130.02101:53 130.97168:53 135.…
581	5.511	551.10431	101.02368:174 102.03387:124 113.0255:141 115.00762:119 117.03601:109 119.03947:96 122.01214:54 123.00854:434 125.02435:152 133.01767:85 139.02751:71 145.03189:144 146.83754:64 147.00555:66 150.06335:53 154.0885:54 154.97682:70 158.019:56 161.02336:99 162.04016:72 163.02469:55 165.02121:64 166.99229:111 167.03603:97 169.01532:328 169.11937:58 175.03204:74 175.08539:50 177.0117:55 177.05991:78 179.…
582	8.032	553.12122	101.02595:270 107.01481:179 107.0458:100 109.05608:53 111.01632:68 111.04272:109 113.02515:251 114.02697:59 115.00299:57 119.03838:82 119.94129:58 121.03021:53 123.0104:690 123.04424:249 124.02065:591 124.08327:67 125.02364:2026 125.11356:133 125.16426:63 125.20873:53 126.03075:106 131.03223:78 137.02556:145 138.99831:64 145.02766:78 146.99103:54 148.89893:60 149.06088:139 149.08659:54 149.16364:…
583	9.384	555.13361	101.02399:594 101.10389:72 106.86571:57 111.04946:60 112.04812:70 113.02399:299 113.1188:85 113.40627:53 116.92826:119 116.94436:90 117.02839:76 117.92616:71 119.03391:322 119.16074:52 119.9453:75 120.03468:82 121.945:71 123.00758:302 123.03954:154 123.10874:67 124.01782:188 125.02363:1473 125.1188:85 125.19482:100 125.42645:56 126.01502:110 126.03698:91 130.76872:53 130.93282:57 131.03403:180 13…
584	31.145	555.28436	100.91184:56 101.02244:72 111.08427:123 111.9361:55 112.98055:51 116.92974:163 117.02049:68 119.04165:52 119.9416:197 121.91277:73 121.94106:54 121.96725:76 125.98605:79 127.04202:53 132.93654:51 134.97394:106 135.06813:61 140.00777:74 141.0134:66 146.9648:259 148.99654:87 152.99454:1370 153.06548:112 153.10545:55 153.20059:59 153.23949:53 153.48088:51 154.64499:57 154.99057:66 157.08734:81 159.7…
585	19.957	555.99896
586	9.445	556.13855
587	30.961	557.32098	100.00062:84 101.02353:51 107.9976:108 113.9846:75 114.96915:57 116.92651:174 124.99052:69 128.03525:52 129.96893:54 136.99489:67 145.91852:56 146.96207:109 147.47136:51 148.03566:102 149.01952:56 152.99391:2235 153.08936:173 153.12222:86 153.21007:71 153.25548:59 153.99226:57 155.43564:74 162.0291:67 163.8963:163 163.92491:60 164.90736:88 169.00566:59 170.99692:108 171.09705:83 171.14157:61 172.…
588	9.814	558.08588	100.01519:80 101.02522:203 101.05016:75 105.02959:58 106.71185:57 107.00941:122 107.67487:57 108.99009:92 111.00899:116 113.02349:278 113.11105:53 115.00327:87 116.92589:576 116.97186:90 117.03336:109 117.93279:61 118.99477:55 119.04202:156 119.07317:79 119.95181:254 121.94292:96 123.00517:207 123.0561:90 124.01954:140 125.0219:438 126.04084:58 126.90064:148 127.03694:66 131.04448:138 132.00978:5…
589	10.122	559.10901	101.02403:267 101.29082:51 102.35861:69 109.02772:80 111.02126:53 113.02207:179 116.92543:71 119.03238:142 119.0518:59 122.03214:120 123.00725:199 123.0491:131 124.05473:69 125.02372:360 125.08523:78 128.97411:65 129.98444:61 131.0293:68 133.01808:115 133.05632:56 135.05453:79 137.02374:125 138.96187:55 139.95724:50 145.07973:59 146.9631:84 147.03882:70 151.00322:177 151.04355:247 154.97549:57 15…
590	30.407	559.31146	100.92252:72 101.02897:158 109.03037:107 111.02795:62 113.02315:216 115.03497:100 117.88322:56 119.04109:157 119.93855:101 130.96587:60 131.02664:64 133.04326:113 136.89391:57 137.089:52 143.03554:127 146.96747:173 147.00156:55 151.07977:87 151.93985:63 152.9953:5166 153.08412:303 153.1328:140 153.18753:108 153.21594:121 153.26692:108 153.59441:63 153.99828:165 154.0477:57 155.00725:174 155.82381…
591	7.417	560.1059	101.02464:212 101.04865:84 113.02417:120 113.87331:102 117.03018:101 119.03907:164 121.0156:72 123.00795:181 123.06385:61 124.01886:145 125.02541:1162 125.11628:142 126.0301:76 133.03033:95 134.66132:54 137.02516:83 137.05064:55 141.01779:69 143.03595:73 145.02899:158 145.05383:76 146.00636:60 147.03603:75 149.02789:82 149.06261:86 151.03732:75 153.96925:60 154.00674:53 159.01454:63 159.04773:52 …
592	34.28	560.87225	116.80908:55 135.09213:52 248.97119:12291 249.2215:246 249.29718:246 249.40453:135 249.66966:87 249.76271:81 249.88904:51 249.96948:435 250.00128:185 250.04895:62 250.10992:110 250.24626:68 250.71581:55 252.47227:83 256.23868:75 281.25021:62 322.95679:64 337.90463:3687 338.10886:128 338.15164:147 338.24615:92 338.90427:220 338.9838:71 339.06482:60 339.90137:2128 340.01315:153 340.07498:113 340.11…
593	33.668	560.87231	146.02719:66 149.91702:62 163.05798:53 182.02513:102 223.02237:117 223.07875:59 243.34795:50 244.01311:61 248.97386:6713 249.13846:289 249.23859:138 249.28436:99 249.34071:69 249.39842:54 249.96741:185 250.0562:50 269.25589:83 310.0683:53 337.90561:2327 338.03073:180 338.10101:104 338.16129:104 338.34869:59 338.89706:82 339.9054:833 340.03952:97 340.13254:56 340.18488:59 353.87982:63 353.91711:52…
594	3.729	561.08728	101.02023:89 107.10572:50 109.02956:209 110.02318:66 111.00681:56 112.97968:98 113.01845:155 121.02338:64 123.006:206 123.04438:228 124.01601:51 125.02436:6803 125.11854:344 125.1499:194 125.18191:135 125.23277:126 125.27187:77 125.30067:107 125.34248:52 125.58089:57 126.02781:540 126.07546:71 126.10311:79 129.04562:83 129.08339:55 135.03738:100 136.94173:69 137.02379:935 137.10925:66 137.12923:7…
595	5.941	561.08801	101.01926:60 104.05045:54 107.05647:114 109.02893:214 112.55363:57 112.99394:59 115.25244:102 119.03098:53 119.05669:75 119.09016:63 123.01317:51 124.00999:59 124.04771:50 125.02301:2897 125.11855:172 125.16972:63 125.35514:61 125.39099:78 125.75038:60 126.02603:239 126.06705:89 133.03862:60 135.04184:127 136.04959:92 137.02417:414 138.02837:89 139.03683:154 140.00227:76 145.02345:325 145.05054:8…
596	7.109	561.09534
597	9.261	562.1181	101.02274:367 102.98263:129 105.04956:72 107.01624:286 107.34322:55 111.00563:112 113.02702:371 114.02422:59 115.10558:60 115.24327:64 115.49841:55 116.02714:51 117.07002:61 119.03926:142 119.16113:53 120.00843:57 121.02433:87 123.00935:925 123.08528:88 123.12571:51 123.27107:52 123.40052:68 124.01555:1540 124.10008:96 124.14051:51 124.3158:55 124.88753:66 125.02442:6734 125.14874:146 125.18166:1…
598	29.547	562.31598	100.94434:56 103.97643:107 112.98653:123 113.02231:58 117.66155:74 119.93878:66 125.01684:197 125.86844:66 125.88705:65 126.94504:51 128.91678:76 129.00029:98 134.89552:72 135.90628:81 136.88788:58 137.97093:83 139.03033:80 144.98679:59 146.96431:293 152.9949:1152 153.08794:68 153.99884:120 157.1255:52 159.99767:61 160.83061:52 161.92038:70 164.92271:103 164.98395:147 165.01697:85 165.98744:70 16…
599	10.982	564.1366	101.02231:245 107.23033:76 109.02946:96 111.00377:66 112.98117:83 113.02227:193 116.38116:93 118.04327:60 119.03664:117 119.0932:67 119.95097:90 120.81013:103 120.83157:52 121.02802:145 123.00859:726 123.18429:100 124.01719:855 124.09386:104 124.73242:54 125.02337:2798 125.12814:123 125.33031:88 125.5157:75 125.6605:52 126.023:423 126.04886:192 126.08428:50 126.40086:60 127.00136:160 127.02097:79…
600	30.346	564.328	101.02787:85 112.98331:122 113.02922:92 113.07878:58 116.92197:69 116.94466:61 117.92632:104 122.32834:115 124.01559:62 125.02835:71 125.81066:53 126.38972:51 128.87788:77 130.95303:50 130.98885:92 134.97617:73 142.03154:67 145.4993:65 146.97186:221 147.905:81 149.08583:52 150.02977:72 152.9977:1597 153.07838:152 153.26346:75 153.89224:116 155.00113:63 157.96883:68 158.16812:83 158.93919:69 161.0…
601	31.33	566.34662	101.02823:74 108.00764:92 108.95428:52 109.03117:70 113.01098:59 114.92694:83 116.92749:152 119.0385:93 123.28609:54 123.32571:67 130.05205:56 138.90886:132 146.96051:254 146.98094:162 151.99951:62 152.99429:1802 153.09573:98 153.13937:74 153.17496:57 153.99133:90 154.06839:55 154.96375:102 154.99542:131 158.97745:98 161.02165:67 162.8812:81 166.99829:55 168.04492:520 169.02426:92 171.1008:160 17…
602	8.277	567.09772	100.61642:60 101.0237:289 102.03104:51 105.03157:105 109.03194:93 111.00555:198 113.02914:218 114.04057:71 117.03375:84 119.05669:106 123.00974:194 124.01373:103 125.02228:906 125.14657:58 126.03409:129 126.08028:54 129.02565:161 131.04839:200 133.02606:92 135.02539:93 135.09682:69 135.9651:55 137.02225:312 142.06839:85 142.42029:90 143.04019:102 145.03015:279 146.03008:97 147.04369:294 147.07126…
603	15.593	567.13501	101.02648:104 103.05298:125 114.02601:52 116.11356:173 116.13657:92 118.97288:62 119.05064:233 119.1032:53 120.0771:68 122.11069:64 123.00679:71 123.04494:75 125.02406:255 125.07777:64 125.11372:53 126.0186:56 129.03462:73 131.02959:81 133.02736:56 135.05917:90 135.07928:67 141.01889:139 145.02638:243 145.63605:57 146.97755:88 150.91864:53 150.99904:62 152.00873:75 153.00191:365 153.05777:75 155.…
604	32.498	568.3606	119.94215:80 134.89304:90 146.96291:327 147.00908:102 147.04529:85 152.99402:634 153.05814:75 154.01775:56 154.04066:70 168.04173:187 169.02179:86 171.09984:88 171.9845:95 185.12067:52 186.18633:72 199.13002:153 199.17328:55 204.02275:64 220.97626:59 224.0708:2242 224.15868:152 224.20102:87 224.2408:86 224.31801:57 225.06416:152 228.90341:55 235.09993:67 242.07774:635 248.97124:5105 249.08473:235…
605	13.994	569.09631	101.02983:217 101.0762:55 101.98068:142 105.03855:79 107.05158:101 113.01961:150 115.04454:79 117.03:52 119.03078:113 121.05909:87 122.03925:55 122.72337:73 123.0103:68 123.04144:139 124.01412:109 125.02109:452 125.09281:81 126.00051:60 129.03171:64 129.06448:68 131.03638:61 131.09488:60 133.0267:117 135.00729:78 137.02834:198 141.02701:81 141.05171:82 143.03906:96 145.02751:185 146.0331:185 147.…
606	20.572	569.12762	101.02362:230 106.89419:96 107.01471:287 113.02351:329 113.05399:65 113.09191:77 115.03133:134 121.03377:54 123.00867:921 123.04314:240 123.19662:75 124.01672:664 125.02461:2148 125.12277:105 125.18156:100 125.43005:59 126.02502:376 126.08121:59 127.03728:64 130.93402:51 133.06154:137 135.04082:76 136.98633:60 137.03262:58 140.06995:71 141.01985:115 143.0255:53 143.0755:97 144.03784:70 145.06534:…
607	18.174	569.12958	101.02349:497 101.09925:69 102.02632:125 105.03354:64 107.01243:393 108.02347:51 111.00667:82 111.03812:85 111.07969:76 113.02332:1180 113.07555:116 113.1433:55 114.03101:76 115.0435:86 122.51806:50 123.00806:1716 123.1451:56 123.24115:51 124.01338:2382 124.10245:80 124.13507:86 124.16798:83 124.20352:78 125.02296:5505 125.11106:290 125.21065:86 125.23847:87 125.30749:64 125.54517:54 125.88691:56…
608	16.269	569.12964	101.02738:573 101.10535:72 107.01638:158 111.07467:64 113.02394:244 113.05893:69 118.9027:61 119.04312:130 121.03167:79 123.007:177 124.01591:309 124.0572:78 124.19558:53 125.02546:693 125.1122:62 126.05057:56 127.05943:58 131.03476:56 133.02876:123 133.84857:57 138.02589:110 139.04182:85 140.00638:50 141.03268:62 142.04707:67 143.03442:63 145.02705:150 145.0676:60 145.91307:72 149.0168:56 149.05…
609	1.024	569.13257
610	2.376	570.11475
611	11.904	571.10889	101.02757:153 101.08006:67 103.93739:61 109.02801:73 111.00918:127 111.03149:67 112.9922:70 113.04993:73 119.04445:238 123.01039:415 123.60223:56 124.01347:127 124.05163:91 125.02426:764 125.08165:95 131.0062:110 131.05722:54 133.02608:104 133.04745:71 135.04539:73 137.02339:206 137.06787:52 138.03477:52 138.06853:73 138.93553:60 138.99937:94 139.42189:55 145.02548:154 148.90863:67 150.03247:116 …
612	5.634	571.13245	101.02813:472 102.02478:129 102.05308:95 105.03949:68 106.36779:51 107.04153:52 111.00547:59 113.02172:349 113.0466:122 114.99686:74 117.03613:65 117.63733:52 119.04076:448 119.09399:93 122.48088:76 123.03801:97 125.02585:1369 125.10015:147 131.03845:245 131.1002:51 131.73253:56 133.03328:67 133.10178:60 136.98845:94 137.02577:409 138.96216:89 139.05014:131 141.09772:72 143.03198:103 147.04414:10…
613	21.801	571.14459	100.87028:56 101.01788:202 101.04686:94 101.36909:58 104.92878:55 107.01765:72 113.0167:128 122.02999:101 123.01228:165 124.0095:195 124.04715:55 125.02019:1501 125.10326:96 125.14491:66 125.27295:61 126.02164:181 127.03052:63 129.00885:72 135.04655:60 143.0526:129 145.04297:158 146.95895:206 149.0457:67 150.99574:205 151.03873:115 151.99776:102 152.99461:548 153.07782:92 153.10852:60 154.65852:9…
614	19.65	571.1463	101.0226:222 107.01664:158 111.0389:78 113.0184:117 122.02908:110 123.00759:828 124.01305:243 124.04055:105 124.07317:76 125.02246:4716 125.12003:199 125.1572:165 125.19808:83 125.25903:71 125.34599:105 125.58667:60 126.02518:272 126.07708:75 131.02357:57 131.74652:50 137.02234:116 139.04225:116 147.0771:72 149.02588:274 151.00214:630 151.06967:135 152.00044:130 153.00975:107 155.05786:60 157.048…
615	30.592	571.28882	114.95142:84 116.01918:100 116.9356:188 119.94137:135 119.97589:54 123.02934:91 127.26926:82 134.9845:95 137.02364:82 139.49672:73 139.9399:72 143.10249:64 146.96132:328 150.98767:120 152.99518:27303 153.12517:824 153.14777:696 153.20309:431 153.25745:221 153.32127:179 153.35361:143 153.39803:164 153.466:126 153.52138:107 153.56001:115 153.6115:104 153.66876:160 153.71472:102 153.76637:90 153.863…
616	12.703	573.12317	101.03277:243 103.05094:83 107.01581:204 107.06133:87 108.00912:85 111.02067:130 111.04841:55 112.98003:52 113.02687:154 113.98763:88 116.97161:64 120.70123:52 121.01851:55 123.00517:932 123.08111:75 124.01372:1074 124.06386:154 124.65201:56 125.02133:1477 125.07815:139 125.12502:84 125.18208:55 125.24139:50 126.02366:78 131.95461:57 134.03287:100 134.59856:66 135.89651:104 137.02066:147 139.0035…
617	6.433	574.0874
618	1.085	575.0191
619	15.162	575.14008	100.0425:52 101.02194:183 101.0442:84 105.03312:51 111.0021:155 112.04015:68 113.02779:155 116.96066:51 118.78592:61 119.05271:139 119.95066:55 123.03707:101 125.02353:355 125.08315:69 130.97054:107 130.99571:65 131.0343:52 133.0576:55 136.03979:52 137.01964:252 137.06715:80 137.41608:87 138.02615:144 139.10466:64 146.97064:129 147.0327:72 149.01779:126 149.04523:66 150.04752:74 150.99966:93 153.…
620	9.507	575.20074	101.02229:258 101.35043:54 101.43336:50 107.01087:158 107.04273:79 111.00332:122 113.02314:266 114.5447:58 115.01369:83 115.94317:52 117.03104:81 119.03644:131 121.07986:53 123.00741:1954 123.0938:107 123.1413:53 124.01828:1210 124.09667:122 125.02251:2068 125.1377:84 125.35801:51 126.02876:326 126.07645:58 126.11163:54 127.01952:140 131.02831:71 135.0414:71 135.05797:60 137.02502:248 138.03247:7…
621	4.097	576.09302
622	9.876	576.09601	101.02495:1251 101.06152:223 101.12778:124 102.03181:67 107.00891:111 107.03638:56 107.43131:89 108.02597:54 109.02524:53 111.01079:109 113.02276:772 113.04669:335 113.1008:67 113.13887:68 114.02679:68 115.00684:96 115.65856:61 115.7149:56 117.03059:169 117.93079:61 118.0479:72 119.03275:922 119.0882:94 120.03606:89 121.02686:59 121.06932:96 123.01131:202 123.12754:73 123.33137:51 124.02532:201 1…
623	30.407	576.30042	101.02162:178 111.08477:77 112.98341:145 113.01634:54 125.10509:58 126.03889:58 129.97531:51 146.96774:402 147.02473:64 152.99493:5240 153.10805:226 153.15764:133 153.18944:95 153.25385:83 153.30251:70 153.36426:76 153.51172:62 154.00453:96 154.05836:56 154.36395:55 154.58884:52 155.00259:120 155.03883:53 159.09665:50 165.85538:57 168.99898:122 171.01163:93 171.10205:134 174.95135:90 174.97104:83…
624	6.064	577.08386
625	9.814	577.09937
626	5.142	577.13275	100.96906:68 101.01837:122 103.00194:77 103.0309:54 106.03605:82 106.41885:59 110.01894:52 111.00377:115 113.0231:220 119.03234:143 121.02206:76 121.06426:73 123.00758:62 123.04066:100 124.01886:58 125.02338:2267 125.08647:213 125.15186:60 125.22647:86 126.02421:220 126.11591:54 126.34869:50 128.02701:81 133.0598:76 135.01456:54 136.11298:62 137.02242:220 137.05832:80 139.00777:95 140.39677:56 14…
627	3.79	577.13586	103.37681:53 107.04507:81 107.2534:50 109.02945:323 111.00603:112 120.77446:54 121.02737:130 122.03772:107 123.01406:116 123.04815:545 124.00339:60 125.02402:9645 125.14859:260 125.1953:166 125.24212:121 125.32932:97 125.50446:62 125.53399:85 125.61724:74 125.74834:76 125.87238:59 125.9144:73 126.02778:717 126.14442:69 126.30756:75 126.70986:57 127.0243:150 127.06502:51 128.03366:73 133.02512:82 …
628	9.63	577.24994	101.02486:7791 101.10484:395 101.14841:169 101.17782:141 101.40398:54 101.59299:50 102.02944:604 102.14629:58 102.1719:62 102.26398:53 102.94675:50 103.02584:196 107.03404:523 107.09822:56 107.15013:53 111.0084:173 113.02547:4074 113.11718:187 113.16039:164 113.27645:81 113.95415:56 114.03439:206 115.03888:164 115.21837:67 119.03555:6889 119.15515:179 119.19499:120 119.23699:100 119.32131:72 119.…
629	29.424	577.26959	101.02293:157 101.04449:68 102.73138:50 107.0123:81 110.95913:60 112.98481:54 113.02526:60 113.12022:50 116.92448:68 116.94684:64 117.02232:78 119.03606:65 121.93279:54 122.97208:209 123.0076:159 124.94241:72 124.99415:81 125.02802:198 126.0273:56 127.03803:61 134.97675:168 135.98781:62 137.00003:64 138.05241:54 139.00075:71 141.97232:69 142.05:62 143.0278:158 145.03523:81 146.04642:93 146.9664:2…
630	6.618	578.11469	101.02691:111 105.03323:71 107.02176:76 107.04992:139 108.01084:61 109.02328:208 111.00683:129 113.02847:153 117.02529:51 122.77488:80 123.00851:381 124.01717:310 124.15409:62 125.02518:2863 125.11789:133 125.15309:129 125.1785:58 125.24233:57 125.31629:85 125.65491:58 126.02905:257 126.06039:119 128.96356:52 130.04199:52 132.02869:71 133.02443:105 135.03653:99 137.02643:656 137.08081:104 145.025…
631	9.568	578.25305
632	6.187	579.09973
633	9.753	579.26642
634	11.29	579.30096
635	29.547	579.30695	111.08311:120 112.97476:56 113.00535:63 116.9185:62 119.94651:158 123.08247:75 123.95503:50 125.01994:195 129.96956:147 129.99309:60 134.99332:84 135.04974:56 140.01077:67 146.96924:165 150.97845:115 152.99481:14466 153.11888:389 153.17867:326 153.25989:146 153.28801:103 153.34657:148 153.39203:120 153.4388:76 153.59982:51 153.62135:62 153.71533:62 153.86467:144 153.90474:56 153.99718:484 154.034…
636	18.789	579.97571
637	6.556	580.12775
638	7.601	580.13293	101.02249:72 101.07031:52 105.02895:74 108.02432:51 111.01472:67 113.02872:89 117.03409:71 119.94289:59 123.00747:126 123.04365:76 123.94653:61 124.01408:190 124.03418:111 125.02254:1707 125.14892:54 125.18047:57 125.995:58 126.02654:72 126.05453:64 131.74313:62 132.92039:61 134.05394:50 137.02443:527 137.09642:88 138.99889:108 139.05415:55 141.01974:56 143.03786:56 145.02963:68 146.96748:68 146.…
639	31.145	580.31384	103.31002:82 104.85452:66 109.01938:55 112.04229:66 114.07322:50 114.92887:54 116.11079:55 116.9276:59 119.94392:76 119.97021:55 125.03264:90 126.0044:53 126.62695:58 129.9796:94 146.9641:520 147.02441:72 147.06898:94 148.90097:62 151.01105:84 151.94835:72 152.99539:2335 153.09842:114 153.20442:55 153.68799:52 153.98227:79 157.09703:81 159.11566:77 162.96629:59 163.87796:80 165.94479:55 169.00827…
640	30.346	581.31683	101.02171:272 101.04554:110 102.91963:58 119.05009:58 121.94722:68 122.97074:83 125.02742:121 126.99662:64 129.97807:52 141.01393:81 141.92755:51 146.96622:146 147.00137:78 152.99776:3821 153.10027:186 153.1304:131 153.18034:95 153.2572:83 154.00563:131 155.00114:112 159.02429:94 164.9243:53 165.93893:114 167.04645:67 168.00345:72 171.01561:64 171.09932:67 174.87878:61 174.9514:104 175.98627:92 1…
641	18.789	581.97247
642	15.777	582.26154
643	21.187	583.146	101.02418:165 107.01824:138 107.05293:90 111.00974:58 111.95702:57 113.02185:176 115.06268:58 120.05836:64 122.00413:167 123.00945:674 123.08001:83 124.01342:621 124.0682:56 125.0251:2768 125.08852:270 125.13742:120 125.18692:61 126.02941:117 126.06267:53 126.75748:56 126.99981:86 127.02885:82 127.09229:51 127.55383:52 130.03624:72 130.69807:54 130.96735:81 139.00005:103 139.03761:213 139.06998:7…
644	23.154	583.14624	101.02272:260 113.0285:479 114.03:100 115.05326:75 115.09126:67 121.99282:87 123.0081:337 123.07861:84 124.01691:638 124.08694:99 125.02377:2175 125.09145:220 125.14994:91 125.19823:58 125.22678:53 125.27657:58 125.99029:66 126.0249:67 127.00478:112 129.97144:88 135.03816:54 136.01785:61 137.99432:109 139.04282:156 139.32072:59 140.01117:73 143.03441:62 146.96146:305 146.99176:111 147.03465:54 14…
645	6.864	584.10547
646	8.093	584.10712
647	10.49	584.11243	101.02557:162 107.01682:84 109.02512:241 109.05463:58 111.00348:194 113.02824:77 117.02032:176 119.03749:102 121.02651:64 123.00742:278 123.04453:213 123.60505:51 124.01662:399 124.06455:81 125.02368:4230 125.11542:141 125.18801:65 125.23234:66 125.28519:70 125.37004:62 125.38985:60 125.43453:54 125.70685:56 126.02583:297 126.08482:98 127.02525:114 129.01306:91 129.9679:54 131.02301:64 135.0412:6…
648	9.261	584.60614
649	10.859	585.09442
650	11.904	585.12476	101.0294:186 106.577:110 107.01182:100 110.98326:69 113.02483:55 115.99557:105 117.03279:191 119.0535:235 119.13274:76 120.79712:57 123.00594:88 123.04408:338 124.02869:121 125.02363:1686 125.12397:78 125.744:56 126.02744:117 129.97595:57 137.0247:212 138.9064:76 139.00545:76 141.00938:54 141.64363:56 144.01216:52 144.0701:55 145.02786:349 145.06645:75 146.02872:62 147.00056:80 149.02641:149 149.…
651	24.568	585.15918	108.04161:67 109.0228:63 113.02316:62 113.05537:64 114.87268:57 114.98677:56 116.72632:69 117.51267:59 123.01527:190 123.8875:62 124.01776:250 124.06375:84 124.09946:53 125.0238:435 125.09197:53 125.67941:54 127.52474:57 130.43454:50 131.03221:55 139.00993:65 139.03555:74 145.19482:90 145.73241:50 146.02991:60 148.98842:61 149.0275:108 149.32483:54 151.00452:561 151.06215:68 152.00398:199 152.996…
652	21.74	585.16064	101.01868:131 103.01628:77 106.03242:52 106.90161:132 107.01387:59 111.04282:85 112.98159:58 113.02586:125 114.93421:52 119.9371:110 123.01487:254 124.01477:476 125.02429:2432 125.12195:150 125.16717:64 125.18887:59 125.36256:78 125.38567:51 126.02551:93 126.04882:71 127.00452:94 128.03233:237 129.78259:57 129.97455:73 134.89131:68 136.97511:78 137.02249:121 138.0598:124 138.10092:79 139.00697:14…
653	14.179	585.23181	101.02298:415 105.02393:75 109.81567:64 111.02259:66 111.04827:50 112.42741:84 113.02128:188 113.04317:88 119.04034:103 119.09568:53 119.94118:50 121.02386:67 122.04227:62 122.09724:70 123.00997:90 123.04288:494 123.11995:81 124.01783:124 125.02122:395 127.5034:50 128.9588:53 131.03223:62 133.0293:103 133.05898:60 133.22475:55 135.04204:127 136.03763:58 137.02261:107 139.07339:73 140.9413:71 142.…
654	6.495	587.06677
655	5.142	587.06726	101.02473:142 102.03284:56 109.02589:168 110.02135:102 113.02145:107 120.05001:68 123.00499:135 124.01522:75 124.08434:57 125.02441:4393 125.09744:256 125.13465:169 125.17372:78 125.22229:64 125.43846:52 126.02689:244 126.68004:69 126.99702:73 128.03915:56 137.02278:365 138.02771:90 139.00778:90 139.03828:71 141.03183:88 144.02119:99 144.4817:134 145.03088:202 145.07639:76 145.13278:62 146.0332:7…
656	13.994	587.10583	101.02543:190 102.93534:66 107.00959:68 112.98351:77 113.02458:117 116.93457:86 119.0309:178 121.02577:77 122.11652:78 123.04021:469 123.11821:52 124.01873:84 125.0242:641 125.06366:160 125.11105:59 129.03085:139 132.01677:79 133.02164:59 135.44853:58 137.02129:278 138.99409:56 143.03984:63 144.98064:81 148.05569:83 149.02914:54 151.02281:90 152.98239:127 153.09917:57 159.04738:71 161.03708:227 1…
657	8.831	587.10632	101.02038:249 101.04086:85 103.04062:69 109.02682:63 113.0285:259 113.06775:99 119.03825:262 119.06614:94 119.9436:199 119.97338:68 120.05801:66 121.18014:51 123.00539:95 123.04131:174 124.01335:136 124.03712:72 125.02653:852 125.11622:83 128.04552:70 129.02931:53 131.04137:70 135.97704:83 137.02542:236 137.05737:106 138.02769:84 139.00203:67 140.2648:53 143.03195:59 145.02774:72 145.06229:69 146…
658	4.282	587.13672
659	2.991	589.08447	121.07303:66 122.89497:70 123.01292:58 125.02286:429 125.09055:51 135.03369:84 141.01732:72 144.03229:53 145.03311:54 147.05556:79 148.90793:99 151.00269:63 151.04533:69 153.01776:60 154.99286:72 160.86086:72 161.04468:87 162.8485:91 162.94281:60 164.33757:62 165.05621:85 167.00186:97 169.01918:219 170.01398:82 172.01164:61 173.02306:100 174.20659:63 174.95731:62 175.01791:80 175.04305:95 177.020…
660	6.802	589.08472	101.02094:120 105.03108:97 107.00922:84 109.0284:259 111.07771:56 112.03597:51 114.05369:54 117.03721:92 117.08708:79 119.03188:224 119.0686:95 121.02485:69 123.00948:337 123.0414:272 124.00784:100 124.54399:59 125.02312:7389 125.10933:338 125.16878:185 125.27773:78 125.39703:57 125.46821:57 125.68539:52 126.02677:587 126.10699:67 126.81425:77 127.01344:72 129.01506:63 137.02074:416 137.05585:112…
661	3.667	589.08752	109.03091:213 111.02304:72 113.02136:63 115.04574:56 116.92309:77 119.93893:103 121.07196:125 123.00855:239 123.09174:51 124.01481:297 125.02681:2154 125.10771:174 125.17113:66 126.03004:278 127.0308:72 127.86623:59 129.03703:107 137.02354:374 139.00461:253 145.04065:93 146.96068:122 149.02267:353 150.03825:126 151.01152:94 154.98447:58 160.84261:92 160.87808:68 161.02457:533 161.06511:138 161.10…
662	10.798	590.1156	101.01862:121 102.95085:59 107.04479:73 108.02199:56 109.02455:84 111.0034:236 111.02812:69 112.98533:65 113.0238:55 114.99385:57 119.04991:150 121.03081:72 123.00423:278 123.04014:313 123.07986:104 123.13969:58 124.01437:345 124.04127:164 124.08432:83 125.02354:5250 125.11688:230 125.14893:132 125.19898:91 125.41232:59 125.58148:82 126.02506:524 126.06562:127 126.1046:64 135.04149:98 136.0508:57…
663	9.507	590.11664	101.02171:127 104.48996:78 109.02479:54 119.04081:156 121.02866:96 123.01034:469 123.06728:60 124.01652:554 124.10374:63 124.90025:90 125.02713:912 125.07601:179 125.10808:94 125.13421:65 126.02752:105 128.92523:58 137.02661:280 139.00378:133 139.06995:64 140.04297:72 140.99562:57 143.03317:62 143.24672:53 145.01361:110 146.96022:92 147.01071:64 151.00528:374 151.04111:205 151.06464:122 152.04506…
664	6.249	591.10126	101.02746:164 103.02904:67 107.01488:98 107.08427:92 110.99802:67 111.09401:70 111.1182:51 113.02451:327 113.05907:95 119.04031:228 120.45265:55 123.00883:574 123.03786:242 123.09456:59 124.01686:605 124.09046:53 124.17607:51 125.02428:4543 125.07874:396 125.16576:147 125.20786:68 125.30376:57 125.46883:59 125.6606:62 126.02732:379 126.07745:97 127.02922:79 128.7334:52 129.03175:60 131.08699:82 1…
665	12.273	591.13635	111.00733:223 111.04417:51 111.12381:55 111.69508:57 112.97688:65 113.02306:59 115.00095:90 119.94402:122 121.02946:171 121.38718:51 123.00499:63 123.0458:520 123.08771:70 124.01372:220 124.05535:121 125.0208:247 125.0584:57 126.03747:74 129.01561:142 132.49417:74 136.99083:61 137.02124:69 138.9994:94 139.964:74 145.02859:259 146.96365:87 151.00429:144 151.03813:130 158.48582:69 159.01147:96 161.…
666	19.957	591.97546
667	6.372	592.09338
668	11.72	593.09015
669	10.183	593.09344	101.02869:74 101.82813:55 109.03049:238 109.06126:81 111.00637:183 113.02917:106 121.04517:55 123.0084:462 123.04256:290 124.01573:549 124.06847:110 124.1123:58 125.02567:2711 125.11484:197 125.15242:97 125.20113:54 126.02809:78 127.03336:109 131.07751:63 132.96521:57 135.04877:124 135.96791:329 136.00584:61 137.02614:1021 138.03757:88 139.00061:82 139.03281:112 143.05092:52 145.02791:256 145.086…
670	10.736	593.09515	101.02395:153 107.04877:68 111.00368:55 111.54877:54 113.02636:84 119.03645:144 119.09339:59 121.03362:60 122.03456:64 123.0062:212 123.04697:330 124.0135:196 125.02333:2814 125.07738:234 125.11612:133 125.1668:62 126.03264:218 127.03321:77 129.02808:78 133.02298:85 137.02913:502 137.07965:65 137.10735:61 138.02692:114 139.07152:93 141.01834:111 143.42346:51 145.0329:251 145.27036:51 145.29092:52…
671	7.048	593.11273	101.02409:169 107.05317:55 108.80354:63 109.02549:71 109.04993:79 110.71608:65 111.06288:86 112.49249:59 113.02435:66 113.06066:62 115.02445:98 115.04807:76 117.16193:51 118.01177:68 119.0368:234 120.99094:69 123.01868:135 123.05037:76 124.01616:161 125.02304:1413 125.0792:124 125.1162:70 125.22256:60 125.28915:56 125.32773:50 126.0295:126 129.15216:59 129.48145:59 131.0372:107 131.89383:53 134.0…
672	21.801	593.12762	101.03038:59 110.94547:51 111.01319:75 113.02445:97 119.02911:61 123.00935:208 123.09605:58 124.01564:81 124.0535:64 125.02412:518 125.077:86 127.00357:278 127.67468:66 128.00499:66 131.02347:53 132.707:71 136.82019:62 138.02782:53 139.00011:391 139.07498:79 140.0125:51 143.0439:55 149.06125:64 150.03183:58 150.99585:90 151.07199:78 152.00824:111 152.99759:273 161.04646:94 161.08109:80 161.36734:…
673	9.753	593.15125	107.02446:75 109.02824:66 112.19436:53 112.98727:54 113.02719:134 113.05762:88 114.99258:65 115.05469:55 118.04263:52 123.00544:139 123.03738:149 125.02507:776 126.02565:104 128.0374:56 132.03136:54 135.01903:55 135.96628:71 137.01762:55 139.22295:56 139.99767:70 143.03558:133 146.97247:83 151.00272:256 151.04388:265 151.08446:91 151.13847:53 151.63219:75 152.00432:93 153.02332:94 159.04085:116 1…
674	29.055	593.27264
675	19.957	593.97839
676	29.977	595.28809
677	4.159	596.12604
678	3.606	597.14624	101.02817:101 107.01274:123 107.79517:54 109.0268:364 109.05975:77 109.49505:62 111.01145:84 118.98061:68 119.04749:111 121.05692:78 123.00935:135 123.03398:120 125.02483:2128 125.11321:115 125.16199:55 126.03082:95 133.05899:63 135.21681:61 137.0276:362 138.03166:76 139.00722:242 139.04822:89 140.2032:55 141.01349:83 143.03651:54 145.02965:83 149.02298:291 149.06056:124 151.00648:56 153.01561:13…
679	31.084	597.30426	100.93018:142 101.02192:60 112.98498:316 116.92825:737 117.00701:64 117.9294:124 119.96334:54 129.96973:210 134.98204:118 135.03125:91 145.04408:91 146.96268:346 147.01997:55 152.99483:5570 153.09558:294 153.13882:181 153.18179:108 153.25687:78 153.40045:54 153.99875:228 154.10411:65 155.00046:173 158.85606:72 159.07169:63 161.91589:102 169.01585:115 169.11855:82 171.00633:164 174.95003:71 175.05…
680	14.793	598.2583	101.02291:220 101.05756:65 103.00311:54 103.96893:54 113.02068:92 113.03697:64 116.92501:104 116.94762:76 117.03298:63 119.04973:3531 119.1468:185 119.19174:70 120.04949:299 120.077:81 120.14069:68 121.02695:100 123.04718:721 123.11326:118 123.13959:57 123.20488:55 124.04939:59 125.02438:628 125.0752:66 125.17912:52 128.02863:109 129.01393:91 133.02669:284 133.07056:51 135.04137:180 139.00281:96 …
681	11.781	599.06927
682	13.38	599.06927	101.3014:52 102.94908:59 110.9969:58 111.05441:73 113.02642:66 121.06271:58 123.04587:377 123.11008:91 125.02116:259 125.04342:134 126.89822:57 135.04315:247 139.00447:119 143.00374:58 143.02933:63 145.02914:70 146.96165:65 147.04843:51 149.08035:58 151.00058:90 151.02025:65 152.99059:98 160.00916:56 161.0217:253 162.04198:113 163.00655:174 163.04501:72 164.00148:58 165.01894:55 165.06683:52 167.…
683	13.072	599.10321	101.0215:160 105.68816:54 108.55771:79 113.02221:85 113.05191:73 119.03081:73 121.02579:198 122.0268:86 123.00062:73 123.04089:422 123.07612:100 123.13712:57 124.04484:61 125.02428:543 127.01939:57 133.01328:53 135.03801:74 146.96339:139 149.02129:217 149.04706:92 150.6228:50 151.00099:1624 151.10294:164 152.00352:103 153.01744:169 158.97261:102 159.03885:85 161.04379:104 163.00308:280 163.06059:…
684	8.646	600.19366
685	11.72	601.08337
686	15.777	601.08466	101.02414:347 109.89433:74 112.58463:59 112.9933:64 115.0416:102 116.92229:100 118.93761:54 119.01705:64 119.0575:95 120.94805:74 123.04496:116 125.02405:293 129.03072:76 137.69876:61 139.00604:150 139.08157:63 141.86224:97 144.93907:53 145.0295:165 145.06274:70 146.97635:75 149.02637:165 149.04913:125 150.03021:377 151.05408:62 151.49962:56 152.01411:96 152.04288:72 152.99635:293 161.12366:59 16…
687	7.847	601.11896	101.02569:137 106.04531:59 107.01395:61 109.02976:110 109.05655:54 112.98917:59 113.02386:106 113.05415:52 113.11506:53 118.07817:53 118.22495:53 119.03047:437 119.07344:82 119.94685:58 120.53095:79 121.01905:54 123.00793:178 123.03456:101 123.07348:85 124.01857:169 125.02379:882 126.04045:71 126.90121:114 126.99532:92 127.04608:66 129.98372:71 131.02786:54 133.02719:87 133.08337:65 135.04678:78 …
688	9.937	603.09644	101.0288:105 103.04598:66 105.31066:86 105.83169:64 107.00811:69 115.06836:55 117.92664:81 119.03587:76 119.94409:74 119.96715:59 120.99377:51 123.00865:131 123.0408:422 123.0984:61 123.13311:55 123.22919:61 124.04701:111 125.02525:732 131.04004:54 133.02022:76 135.04105:141 135.0872:78 135.97365:72 137.02371:56 137.05548:74 139.06525:55 139.31413:51 141.81657:95 141.85649:57 145.0296:113 146.960…
689	14.609	603.09924	101.02492:238 103.91507:52 107.90197:55 111.01573:89 113.02061:103 114.03568:60 116.93038:68 117.02374:83 119.05031:679 119.13235:65 119.18554:62 121.03542:67 121.06849:63 123.0444:879 123.12177:138 123.1497:95 124.01874:69 124.04778:51 125.02436:579 125.06109:78 126.95694:60 129.24707:53 129.97049:128 130.97165:58 133.02441:70 135.04852:97 138.48859:285 141.03168:67 143.04057:177 145.02507:141 1…
690	11.72	603.10046	101.13563:53 111.00844:135 113.02454:113 114.03018:97 117.04324:50 119.94756:168 121.02749:100 123.0097:203 123.0483:319 124.02352:141 125.02338:162 131.97784:105 133.03995:71 135.11642:57 138.99741:54 142.05287:54 142.96602:51 143.03726:64 145.035:57 146.96501:137 147.04031:52 147.07977:62 148.61362:52 149.02518:153 151.01204:53 161.05785:84 161.08633:73 163.00499:184 163.03442:88 164.0592:84 16…
691	10.859	603.10217	101.02496:130 101.9851:59 109.02366:112 113.02385:67 114.05499:61 119.04147:120 121.02918:77 123.00816:76 123.04423:961 123.11984:86 124.00933:82 125.02357:582 125.09286:94 125.16534:60 126.02621:169 126.0762:67 127.02031:85 129.03659:89 130.075:85 131.03378:62 135.04063:70 135.11668:54 137.02408:259 139.00519:163 141.01056:88 145.03259:545 145.09641:74 146.03116:52 147.0376:168 149.01692:91 149.…
692	7.786	603.11615
693	5.142	605.07721	101.04012:92 112.97854:94 113.02451:66 118.0351:117 118.07868:53 119.94035:50 121.02343:79 122.06409:87 123.01231:168 123.03238:131 124.01403:55 124.98264:60 125.0232:4679 125.11172:251 125.14106:159 125.1619:120 125.21517:67 125.29311:68 126.0277:169 126.12437:50 127.07794:63 127.60885:53 129.03519:59 130.98099:51 133.02129:123 133.04784:64 137.022:322 137.05801:56 139.03795:110 140.06357:63 141…
694	7.909	605.07959	100.00819:81 101.02552:314 101.10378:77 102.57412:55 107.05399:100 109.02323:87 110.02587:71 110.93095:63 110.95399:52 111.00814:76 113.01987:183 115.00645:159 115.03679:58 116.63326:58 118.04215:80 119.03503:374 121.03201:55 122.37064:64 123.00529:525 123.04234:104 124.00841:130 124.06039:62 125.02236:1308 125.08772:232 125.11844:63 125.2:53 125.31226:55 126.36167:50 129.97214:67 131.03307:100 1…
695	6.187	605.08008	104.4411:55 104.95213:60 107.4275:107 117.04333:54 119.02481:71 119.94656:100 120.95072:74 120.99434:56 121.06132:58 123.00347:65 124.01693:146 125.02348:696 125.08211:97 126.0261:115 127.07843:60 130.93166:50 135.03185:161 137.02097:73 138.99635:64 143.03775:73 145.03259:95 146.96796:98 147.03987:65 147.96869:69 149.01773:227 149.05208:66 150.02136:64 151.0065:95 155.00063:65 159.96378:53 161.03…
696	9.999	605.11719
697	26.412	605.35254	100.93056:54 101.02521:1102 101.07697:128 101.115:52 101.16094:58 103.04297:662 103.11908:52 103.15385:67 113.0236:66 115.04137:595 117.03012:58 119.03807:289 119.95567:71 120.04324:66 125.02927:57 126.02557:54 131.03424:390 131.07803:60 132.03036:51 143.03368:921 143.13474:56 145.04935:240 147.70338:57 148.47806:53 152.99586:186 153.02361:123 154.96954:104 157.08138:52 160.94098:65 163.05809:574…
698	7.847	606.0835
699	4.036	607.09174	101.01415:51 107.90898:55 109.03026:56 116.93069:50 123.01128:270 123.05094:65 124.00718:70 124.38303:56 125.02486:1564 125.11865:88 126.02608:173 126.04787:97 129.02187:68 133.0322:90 133.04753:63 135.04472:58 135.96251:179 137.0222:356 137.06482:99 137.11902:66 138.99738:136 139.03856:65 140.0125:115 141.01878:111 147.04254:75 147.46602:73 149.01982:177 149.06221:67 150.0331:102 150.05647:57 15…
700	4.774	607.09418	101.02537:142 105.03365:64 105.07845:53 111.01344:65 113.02501:68 121.03365:103 121.06389:106 123.00592:233 123.04225:75 124.02081:73 125.02419:553 125.09225:65 125.12868:64 126.02643:147 129.03082:100 131.04927:70 132.02307:61 132.05859:60 134.20409:69 135.07886:68 139.00572:233 141.0528:64 142.9984:92 147.00945:53 147.04247:168 149.01817:134 151.00397:178 151.02824:104 154.99098:88 159.04269:31…
701	8.646	607.09613	111.00796:121 111.03064:88 113.02556:137 113.05394:96 114.01946:110 115.00851:73 115.02563:65 119.03776:104 120.01015:74 121.02079:98 123.01137:267 123.05051:75 124.02561:90 125.02398:982 125.11511:98 135.03732:83 135.28535:55 137.03207:134 138.99924:94 143.03671:70 145.06142:56 147.04005:81 148.99489:118 150.02681:122 151.00313:185 151.03406:244 154.97455:53 160.83566:61 161.02148:199 162.83746:…
702	3.729	609.10901
703	8.523	609.14374
704	8.032	609.14557	101.0255:156 102.02673:73 102.04227:63 107.01476:129 109.03799:93 111.01052:138 113.02488:288 114.02057:73 117.03902:60 117.96219:72 123.01186:289 123.03717:201 124.01428:242 124.06335:64 124.29367:117 125.02551:1681 125.07765:180 125.30084:67 126.02931:204 131.062:55 135.04956:66 137.02882:183 137.08215:53 141.01234:73 143.02605:85 149.02486:60 150.0338:73 151.00652:583 151.03458:609 152.02107:5…
705	7.171	611.0661
706	13.318	611.06842	100.53456:54 100.78905:59 100.81769:62 101.02396:161 101.1185:61 103.72331:59 105.03429:77 107.02213:107 107.05008:199 107.09811:64 108.02198:119 109.02922:146 109.0596:51 109.79186:54 111.01225:310 111.19669:90 111.2699:55 111.76361:60 113.02217:344 113.0535:125 113.10501:61 113.30624:54 113.87823:50 114.6579:62 115.01322:232 116.03268:50 116.08595:112 116.87987:55 116.93559:56 117.03625:144 117…
707	15.162	613.0835	102.45454:66 112.38322:77 119.03662:60 123.04272:664 123.11312:69 123.18053:64 124.04686:58 125.02392:404 125.10008:67 126.02877:57 127.88583:56 129.02513:70 133.03233:74 135.04311:85 139.00964:59 141.04814:73 143.03885:77 145.05527:54 145.64236:50 146.96271:94 147.02876:79 149.02339:116 152.99567:77 153.02209:85 153.99451:57 156.01405:63 159.04343:154 160.02773:55 161.02161:93 161.05338:106 162.…
708	14.609	614.08844
709	13.687	614.2536	101.02148:222 102.02273:75 102.94996:68 103.03253:99 108.04308:82 109.02721:88 113.021:52 119.04829:1098 119.13645:119 119.17728:56 119.94061:72 120.05293:69 120.98847:127 122.89835:66 123.00451:109 123.04185:885 123.08168:157 123.12871:64 124.03804:61 125.01984:391 125.80675:64 127.00125:55 128.71405:53 130.94389:73 133.02858:187 133.0554:58 134.99887:80 135.04138:2371 135.13193:147 135.19891:78…
710	7.109	615.065
711	11.781	617.07581
712	6.679	617.1145	101.02398:75 101.07191:63 103.05917:83 103.59875:86 107.00909:169 107.04586:52 110.45672:55 113.02253:154 113.68247:64 115.0044:83 116.6145:52 117.02858:163 119.04615:92 119.07205:55 119.30493:61 119.33202:67 119.94457:62 120.99256:90 121.02682:155 123.00668:1331 123.09071:94 123.29124:53 123.32231:57 124.0144:285 124.06307:81 124.36438:55 125.02255:5327 125.10954:245 125.14237:220 125.20187:73 1…
713	13.994	619.09369	101.02942:74 107.01767:55 109.02485:51 112.98932:61 118.04601:75 119.04861:216 119.0842:98 120.98592:86 123.04506:678 124.01891:129 124.04258:74 125.02741:530 129.05835:60 132.01669:87 135.04854:219 136.04605:87 136.99152:159 137.03082:52 138.02425:62 139.00816:128 145.02751:88 145.05821:64 146.96729:151 147.03203:81 147.05782:70 149.06477:57 151.01126:106 153.01097:80 153.91013:59 157.02513:80 1…
714	6.495	619.09399
715	5.265	619.09552	101.02465:93 105.02999:104 110.24669:76 111.04386:55 112.98236:62 113.02081:87 117.02157:117 119.02968:216 119.94127:69 123.00646:643 123.06571:60 124.01629:181 125.02454:1424 125.10976:84 125.14578:55 125.17245:53 126.03078:134 126.17722:78 133.02171:69 133.05203:158 135.02856:223 138.01959:67 139.0009:67 141.02234:92 143.03438:84 145.03372:97 146.05034:59 146.96123:113 149.01971:127 150.99988:3…
716	7.171	621.10718	100.9632:66 101.0304:52 108.0521:50 113.0212:152 117.03759:69 119.94798:124 123.00539:452 124.01902:55 125.0269:636 125.12039:75 126.02692:105 131.03551:106 137.03444:86 143.0448:123 145.02625:112 146.96536:89 147.03915:78 149.04396:62 151.00902:109 151.03848:103 153.02144:64 161.02382:118 162.04761:68 163.0024:126 164.86929:79 164.97981:62 165.01756:181 166.01932:70 167.00073:654 167.07402:68 16…
717	14.425	621.10913	103.74715:60 112.98718:80 115.00052:61 119.04943:246 120.02805:58 123.04436:448 124.04513:64 125.02258:321 125.05716:100 127.03104:96 128.2607:56 137.01985:103 142.18428:54 145.02307:217 145.05728:64 145.91013:91 146.966:173 147.05447:120 150.02391:61 151.04326:81 151.09441:99 153.00624:111 153.05974:62 159.03204:53 159.94435:53 161.02437:400 161.88028:51 162.03143:81 163.01947:135 164.07785:65 1…
718	11.413	621.10938	100.45123:51 101.01907:210 101.04868:79 105.03417:54 108.05433:52 113.01618:140 119.03414:77 123.04624:160 124.24894:71 125.02557:223 132.98546:52 134.96724:66 137.02039:75 142.29967:59 143.02089:80 143.04756:67 143.91628:59 147.0141:58 149.02121:98 151.037:129 159.95528:69 161.02469:99 161.05516:57 165.04027:178 167.03204:3692 167.14279:194 167.23203:89 167.29822:61 167.44362:52 168.03777:299 16…
719	10.429	621.11053	100.92024:54 101.02448:120 103.53584:51 113.02425:99 115.91943:56 117.02107:54 119.06937:52 121.29577:52 122.00006:68 123.01543:230 123.04723:281 123.39141:52 124.01876:162 125.02499:1720 125.09052:168 125.15595:80 125.2751:71 125.3533:59 125.76273:84 126.02692:111 128.41147:62 132.8873:65 135.03012:97 135.05713:65 137.10437:130 138.02887:91 139.02907:61 140.00146:60 141.01152:55 143.03122:56 145…
720	14.117	622.10754
721	4.405	623.0835
722	9.261	623.19574	100.78429:54 101.01894:85 103.03514:102 103.05671:54 109.02457:59 111.0117:54 112.98282:53 115.0338:78 123.04488:196 125.02318:547 126.02446:121 126.55575:61 131.02016:62 132.01671:92 133.02689:265 133.28764:61 134.03258:194 135.04361:588 136.03723:68 143.0282:132 145.04343:125 146.95898:61 147.03516:64 150.02666:73 151.00092:50 151.04327:169 153.00055:85 160.83672:59 161.02031:8006 161.1134:450 …
723	14.609	625.08044	101.02782:157 101.06171:74 106.90019:93 113.01708:56 117.02857:102 119.03315:79 119.06423:149 123.04661:995 123.08991:138 123.1349:54 124.03004:75 125.02296:249 137.02533:64 137.04442:57 138.03822:68 145.92903:56 146.96561:95 147.04668:63 149.01691:102 150.02803:72 151.00229:177 153.01053:88 154.99318:87 157.97643:85 158.98459:126 161.03925:137 162.99982:302 163.02965:133 164.93597:69 165.05284:2…
724	4.159	625.10541	100.67421:80 101.02183:294 105.02921:69 107.04551:51 111.01875:114 113.02732:198 117.01862:184 119.03294:91 119.12418:55 122.07314:81 123.00854:764 123.0862:70 123.3913:51 124.02141:215 124.0693:63 125.02453:889 125.07185:133 125.11474:67 125.15581:108 126.0236:67 127.02274:74 133.02849:72 133.06535:99 134.86194:60 136.01329:63 136.99109:68 137.02473:579 137.09163:91 137.1562:59 137.19424:55 137.…
725	3.483	625.10748	110.02567:74 111.00095:101 111.5713:64 111.97732:113 119.03674:64 123.01025:113 125.02549:2014 125.16682:78 125.44312:56 126.03323:96 130.03702:52 130.06519:57 133.03052:88 133.06476:126 135.97238:108 136.01808:59 137.03282:96 138.88211:51 139.04596:62 140.96068:80 144.91927:56 145.0305:64 146.95686:84 147.0038:101 148.00771:54 149.02507:156 149.08154:95 151.03757:83 151.07471:203 151.70879:58 15…
726	7.048	625.14081	107.01341:55 113.02672:173 117.03217:58 117.05573:50 121.03127:98 121.94499:62 122.75609:156 123.01101:310 123.06635:65 123.51012:53 124.01453:327 124.05847:71 125.02457:883 130.02466:60 134.06923:57 135.77284:52 136.74342:55 137.0258:138 143.03406:124 143.0589:86 145.02789:156 145.06026:79 146.95403:91 147.04034:54 149.019:121 150.03659:66 151.00674:273 151.0433:146 151.99649:83 152.04568:61 155…
727	13.318	627.06384	100.37708:65 101.03451:99 101.06305:85 103.45267:53 104.94576:52 109.02756:150 112.98732:151 113.02098:57 117.02366:71 119.02794:139 120.99075:99 121.02834:72 123.04529:1210 123.11863:144 123.15289:66 124.05093:140 125.02358:1219 125.0782:84 125.12328:103 125.22171:68 125.27103:58 126.02419:148 126.06145:60 129.03593:198 131.00851:73 131.04692:82 133.02725:100 137.02725:53 139.00502:157 139.0377:…
728	11.781	629.07617
729	13.318	629.07953	101.03443:137 101.07127:64 102.3317:52 103.0471:74 104.52696:61 104.55584:53 105.0412:64 108.00948:62 111.00867:59 111.2469:55 112.74126:57 113.01844:78 113.04089:63 113.0697:53 113.88595:60 115.02327:128 115.35664:58 115.61748:57 117.03117:162 117.06461:67 119.05009:166 119.17342:60 119.85656:58 120.30577:91 120.45358:52 120.99306:153 121.02043:96 122.04079:81 122.22277:52 123.04415:3056 123.111…
730	14.363	629.07977	101.02102:103 101.04647:81 101.85767:63 102.52185:53 104.68343:64 105.87576:63 107.01109:75 112.98244:155 115.04513:58 119.02799:91 123.04436:968 123.10376:107 123.90614:70 124.01364:58 124.0416:109 124.07649:95 125.02123:524 125.04581:231 125.1027:59 128.04059:106 128.5526:55 129.97586:57 133.02092:57 133.82729:75 135.0139:59 137.03094:82 141.01556:60 141.0518:50 144.01913:111 144.08638:53 145.0…
731	8.831	629.08258	101.02596:103 103.03551:80 107.01089:53 109.11484:50 111.00536:82 112.98489:196 119.03164:106 121.11386:64 123.00774:343 123.03865:164 123.08298:77 123.16318:56 124.01184:308 125.02414:1322 125.08508:143 125.14671:64 126.02568:189 126.14654:66 127.0099:57 128.98206:66 129.24043:51 129.29906:51 129.62335:61 130.71561:64 135.97594:62 136.93053:54 137.02303:140 137.05699:77 137.10355:52 138.0302:75 …
732	10.552	630.11121	101.02065:187 102.96575:54 109.05961:57 113.03535:58 115.29592:58 117.01494:69 119.03114:110 123.04428:321 124.05327:64 125.02366:375 129.97189:93 131.94606:53 135.05362:86 137.02943:59 147.05009:52 149.02045:56 154.78372:64 163.04051:79 167.03482:6341 167.17136:269 167.20097:160 167.25365:90 167.30359:66 167.36351:83 167.44594:54 167.51945:65 167.83163:67 168.03798:685 168.13185:70 169.02086:608…
733	5.88	631.0567	101.02396:625 103.04135:101 107.0132:433 107.05592:82 109.02722:144 111.01096:209 111.06818:78 113.02374:1065 114.99763:129 115.03223:163 115.05718:88 117.02592:347 119.005:81 119.03799:290 119.064:160 121.02522:291 121.04789:145 121.07639:85 122.33535:94 123.009:4388 123.19318:79 123.24131:112 123.75246:85 124.01574:1786 124.08043:176 125.02436:8163 125.11247:376 125.14028:242 125.17354:181 125.…
734	6.556	631.05859	101.99348:60 102.055:75 111.01048:130 113.02239:152 113.09856:56 115.00658:89 115.94836:68 117.02827:84 119.0579:79 121.02793:103 123.00992:2133 123.10218:107 123.23939:73 124.01335:279 124.05109:57 125.02711:1654 125.11696:109 125.22092:55 126.03868:207 128.03265:63 129.02542:76 131.04942:54 131.97334:52 136.0547:56 136.9886:65 137.02496:313 138.03072:171 138.08022:74 139.0047:140 139.03444:106 …
735	4.528	631.05914
736	11.781	631.0929	101.04052:102 105.03902:125 107.04155:85 109.02718:91 111.01047:100 112.98258:90 115.76302:100 116.92734:85 117.03403:245 119.04452:174 121.02878:149 121.0574:147 123.00805:639 123.04532:1929 124.0167:222 124.04469:163 125.02238:1543 125.14649:109 125.99545:96 126.03615:96 127.00625:133 129.03239:102 130.03709:138 131.0518:116 133.03157:121 135.02588:100 137.05194:91 138.99913:141 139.03212:132 1…
737	6.495	632.06476
738	16.269	632.12488	102.02094:66 124.01773:55 125.02171:176 131.04201:141 146.96271:87 147.02782:73 152.99611:218 153.04898:56 161.03792:53 162.8692:60 163.05147:55 165.02829:53 167.03636:390 167.07957:83 167.99481:53 168.03822:88 168.15764:54 169.01823:398 170.01216:72 170.09546:61 179.02872:61 181.04558:78 190.99345:127 191.95378:65 193.0162:82 197.12256:63 198.90143:53 207.94904:51 208.81738:81 208.83871:65 209.1…
739	1.024	633.07166
740	4.589	633.07233	100.4996:50 100.6731:62 100.90417:64 101.02682:465 101.07995:72 101.88954:58 101.90967:53 102.02338:59 102.04683:75 102.21505:50 103.5713:51 103.81516:59 104.15791:52 104.18794:70 104.74469:60 105.05046:104 105.29112:73 105.66043:55 106.15679:50 107.02738:62 107.63789:108 107.73145:57 107.77136:51 107.87739:51 109.0287:182 109.06728:78 109.54119:67 109.78468:56 110.72995:66 110.96503:67 111.00716…
741	7.478	633.07257	101.02145:60 102.65296:72 102.98042:63 113.02402:131 117.04105:58 117.92796:101 119.03107:80 119.94552:60 123.00651:453 123.03088:225 124.0152:58 124.13335:58 124.18798:59 125.02495:834 125.07703:100 126.02943:147 140.98984:75 143.037:92 145.03682:228 146.07123:53 146.3223:52 146.97087:58 147.04425:56 149.01959:68 149.05991:77 150.90799:88 151.00479:99 151.03758:228 153.00031:68 157.03506:56 159.…
742	5.819	633.07324	100.39148:93 101.02592:369 101.05572:156 101.22749:63 102.83848:76 102.94754:58 103.99121:70 104.05769:58 104.59378:65 105.92473:74 106.00433:114 106.07041:61 106.43387:65 106.52499:61 107.01359:403 107.04904:130 107.17352:67 107.84935:71 108.66098:90 109.02772:117 110.03673:63 110.72446:60 111.00304:187 111.02542:134 111.83136:75 112.01974:73 112.65264:64 113.02287:820 113.07654:109 113.11161:10…
743	21.801	634.13763	101.02725:124 102.98734:53 107.01108:135 107.0523:52 107.33096:61 109.05:57 111.01135:73 112.98283:60 113.01932:74 113.0377:57 114.03297:93 118.76739:53 119.03557:67 119.94708:61 122.05104:55 123.00922:151 123.03831:92 124.01656:330 124.06506:77 125.02148:1189 125.1153:75 125.16:53 126.02761:138 126.99988:58 127.0328:79 132.92201:53 133.01515:51 140.03561:68 144.33315:53 146.96712:135 150.9429:52…
744	6.864	635.08777	100.77112:54 100.93275:57 101.02303:448 101.06939:69 102.02407:83 102.06412:53 103.00378:58 103.30081:53 104.31699:53 105.02733:78 105.64116:71 105.87666:67 106.3507:77 106.85136:60 107.01714:393 107.04339:167 107.08494:57 108.01726:97 108.42591:51 109.0295:57 110.18772:64 110.22884:78 111.00486:255 111.03773:143 111.75249:86 112.77209:53 113.02415:783 113.09588:80 114.03011:64 114.56192:58 114.7…
745	5.941	635.08856	100.17262:74 100.45083:62 100.81905:117 101.02651:414 101.06133:180 101.10929:92 101.13794:74 102.02763:91 103.05302:58 103.70202:56 104.44314:55 105.03402:251 105.06858:110 105.15176:58 105.28611:53 105.40966:51 107.01289:675 107.05022:188 107.23359:53 107.91257:55 108.01687:167 108.03357:68 108.0877:64 108.25125:53 109.03046:216 109.35767:54 109.83772:51 109.99538:53 111.01031:293 111.03461:129…
746	14.609	635.12543	100.10577:50 100.92767:55 101.02143:135 102.36865:58 105.03732:96 105.08749:69 105.12232:56 106.64379:79 107.00726:81 107.2948:51 107.69184:54 108.26103:53 110.0358:68 111.00562:54 111.37198:71 112.98626:79 113.03542:55 113.08307:53 113.4498:58 114.09171:51 114.58538:63 114.70244:58 114.77715:55 115.08611:55 116.83501:50 117.03241:261 117.07315:65 118.03299:105 118.06886:53 119.05189:179 121.0322…
747	13.318	638.08624
748	9.814	639.09747
749	4.774	639.11792
750	5.88	639.11792	101.02422:653 101.08163:116 103.05293:104 107.0172:179 107.06219:87 109.03024:267 111.00826:159 111.96225:122 112.19527:131 113.02576:540 113.1249:82 116.76315:114 117.02724:359 119.03306:356 119.06238:142 120.01805:91 121.03062:174 121.16187:82 123.00877:4605 123.14796:88 123.21169:126 123.28829:112 124.01386:1190 124.12696:107 125.0242:6306 125.12172:360 125.15219:178 125.1869:157 125.31474:81 …
751	11.843	645.07318
752	21.125	646.14203
753	4.589	647.0498
754	12.949	647.08673	101.03264:100 107.01005:143 107.11938:57 108.0264:80 111.00725:194 113.02321:85 115.01427:67 116.54625:56 119.04597:90 121.75697:57 123.00535:379 123.04392:1234 123.16625:65 123.24315:75 123.5579:52 124.00581:57 124.05011:86 124.19468:57 125.02361:1580 125.09585:136 125.27833:58 125.98933:85 126.02682:56 129.06947:57 133.02998:82 135.04237:100 137.02301:113 139.00169:133 139.03442:53 143.02739:71…
755	14.117	647.08856	101.019:133 101.04091:60 103.02995:62 105.02708:104 109.99763:98 113.02103:189 117.02502:136 117.05283:65 119.03941:251 119.94386:50 121.08631:69 122.18977:59 123.04425:1821 123.12933:106 123.16109:90 123.19118:82 123.30931:59 123.36504:56 124.04399:229 125.02264:1136 125.12891:53 126.02595:109 126.04682:50 127.05089:66 129.03131:54 130.03876:62 131.05336:110 131.99226:52 133.06219:158 137.0159:1…
756	13.318	647.59064
757	21.74	648.15625	101.0142:53 108.05155:53 123.0073:74 123.02651:57 123.07948:78 124.01618:165 124.04201:79 125.02346:496 125.05954:138 131.00835:60 137.02333:82 137.05841:56 146.97804:60 151.00159:145 151.04561:96 151.07404:51 152.99713:123 154.9623:105 155.97186:60 161.0195:78 161.03641:62 162.99966:56 166.99873:405 167.03319:516 167.08592:101 168.01541:257 169.01268:1358 169.10231:185 169.15294:98 169.17577:58 …
758	4.835	649.07001	100.21989:93 101.0268:652 101.08167:140 101.38767:78 101.94939:65 101.98375:65 102.94598:73 103.05668:280 104.02505:105 104.06663:107 104.12926:75 104.56578:73 105.03284:91 105.07141:112 105.17068:85 107.01063:279 107.05436:132 109.18037:66 111.00924:674 111.04418:129 111.08414:71 111.58385:76 112.26122:74 112.71728:72 112.84414:91 113.02361:1194 113.10643:88 113.43222:65 114.0219:71 114.07761:70…
759	13.318	649.08368
760	13.257	651.06262
761	1.024	651.08209
762	4.466	651.08527	100.00877:53 101.03051:156 101.17935:67 101.44135:57 105.03264:158 106.12272:54 106.56624:68 107.00941:193 107.04562:52 110.16157:93 110.99985:104 111.0273:66 111.41185:52 112.00723:69 112.15588:53 112.98657:117 113.02364:190 113.09502:53 113.87061:61 113.92152:73 114.03197:78 115.11566:68 115.33754:58 115.58836:51 115.81392:67 116.06241:55 116.55247:53 117.02604:188 117.20214:77 117.27885:128 11…
763	4.835	651.08569	100.00877:53 101.03051:156 101.17935:67 101.44135:57 105.03264:158 106.12272:54 106.56624:68 107.00941:193 107.04562:52 110.16157:93 110.99985:104 111.0273:66 111.41185:52 112.00723:69 112.15588:53 112.98657:117 113.02364:190 113.09502:53 113.87061:61 113.92152:73 114.03197:78 115.11566:68 115.33754:58 115.58836:51 115.81392:67 116.06241:55 116.55247:53 117.02604:188 117.20214:77 117.27885:128 11…
764	13.441	651.10144	101.15046:66 101.18055:58 101.57962:54 102.39634:59 102.95364:56 103.03904:79 103.88707:52 104.82317:78 105.95249:51 106.03522:50 106.06415:56 107.01311:73 108.0275:71 108.64811:50 108.79253:53 109.00311:65 109.54675:78 111.03985:59 111.06435:53 112.47542:51 113.02168:130 113.98184:50 114.30122:71 117.03047:146 117.64512:65 118.98711:58 119.03789:140 121.25549:52 121.57552:78 121.93835:53 122.507…
765	13.38	651.10901	101.15046:66 101.18055:58 101.57962:54 102.39634:59 102.95364:56 103.03904:79 103.88707:52 104.82317:78 105.95249:51 106.03522:50 106.06415:56 107.01311:73 108.0275:71 108.64811:50 108.79253:53 109.00311:65 109.54675:78 111.03985:59 111.06435:53 112.47542:51 113.02168:130 113.98184:50 114.30122:71 117.03047:146 117.64512:65 118.98711:58 119.03789:140 121.25549:52 121.57552:78 121.93835:53 122.507…
766	11.105	651.11987	100.78071:57 101.02724:72 101.74261:63 111.01007:111 112.98816:143 113.0213:70 116.92682:52 119.95:52 122.89636:59 123.00746:312 123.04465:1001 123.12112:82 123.23376:74 124.016:423 125.02467:8158 125.1205:370 125.15665:239 125.27692:96 125.29895:88 125.3701:85 125.45567:68 125.53311:54 125.61223:98 125.82629:73 126.02568:687 126.06969:145 126.13191:50 126.27795:50 127.13055:74 127.1919:55 129.04…
767	10.49	651.12091	113.02341:98 115.03644:73 115.52773:50 116.01395:69 119.93856:64 121.36199:58 123.00927:93 123.04594:564 123.13721:52 125.02308:1091 125.09245:82 125.12621:53 126.02575:51 126.90447:51 129.03136:63 131.0201:64 131.49098:56 133.02902:85 134.0425:60 135.03711:51 137.02629:91 137.62924:78 138.99878:124 139.02934:136 141.27661:51 144.01314:111 144.03822:75 145.02914:200 145.05107:148 145.58105:54 146…
768	9.999	651.12195	101.03143:213 101.07776:57 101.1099:67 102.95671:106 105.49306:67 106.38462:61 107.00835:75 108.91039:57 109.03137:325 109.40385:53 111.00831:75 111.04836:76 112.37261:57 114.01753:81 114.43585:50 116.1544:54 117.0379:185 118.03337:114 118.08522:77 118.15675:50 119.05821:77 119.13061:71 119.74487:62 119.94645:65 120.04654:52 120.71236:52 121.92512:55 121.96159:84 123.01017:456 123.04578:6228 123.…
769	11.781	653.07483	101.0415:71 107.48981:65 109.02299:88 111.02306:58 111.63062:62 123.01041:329 123.04117:523 124.01482:309 125.02293:1137 125.07941:144 125.14749:74 125.63026:78 126.0346:82 126.9029:57 127.00577:70 128.95116:91 130.01727:74 133.02588:121 135.03845:78 137.01759:64 138.9987:136 139.03879:101 139.47473:51 142.72316:114 143.31728:53 145.03223:146 146.95766:130 148.9803:91 149.02046:101 150.0322:50 15…
770	4.405	653.08624
771	5.88	655.05426
772	4.528	655.05969
773	22.109	656.11108
774	8.769	659.10498
775	11.72	659.12457
776	6.433	659.18671	100.87003:52 101.02214:194 101.03958:138 101.57282:59 102.88499:60 103.74064:53 104.10816:65 105.03642:74 107.01305:175 109.34778:55 112.99078:105 113.02591:162 113.07981:57 116.18616:82 116.93029:52 121.02685:166 121.08205:53 123.04559:2117 123.17873:80 123.23799:52 123.29007:57 123.31759:58 124.0098:132 124.04585:273 124.08015:67 124.11884:51 124.48911:56 125.02646:1270 125.09754:107 125.16566:…
777	8.769	660.11041
778	9.937	660.11072
779	11.167	660.11328	107.01345:152 107.04832:239 108.4701:61 109.03003:114 109.05615:61 115.03505:165 116.9094:77 121.93806:51 123.0116:258 123.04686:786 123.11995:52 123.17471:68 124.0126:140 124.04625:116 124.06551:85 125.02531:4579 125.08649:444 125.11954:232 125.15408:207 125.29259:82 125.36752:51 125.78387:52 125.87453:74 126.02634:302 127.03891:71 132.01373:70 132.04105:63 136.03183:119 137.0258:255 141.01755:5…
780	12.396	660.11353	100.71648:104 101.02042:121 107.00863:111 107.03852:86 107.21781:55 109.02385:191 113.0181:198 115.59554:55 117.04717:63 121.0312:60 122.0344:70 123.00378:747 123.0446:453 123.09401:51 123.63258:65 124.02051:206 125.02276:14631 125.11569:678 125.14808:384 125.20379:246 125.27521:168 125.31308:197 125.3866:112 125.42323:131 125.46244:150 125.57054:125 125.64031:57 125.67973:58 125.82078:57 125.877…
781	6.495	660.18976
782	7.601	661.06622
783	16.699	661.10431	103.0117:72 108.04054:114 111.01392:60 119.11649:59 121.01958:75 123.04222:269 123.17993:57 124.01732:87 125.02542:282 126.0148:54 126.03466:64 133.02527:270 135.03857:63 137.02151:130 137.05278:72 138.02396:58 145.02106:105 145.07349:53 146.04163:99 146.06807:109 146.96239:144 149.02104:72 150.02603:87 150.06613:50 150.99283:194 151.03815:120 154.97018:92 157.0175:58 158.03627:99 158.1116:66 159…
784	14.363	661.10498	101.02207:87 104.98124:68 110.14021:58 111.27753:69 112.23718:93 112.98357:81 115.03468:56 116.01542:102 116.92954:51 119.04738:111 123.04489:715 124.05547:55 125.02179:539 125.09063:58 126.02567:69 128.2632:55 129.04582:89 137.02626:57 137.07886:61 145.02875:58 145.06215:52 145.93777:71 146.97244:191 150.99968:123 151.03067:79 152.99062:86 153.74214:71 159.0425:57 161.0235:106 162.02776:62 162.9…
785	13.38	661.10577	101.03944:190 103.02328:87 111.00412:50 112.98473:54 113.02393:146 113.04221:101 113.74998:60 115.03127:102 115.43983:58 116.03059:63 116.3138:54 119.00772:84 119.68843:74 120.43827:65 122.04641:59 122.09599:55 123.00532:228 123.04616:1803 123.12679:172 123.17371:60 123.30147:53 123.88196:52 124.05035:232 124.76548:101 125.02535:1014 125.11964:74 125.17034:73 125.19602:54 126.0346:56 127.20963:57…
786	4.405	662.06708
787	15.531	662.10992
788	14.117	663.08209
789	7.294	663.08478	100.79649:92 101.03136:81 106.0713:65 109.02454:141 112.04684:67 112.98257:64 113.0228:167 113.04206:83 117.02875:78 119.94448:92 121.52116:54 123.01363:526 123.10667:75 123.13345:72 124.01775:90 125.02486:538 128.95119:74 131.03836:79 132.94183:63 133.49118:56 135.96869:68 137.02277:359 137.05136:99 138.99803:67 139.03694:72 143.03984:169 143.1073:53 145.03326:88 149.02728:1387 149.10799:127 149…
790	22.846	663.13635	104.95335:58 107.05287:70 107.08156:141 111.59566:70 112.98677:59 115.01723:78 115.04094:79 119.94656:52 122.64845:51 123.04635:70 125.02595:259 129.03728:53 129.97023:76 136.02383:66 136.12102:150 139.00699:85 140.0213:65 145.03346:81 146.97301:55 148.91473:59 149.02765:85 150.99925:59 151.02892:80 152.98964:80 154.98962:53 155.94928:53 159.01273:62 159.03856:85 161.02251:83 161.05991:89 163.004…
791	1.393	663.14081
792	2.561	665.06311	100.05585:79 101.02845:272 103.05639:238 103.08912:90 105.03046:144 105.08379:67 109.03523:89 111.01301:238 111.1923:63 112.27404:65 113.02163:135 114.2335:55 115.0081:69 117.05865:131 117.95965:61 119.04604:277 119.06837:214 119.22419:52 120.07005:97 120.99878:77 121.0313:152 121.06772:492 121.12971:63 122.07748:88 123.01003:827 123.0806:115 124.04664:126 124.40439:60 125.02383:662 131.05148:662…
793	4.528	665.06549
794	6.864	665.09747	105.897:57 117.03575:78 120.98311:57 123.00402:416 123.04671:260 123.09491:71 124.01437:106 125.02347:888 125.11515:62 126.94753:79 133.17902:55 135.92305:87 137.01923:147 138.99673:61 143.02798:89 145.01033:67 145.02979:96 147.04083:97 147.06151:74 149.01677:164 149.05716:51 149.08243:61 150.99754:117 151.03143:162 151.06888:55 152.009:111 154.98831:122 157.02135:82 161.02145:55 161.08957:54 162…
795	5.511	665.09802	101.01758:288 101.10433:61 101.68266:61 105.0231:58 111.00656:95 111.04211:84 113.02648:159 115.02631:78 116.02753:63 116.93684:57 117.01698:344 119.04579:107 120.76129:56 123.01005:337 124.01916:98 124.04364:91 124.81969:53 125.02389:1330 125.10558:68 126.02421:107 127.0044:234 129.02286:54 133.06647:62 135.02818:87 136.58572:78 137.0235:277 139.00165:228 141.0155:75 142.90042:81 143.04337:129 1…
796	8.154	665.10217	101.02976:165 103.73772:129 103.96763:83 107.18939:55 109.03242:138 109.88339:56 111.57522:126 111.62139:51 113.02297:165 123.00913:272 124.01283:250 124.56576:54 125.02595:1028 125.14833:91 125.18481:72 127.04259:110 131.03334:128 133.59076:56 135.02887:187 136.03127:64 137.02406:450 137.11905:52 137.19286:57 139.00108:62 139.21208:51 141.01846:73 143.04494:76 144.02942:88 145.02942:53 146.02499…
797	14.609	666.09479	101.02339:95 107.048:62 107.07687:64 111.01205:53 111.04665:61 112.98194:282 115.0314:68 116.93101:59 119.93818:95 121.02608:51 121.06306:154 121.93747:62 123.04283:529 125.02267:609 125.09007:56 126.02472:155 131.00903:71 131.05391:137 135.03902:51 137.03474:72 138.99947:196 139.02711:73 141.01239:117 143.05481:59 145.02727:121 145.05276:82 145.11093:50 146.96335:124 147.04373:451 147.10789:71 1…
798	4.22	667.07568	100.00596:145 101.0323:135 105.02938:62 107.03386:91 109.03373:109 110.03556:94 111.00935:308 111.04134:121 111.10503:60 112.05211:138 112.99797:113 113.02156:198 113.05064:110 113.10267:80 115.04989:122 115.10558:55 117.01975:348 117.06792:111 118.62051:78 119.04888:213 121.06709:152 121.12477:65 122.02959:85 122.0657:75 123.0089:857 123.06983:184 123.09901:84 124.0225:85 125.02338:1956 125.1660…
799	4.835	667.07886	101.02559:313 104.51798:61 107.01754:85 107.22519:62 107.9739:55 108.29385:61 109.02413:66 109.54128:59 111.00784:694 111.04089:185 111.0676:122 111.17271:52 111.70372:59 112.00909:77 113.02642:237 121.02885:124 121.06429:155 123.00956:1230 123.09678:113 123.1491:55 123.19873:52 124.01595:173 124.44022:58 125.02279:1073 125.07193:193 125.16048:52 125.23089:59 126.02757:77 127.00996:132 129.01237:…
800	2.561	667.07904
801	4.22	669.09082	100.00845:199 100.03973:102 100.08395:65 101.02393:248 101.05402:115 101.1497:51 103.06155:78 103.66277:50 104.02:68 104.05459:60 105.0676:93 105.74854:55 106.88101:63 106.91592:55 107.71184:56 108.14116:68 109.03445:211 109.47417:56 110.04446:61 110.11041:50 111.00907:984 111.04509:251 111.07855:136 111.11469:59 112.06589:78 112.66944:52 113.02402:629 113.12496:63 113.28312:61 113.37881:57 113.4…
802	2.561	669.09564	100.4107:56 101.02657:218 102.05141:90 105.0333:112 106.06725:61 107.0599:145 107.09512:64 108.6613:50 111.01665:190 111.68993:54 113.02531:161 113.09773:60 114.95151:56 115.13953:57 117.07401:158 118.05025:63 119.0527:397 119.11774:59 119.17545:50 120.08282:51 121.02955:191 121.06554:315 121.7006:54 122.06806:131 123.00918:1145 123.12545:71 124.01757:100 124.23185:58 124.90914:125 124.98951:120 …
803	1.024	670.09528
804	4.159	671.0918
805	8.769	671.10089
806	11.781	671.19519
807	4.405	673.06195
808	9.999	673.10168	100.6843:57 101.02099:63 101.10655:53 102.65462:111 105.23933:51 106.85821:57 107.01669:88 107.61166:57 111.01092:81 113.0276:82 115.01534:90 115.04185:72 119.0527:77 119.30795:66 120.1199:67 121.03753:65 123.04887:483 123.08801:125 123.13278:55 124.04594:112 125.02487:1150 129.52742:53 132.76294:58 137.02417:160 139.00256:105 139.06581:61 143.73613:60 145.02936:99 146.04047:78 146.17258:51 148.6…
809	10.122	673.20636
810	10.798	673.21289	107.0101:68 115.23198:53 123.00474:265 124.01352:248 124.08255:52 125.02234:661 128.87634:69 129.67006:52 137.0199:115 137.04933:77 145.02449:58 146.96741:96 147.00018:96 149.0267:107 151.02441:170 157.02095:57 158.84953:78 161.02248:219 165.01805:162 166.08577:56 166.99687:58 167.0313:866 168.00606:106 169.01315:2092 169.10504:146 169.18179:95 169.74773:54 170.01144:239 174.94035:64 177.05099:53…
811	21.986	675.09723
812	19.65	675.09967	104.81534:53 106.10751:58 107.00484:109 112.98315:65 113.02222:52 114.22527:51 115.03622:145 116.92546:122 121.03329:86 121.93182:71 124.0173:57 125.02083:158 125.05622:57 125.89154:53 128.2112:64 128.93597:76 131.04646:57 132.01212:97 133.02794:175 133.05751:62 133.9048:62 135.72978:55 136.30574:67 139.05478:75 141.26848:51 143.02882:64 147.00679:173 147.05177:101 147.09866:66 147.65103:54 148.0…
813	11.167	675.1236	99.99744:77 107.04527:50 109.02696:80 115.03986:73 116.92314:113 116.94018:95 123.00394:184 124.05345:53 125.02293:1030 126.04295:55 131.05695:60 132.31551:79 135.04053:72 137.02263:169 139.00668:103 146.96211:67 147.03946:93 149.0213:72 150.02635:102 151.03828:291 151.08607:75 157.00212:95 158.49741:53 160.01768:67 161.02821:237 161.06812:79 162.03419:62 163.00107:74 165.00876:80 166.02689:55 16…
814	29.362	675.35815	101.02402:2081 101.10374:117 101.15308:87 101.19461:67 102.0225:84 102.06199:53 104.9519:72 105.03058:86 105.04912:52 107.04527:56 109.06023:84 113.02435:1277 115.04726:213 116.92431:65 118.91926:103 119.03314:1050 119.10558:110 119.14111:69 119.92726:72 120.07257:57 120.84963:62 121.05861:57 123.08179:55 125.02212:652 126.20712:53 131.02855:212 131.0631:105 131.104:52 133.04578:107 135.81354:58 …
815	19.588	676.10187
816	22.908	677.11273	102.01053:52 113.01535:68 114.14329:51 117.0288:105 119.04209:78 122.0278:106 122.0485:109 124.60914:53 125.02058:339 125.37671:53 127.04337:57 131.01129:96 132.04433:91 133.02274:54 135.04208:107 138.02594:63 138.83096:55 138.99712:79 139.39955:62 140.04312:65 145.0296:87 145.09422:52 145.99571:144 146.31871:52 146.97168:54 147.00623:94 147.12424:51 149.02379:132 149.06281:116 149.11172:76 151.0…
817	13.134	679.11414	101.02587:94 103.02296:72 105.0338:69 112.98609:200 113.02163:93 115.04406:59 115.08549:52 120.04043:66 123.00999:86 123.04257:760 123.08167:110 123.10737:76 123.16505:58 123.24453:58 124.33688:59 125.02666:432 125.07088:93 126.02361:174 133.0209:81 136.02199:51 137.02582:125 137.99919:61 138.99866:52 145.03725:105 146.96088:88 147.04323:54 151.03355:63 158.0211:65 159.0562:68 161.01936:148 161.0…
818	11.904	679.11536	100.23758:50 106.29512:50 111.00477:62 113.02255:82 114.02473:52 114.94559:52 115.04317:68 116.02393:57 116.92744:107 118.79816:78 123.00623:108 123.04327:758 123.10787:65 124.05201:177 125.02293:1018 125.089:98 125.39683:67 126.02591:168 126.07892:51 126.20711:56 126.62036:63 126.99806:68 127.04711:67 128.40108:71 129.97554:90 136.98132:66 137.0139:74 138.06667:58 139.00053:66 139.04184:71 142.2…
819	9.63	679.11578
820	12.949	681.09302	100.92717:50 101.03674:124 101.25706:76 102.94844:76 113.0248:253 114.15432:130 116.92979:83 119.04819:73 119.08775:82 119.94325:126 120.02924:54 123.04351:351 123.07334:91 125.02499:286 129.03677:119 133.49088:51 135.0392:168 136.98184:100 139.00485:79 143.03178:95 145.02943:105 146.96581:232 147.03804:232 147.09933:51 149.03467:63 149.06631:71 151.03941:71 152.9959:51 161.02263:188 163.00618:11…
821	14.117	681.09412
822	6.249	681.0943	107.00974:67 111.59478:61 113.02177:91 117.02366:181 123.01187:173 124.01167:58 125.02372:563 129.72601:72 131.06879:79 132.07002:63 132.97612:58 137.02568:86 138.63751:51 139.07985:61 140.98686:62 146.96924:80 147.00186:53 147.03822:50 149.02173:235 150.99989:228 159.04222:122 159.08113:61 161.03621:125 163.0322:252 163.061:130 164.01353:104 165.04158:119 167.00369:353 167.99159:54 169.01628:323…
823	4.651	681.09479
824	5.634	681.09485	100.01044:117 101.02029:95 101.04058:71 103.05076:76 105.07053:113 109.03331:86 111.0063:326 111.03543:111 111.08126:53 111.52593:71 111.54585:56 113.02549:215 114.99641:67 116.43119:50 117.02503:243 117.05534:67 118.01433:65 121.06818:119 122.03442:95 123.01031:387 123.05205:109 123.19959:53 124.01658:318 125.02586:544 125.07462:136 125.11233:64 126.02824:53 126.05637:58 127.05978:60 130.03442:1…
825	5.573	682.09418
826	13.38	683.06311
827	2.561	683.07782	101.02581:77 101.97639:55 103.0579:87 103.07699:56 105.07101:79 106.04794:63 107.04602:96 111.01614:78 111.06711:61 112.39693:84 119.03918:212 119.9542:69 121.06753:92 123.01017:634 123.06171:78 123.1122:51 125.02402:296 125.0546:63 127.00571:86 129.73709:51 131.05077:493 131.17761:51 131.59126:68 132.0574:81 133.0282:109 133.07037:256 133.10172:69 135.04744:148 135.09874:54 137.03027:84 137.0704…
828	1.024	683.10791
829	5.573	683.10925	100.00782:93 100.06679:52 100.18063:55 101.02596:282 103.05251:118 103.83358:50 104.99322:54 105.03805:88 105.55025:55 107.01269:79 107.03638:125 109.03082:205 109.24175:73 111.03715:315 111.32459:54 111.54652:65 112.0123:60 112.05813:80 112.82677:54 112.95457:66 113.02464:833 113.11022:98 113.34031:51 113.44077:59 115.00117:80 115.06545:92 117.0201:1050 117.06595:206 117.09701:77 117.17301:73 11…
830	6.187	683.1106	101.02017:111 101.99014:83 111.00521:150 111.04112:111 112.99272:69 113.03131:107 117.01188:124 119.94375:75 123.00596:148 123.03482:140 124.01281:200 125.02129:466 125.05663:188 125.15945:50 127.0319:91 135.98056:69 137.02586:70 139.03079:63 146.95869:78 147.0313:62 149.0242:123 149.07321:120 151.01935:106 153.0199:53 155.03036:82 157.96017:103 159.04256:75 159.32118:51 159.98167:59 160.0226:58 …
831	4.651	683.11365	100.6544:83 100.69056:56 101.02317:260 101.05647:76 103.0462:65 109.03084:73 111.00613:152 111.04345:57 111.09916:53 111.60355:80 113.02412:311 115.0493:55 117.01991:383 117.10281:61 117.29722:50 119.03024:107 123.00608:425 124.01547:103 124.04546:64 125.02723:545 126.03163:119 126.51738:50 127.00677:128 129.03683:93 131.04349:179 131.08952:53 133.06578:171 135.04774:73 137.01314:103 139.00574:80…
832	6.925	684.11792
833	4.835	686.09485
834	21.986	687.10052	101.04741:73 105.92644:54 107.00837:115 107.04758:67 110.71638:59 112.01893:53 113.0238:77 113.20808:72 117.0246:71 119.03761:100 123.0053:169 125.03365:115 130.0433:100 133.02736:254 136.0507:51 137.03329:59 139.00754:83 143.04738:105 145.03935:201 145.07578:96 147.04602:128 149.02541:81 150.02414:94 151.00206:361 151.06053:85 151.17513:56 151.25771:52 153.01483:201 153.05516:81 158.26842:52 159…
835	19.65	687.10107	104.05089:62 107.01736:53 107.04728:65 115.01022:66 115.03455:65 117.03053:99 119.00917:82 120.1752:51 121.04381:50 122.99614:67 125.02041:109 125.04869:76 131.01465:188 133.02536:111 133.05096:65 135.00975:55 135.9697:110 137.97552:116 138.01886:60 138.98654:65 139.00485:76 143.27762:51 144.02728:52 145.03041:132 145.05638:109 147.04234:74 149.05679:70 150.03021:67 150.99704:91 151.07993:52 151.…
836	14.609	688.07404
837	19.588	688.10052
838	24.936	689.11505	103.03596:60 115.04794:53 119.00919:67 119.94759:149 120.26244:69 121.87991:51 122.89116:61 125.02541:96 125.05615:63 126.45456:63 133.04941:50 134.53317:57 134.76624:53 142.91173:52 143.08934:70 144.02675:53 145.02969:50 145.06578:85 145.3821:50 146.04391:58 146.96008:76 147.05121:68 148.01968:59 149.05775:88 151.07379:58 152.64407:54 152.99956:123 153.03323:57 153.97322:50 157.02332:76 159.0084…
839	22.846	689.11877	115.02148:61 116.58506:51 119.88789:59 119.93067:55 121.04595:60 123.27523:52 124.36088:54 125.02259:708 126.02593:107 128.03267:57 128.06055:55 130.76501:116 131.01132:60 131.09203:52 133.00671:58 133.05959:66 136.97934:65 137.02164:111 137.0484:50 139.95432:73 140.17567:56 143.04622:79 144.01941:64 145.02368:169 145.06133:181 145.76176:52 146.04105:52 147.07245:98 149.02728:55 149.158:52 150.99…
840	4.159	691.0766
841	23.83	691.13013	100.02721:73 101.03185:111 111.00462:77 113.02741:105 117.29293:53 119.02974:73 123.00855:90 123.06473:89 125.02696:109 127.82966:73 133.02856:153 136.50548:55 137.02631:82 143.04752:112 145.02814:247 145.07341:77 146.03638:67 148.91354:69 149.02284:52 149.05417:61 150.02048:74 150.07269:57 150.99982:167 153.00739:112 154.99721:85 158.02939:64 158.41495:57 159.04871:59 161.02438:172 163.0085:235 …
842	16.699	691.13062	113.01653:81 114.5802:55 117.05685:91 119.04037:103 119.583:56 120.58149:53 125.0227:92 129.04175:54 138.99744:117 139.02373:55 141.04865:58 145.02693:268 146.96542:168 149.02954:90 150.99904:101 151.03894:114 153.01274:105 153.55638:52 161.02998:197 162.02638:105 163.03224:85 164.8309:57 167.03477:887 167.08675:192 167.11653:120 167.18555:74 168.03154:69 169.01561:125 172.11243:91 173.01299:154 …
843	15.593	691.13141	101.04407:97 103.86996:64 105.06894:52 107.00987:79 107.04517:68 112.98979:90 123.04662:80 124.05289:65 125.01814:171 125.06686:104 130.03389:57 133.0275:53 135.04233:55 137.02312:98 141.05827:50 141.24147:69 143.07201:72 145.02931:157 146.96851:87 147.01736:88 147.06728:74 148.03488:67 148.98355:90 149.02213:76 151.00102:349 151.02998:141 151.14742:57 153.01509:112 153.7677:66 159.01363:77 161.0…
844	16.33	691.13159	101.03932:65 103.69731:53 104.85381:97 105.06986:51 107.00874:170 107.06756:86 108.01307:94 112.98259:77 115.03574:77 116.92788:1022 116.97791:185 117.02538:117 117.21547:54 117.93102:82 118.92497:71 119.03136:56 120.04224:87 121.03223:56 123.01097:104 124.98639:56 125.02283:91 126.34263:58 129.02167:70 131.09389:52 132.02567:89 133.02924:171 135.91727:94 135.966:191 138.03702:70 138.99706:76 139…
845	20.633	691.13306	100.23678:54 111.01955:62 115.03631:70 121.95238:106 125.02534:122 129.96747:53 136.02484:58 137.02533:81 146.96599:174 147.00568:106 147.07146:57 149.01947:78 151.00957:57 151.58424:69 151.60861:69 152.03384:59 152.9998:174 161.01352:52 164.21773:72 169.01401:208 170.01685:52 171.0957:88 172.94917:86 173.0248:97 176.89699:80 179.04697:79 180.04813:69 180.94666:77 187.06403:58 189.02338:65 189.05…
846	13.318	692.07239
847	23.768	692.13403
848	20.695	692.13495
849	12.826	693.1319	102.95238:54 116.92718:142 118.94603:73 123.046:220 125.01788:284 146.97023:151 147.01027:52 147.04279:52 149.02075:67 151.03305:65 152.33794:51 152.9846:57 154.58662:57 160.03615:63 161.0407:98 165.05585:87 167.03407:4344 167.10747:279 167.14078:195 167.18607:116 167.23077:93 167.31158:104 167.44254:52 167.56468:61 168.0087:65 168.04045:343 168.09804:76 168.2458:61 169.01718:440 169.10214:61 170…
850	16.146	693.13361	109.0299:116 113.01978:54 115.03637:178 116.86961:64 117.0167:67 119.03862:58 123.00198:59 123.04566:452 124.03685:123 124.06243:55 125.02142:286 125.09489:55 126.1801:68 129.01595:128 130.00211:107 137.02109:176 137.04546:77 138.99649:64 143.86581:76 146.96669:234 149.01849:85 149.0681:71 151.01726:105 152.03848:60 152.99751:208 161.0204:129 161.968:55 162.03976:68 162.06339:52 163.00548:195 163…
851	21.371	693.14404	113.02333:64 114.05296:59 115.04378:59 116.49873:51 116.92678:263 119.95039:119 120.41027:54 125.03091:109 130.46774:75 131.00818:66 131.05617:52 135.23723:81 139.33131:101 141.05367:59 142.81313:55 143.31435:57 146.05443:58 146.23091:50 146.96329:87 151.0087:65 151.03404:84 152.99623:519 153.07948:79 155.05363:118 159.03751:110 161.03326:121 161.12892:70 162.04498:52 163.0397:72 163.07437:61 163…
852	25.674	693.14783	100.00762:60 105.85217:71 109.17345:51 112.80568:58 118.64342:53 119.20605:54 120.09003:61 120.89084:52 125.02657:187 125.09217:64 125.56991:56 129.3208:55 129.87206:64 135.04086:62 140.9155:63 142.1581:55 145.0625:96 146.96782:78 147.04076:98 150.86005:62 153.00122:51 153.97676:56 154.99969:57 163.00078:349 163.03746:204 163.07507:85 165.03841:60 165.36902:54 167.03596:83 167.06406:56 169.01619:…
853	9.2	695.11078	100.01241:88 100.03223:81 100.44471:53 100.97327:59 101.0241:594 101.05564:171 101.11036:59 101.30858:92 101.87926:56 101.98434:63 103.01382:123 103.0461:62 103.10387:51 103.16129:71 103.33025:51 104.45823:60 104.75035:53 104.80488:52 104.94614:57 105.03639:123 105.50998:63 105.62322:66 105.99756:86 106.30003:55 107.01569:231 107.07346:84 107.9029:53 108.03258:59 108.50458:52 108.70728:52 109.029…
854	19.711	695.15698
855	8.093	697.12537	111.00613:117 111.02258:68 113.05486:70 121.0289:56 123.00979:165 124.00931:136 125.02435:543 137.02911:108 140.52937:59 141.02786:99 144.03622:69 149.02019:90 151.00496:176 151.03035:152 161.0345:194 161.10651:51 162.91252:110 163.04457:77 164.00986:98 165.02818:126 166.99982:285 167.03688:129 167.07962:72 169.0164:1742 169.08763:132 169.16203:125 170.01529:212 170.04764:74 175.01764:131 176.004…
856	9.2	697.12585	111.01871:74 114.16228:57 116.93372:61 117.03673:57 123.00387:90 123.02305:60 124.01388:62 125.02213:710 125.0632:130 126.01707:73 137.02586:147 137.07649:65 138.99568:73 139.08551:56 145.02411:124 145.06055:61 146.96107:233 149.01276:122 149.03394:124 149.07074:70 151.03716:119 153.02386:58 161.0201:180 165.01071:121 165.05258:61 165.14525:57 166.82713:57 167.00102:115 167.03116:174 168.01213:89…
857	6.741	697.1272	101.01974:126 116.92689:56 119.95383:98 120.0229:56 120.9847:96 123.00758:86 125.0222:357 125.46335:81 125.49644:65 126.02238:70 128.31522:76 131.05182:93 139.00282:65 143.03581:52 149.06384:56 151.00085:111 151.03456:112 151.08241:62 153.96486:84 154.99396:67 160.03793:72 163.00797:58 163.04713:90 164.97923:206 165.01675:132 165.04539:87 166.99577:643 167.03256:919 167.1082:117 167.17787:72 167.…
858	5.573	699.10388	101.02515:67 107.01299:98 109.0503:53 113.02081:149 116.93176:80 119.04578:98 119.9474:91 121.9412:74 122.54435:53 123.00433:191 123.02448:134 123.05647:74 124.00893:96 125.01836:283 125.06303:54 126.90302:66 127.00468:87 127.02565:70 131.08699:64 133.02876:60 133.06058:78 137.02831:148 138.99904:84 139.03717:55 141.01462:135 143.03111:60 145.06497:59 145.09897:52 149.02338:184 150.0289:53 151.00…
859	7.54	699.10553	101.02572:86 101.05403:54 111.00827:71 111.04103:74 112.9843:55 115.54925:56 123.00808:387 124.01164:88 125.02936:138 125.06205:72 126.03103:150 133.0555:65 133.53058:59 137.66216:50 139.00232:197 140.98933:107 141.02466:126 143.0336:63 146.96208:77 147.03487:107 147.08122:67 149.02216:145 150.06517:94 151.00812:180 151.0399:100 159.04024:92 160.83775:134 160.96317:53 165.0331:68 167.00119:774 16…
860	5.634	700.10889
861	2.561	701.08533	101.98447:53 103.06324:53 105.07041:94 106.97047:61 107.06281:58 113.02157:125 113.93741:74 119.00732:71 119.05488:107 121.03296:126 121.06673:56 123.01563:205 124.02087:59 125.0228:123 131.05437:276 131.10403:53 132.08287:81 133.06555:357 133.09245:106 134.06897:68 135.04803:98 137.07373:55 139.00694:136 139.04454:123 139.07158:77 141.02727:61 143.05621:56 146.96568:251 147.04459:105 147.09662:5…
862	24.137	701.11432
863	23.154	701.11456
864	24.936	701.1153	105.47788:64 107.62517:65 113.20667:70 118.01311:58 118.05833:57 121.51324:53 122.14998:63 124.02155:93 125.02113:236 128.0563:68 130.04364:85 131.00948:65 131.76953:57 133.03293:92 133.26035:56 135.33224:54 137.02065:79 139.02412:66 141.46855:69 143.04115:56 143.06636:56 145.06453:78 145.10576:52 147.02133:88 148.01286:76 149.01921:82 149.05879:52 149.99838:74 152.30495:60 152.99869:530 153.0938…
865	4.159	703.0954
866	25.858	703.12598	119.05193:58 121.03796:71 125.02358:85 125.0443:54 125.33728:106 134.98192:59 137.11176:72 141.86884:66 143.04272:117 146.96423:83 147.01108:68 149.01653:57 152.01302:227 152.99464:329 155.00098:50 155.97835:62 158.0372:67 161.02332:136 162.99763:230 163.02629:99 163.48027:59 165.01512:127 167.03523:167 167.07614:63 167.10399:58 167.32321:54 169.02219:65 173.01784:144 173.0564:116 175.00417:60 17…
867	4.835	703.99237
868	4.22	704.09735
869	19.588	704.09985
870	4.651	705.09406	100.23696:59 100.93417:109 111.00538:84 111.996:52 113.02285:74 114.39244:50 121.94124:78 123.00749:462 123.19072:86 123.97788:60 124.01392:149 125.02489:186 127.00402:92 137.02377:94 138.02557:54 139.00421:255 141.02629:110 143.03775:65 145.03853:54 147.00044:57 147.01924:60 149.03989:77 151.00589:193 151.04431:205 151.07906:165 154.99556:82 155.07555:52 159.05032:58 163.03677:113 163.08963:57 1…
871	19.65	705.11053	112.98933:297 123.00843:651 125.02282:835 129.03278:375 135.96469:282 139.0036:378 145.02831:674 151.00272:420 157.03471:363 161.02354:667 162.02428:408 165.01451:385 167.00047:600 169.01157:589 171.043:344 173.02379:874 175.03587:390 177.02226:504 185.02104:1033 187.0002:465 188.01155:486 189.01775:2261 190.02228:627 190.04918:372 191.03061:1142 193.03203:396 194.9859:391 201.01648:1798 203.0265…
872	23.277	705.14575	107.01373:163 113.02623:168 117.02728:196 120.98861:228 123.00552:578 124.01298:169 125.02232:2221 125.20754:161 129.02679:210 131.04506:186 133.02481:194 138.9951:155 143.03633:183 145.02916:456 149.01997:320 150.99736:202 151.0287:201 152.99222:284 157.02754:224 160.01297:224 161.0202:530 162.99753:301 163.03954:261 164.98294:737 165.04968:228 166.995:386 167.03365:561 168.00084:167 169.01222:1…
873	21.187	705.146	102.95377:62 103.00157:59 112.98028:53 123.01099:140 124.01793:70 125.02483:530 125.06209:200 130.99261:92 131.05066:86 139.00635:118 139.9942:68 140.57787:57 145.02214:67 146.96632:287 147.01022:141 147.05209:97 151.0011:129 151.02872:105 153.00002:582 159.03072:64 160.00986:93 161.01953:162 163.00304:160 163.04871:210 164.00246:88 164.97873:75 165.00795:110 167.00075:73 167.03557:74 168.01411:8…
874	28.01	705.14734	105.0299:61 116.90797:66 119.05315:111 120.99416:57 123.9764:67 125.02898:93 126.03224:68 126.99492:69 127.08247:63 129.02991:67 129.68912:51 146.02069:66 146.97171:89 150.02759:59 152.00565:62 152.99675:1193 153.05766:139 153.08644:95 153.11282:56 153.17447:51 153.99059:67 155.06285:52 157.10681:62 158.77591:61 161.01709:153 162.02399:132 165.01534:57 165.06009:140 167.02618:110 167.06543:77 167…
875	1.024	707.04633
876	22.908	707.12579	112.98473:255 113.01873:262 123.00778:583 123.04431:291 125.02223:2587 129.03178:491 137.0274:254 143.03297:245 145.02577:580 149.0253:306 157.0296:287 161.02345:601 162.99564:266 163.03389:365 164.00633:260 164.97867:775 165.01341:422 167.03325:606 169.01144:3321 170.01895:259 171.0096:299 173.02739:943 175.03252:604 177.01335:363 178.9959:243 185.02481:396 189.01892:1092 190.02669:508 191.03198…
877	11.413	707.14453	107.05032:149 112.98476:55 113.03068:74 115.04023:68 117.01257:97 117.03922:72 120.01905:56 123.00742:84 123.04323:112 125.02277:192 126.02032:51 129.97133:91 136.04634:60 136.06618:65 136.91028:65 137.02367:83 141.02292:107 146.96054:258 150.03993:79 151.00865:63 151.0376:73 152.06352:127 154.98987:52 155.0674:50 159.03995:91 160.035:72 161.01779:138 162.02956:76 163.00327:68 163.05144:53 167.03…
878	28.256	707.15906	112.08036:51 116.92515:75 118.95551:58 119.04619:61 125.02748:82 125.60412:50 129.9776:123 131.03993:64 134.89206:107 139.03909:64 142.06952:61 142.09683:70 144.87564:70 146.96306:104 147.04463:86 152.99573:1315 153.08778:115 153.998:121 154.03992:53 161.01891:68 163.05077:53 164.06287:104 165.05504:64 165.12634:90 167.02899:173 169.01231:121 169.06293:56 169.09286:83 170.0284:76 171.12225:68 172…
879	23.953	707.16034	102.95972:58 103.04509:62 105.0738:67 107.05628:56 108.41264:53 109.06562:73 117.02743:76 120.99422:86 123.01627:100 123.07918:52 124.93117:59 124.98735:51 125.02625:266 125.07652:66 126.0187:85 126.03388:61 133.02574:147 134.98853:118 136.05052:56 136.08727:59 137.10031:52 137.2243:58 145.0327:238 146.96489:253 147.04973:52 147.07953:53 151.04926:102 151.07642:53 151.99927:81 152.99884:555 154.0…
880	18.236	709.14032	103.31009:53 104.34351:103 105.75294:61 115.00222:59 116.92657:130 119.95435:87 123.04144:79 125.02372:126 126.99915:112 131.03598:76 135.96388:116 145.02516:84 146.96376:79 147.97002:54 151.00087:96 151.03502:95 152.99277:402 158.84453:58 158.89578:71 158.9622:74 160.84515:377 162.83833:249 162.88704:67 163.00694:85 163.02524:52 164.8279:173 165.05681:87 166.99908:72 167.02869:202 167.11653:67 1…
881	22.17	709.14294	102.95354:54 111.00019:77 111.02649:64 112.05585:52 112.53455:78 116.03302:64 117.02728:76 123.00729:209 123.03331:78 124.01762:90 125.01971:792 125.09512:75 133.02684:168 136.53268:54 136.98628:58 137.01981:120 138.99309:72 143.02586:103 146.06213:118 146.41087:92 146.96724:309 148.96999:105 151.0155:78 152.99704:506 153.05688:99 157.95906:62 160.83861:56 161.0247:95 162.85039:58 162.99937:642 1…
882	14.916	709.14307	101.02231:74 111.00295:83 112.98193:65 114.93605:74 116.92772:566 117.02687:51 117.5912:50 118.93639:66 119.94255:82 124.00491:80 124.03323:58 125.02744:134 137.03426:76 140.87364:84 146.96848:150 148.66821:83 152.99695:124 154.99637:94 166.99741:109 167.03796:488 167.09343:107 168.03729:57 169.01164:281 169.05426:70 171.01465:55 184.1086:51 187.03337:64 187.09164:57 189.01097:54 191.03514:152 19…
883	13.318	710.086	109.03231:97 112.79791:62 116.75168:65 116.93299:156 123.03848:95 125.02181:218 130.95348:168 145.02603:67 146.97037:149 147.00356:69 149.02982:58 151.22528:116 152.06805:74 153.01338:115 155.49345:74 157.09047:66 161.19302:107 164.97939:99 165.00642:94 165.04626:83 167.03389:2339 167.14497:123 167.19656:76 167.25053:80 168.03564:185 169.01363:445 178.92386:59 181.02965:54 181.9666:58 189.91966:1…
884	25.981	711.15698	101.89587:54 109.02513:88 112.98435:110 113.00543:51 113.93008:84 115.03512:50 117.87058:83 117.89637:59 119.9461:103 123.00693:201 124.98292:54 125.0212:233 125.04655:95 127.91393:52 129.97803:65 139.00845:80 139.03769:138 142.62706:52 145.02083:84 145.06783:59 145.09389:50 146.96675:325 146.99808:177 147.73033:52 148.95609:67 149.42221:58 149.75253:54 152.0092:287 152.03882:110 152.9982:451 153…
885	6.556	712.065	104.55838:51 109.13937:50 115.00622:65 116.92599:161 117.08844:56 121.94244:82 122.02393:57 123.0087:388 123.20283:64 123.35284:52 124.01389:134 125.02583:2621 125.10515:173 125.16599:125 125.21516:68 125.62331:111 126.02577:362 126.06113:111 129.30478:62 129.9729:85 131.03271:59 133.06848:60 133.43739:51 136.6627:83 137.02541:234 137.0869:95 139.00084:57 141.02081:59 145.02737:96 146.97585:60 14…
886	28.072	713.26007	101.03777:57 101.96399:54 107.04585:53 112.98225:110 117.03079:80 122.15117:52 123.33053:60 127.05232:50 127.92605:52 133.02841:295 133.09338:83 134.03793:1518 134.14473:124 134.97797:54 135.04509:339 135.11974:55 136.04825:102 137.04926:129 144.95467:59 145.02733:144 145.0685:59 145.6866:57 146.96579:212 147.04839:68 148.05052:122 149.06015:203 150.05522:73 150.99678:140 151.41394:55 152.38:51 1…
887	13.318	714.05933
888	5.819	714.07916	100.95448:75 101.02399:69 101.04107:62 102.19794:50 103.62457:53 107.41804:55 109.89295:59 113.02431:59 114.05902:54 117.92617:95 117.96931:60 118.22797:110 118.48214:53 123.00815:431 123.09837:59 123.83136:76 124.5534:53 125.02312:1926 125.12156:120 125.34827:61 126.02122:95 126.11823:56 126.43545:70 126.99104:51 127.0332:64 127.06036:51 127.78587:58 129.18973:52 129.27824:61 131.73424:52 136.90…
889	4.466	714.07977
890	21.002	715.09418
891	11.781	716.06757
892	19.588	717.10809	107.01359:218 113.02837:169 117.03157:151 123.00922:558 124.01746:233 125.03474:170 129.03404:271 133.03528:224 145.03081:659 145.05975:296 147.03947:197 151.00288:422 152.99547:246 157.02948:190 161.02444:475 163.00829:189 163.04309:225 164.01544:284 165.01868:208 167.01138:437 169.01323:442 173.02361:388 174.03261:171 175.0421:352 177.02043:542 178.02521:150 185.02357:488 185.07199:163 186.0293…
893	21.002	717.1084	102.9594:55 111.00751:71 113.00284:63 116.93436:64 117.01546:53 117.04431:56 119.94861:54 123.00697:60 124.00899:59 125.02152:144 129.52499:83 135.04285:55 136.99135:81 137.02222:130 138.9989:388 145.03012:60 146.96852:386 147.06047:51 151.0041:82 152.03618:58 152.99464:479 154.33281:50 155.0018:123 157.35008:52 160.84569:76 160.87817:54 161.02287:259 162.99318:127 163.033:103 163.35318:73 164.00…
894	24.137	717.11017
895	23.215	717.11115	100.92925:67 100.96169:65 102.0415:78 102.95971:82 103.05164:65 107.01666:107 108.00404:62 109.02602:84 111.00892:70 112.99171:144 113.02454:237 113.05254:118 115.01488:58 115.05431:69 117.0412:74 119.04549:99 119.30705:57 120.99448:73 122.03233:71 123.01427:192 123.64584:53 124.02239:74 125.02431:994 125.08981:98 125.44836:65 126.02406:88 127.01818:84 127.05132:62 128.05669:52 133.037:88 137.024…
896	21.924	717.11157	109.06958:62 109.15459:55 112.98926:142 113.65082:53 115.03757:158 117.02825:156 119.03831:129 120.99152:99 123.00159:58 124.01384:73 125.02438:520 125.09841:65 126.03344:51 126.9781:85 129.02815:76 130.03952:56 132.02039:111 133.06964:78 136.01169:79 136.32916:63 137.02556:85 138.99963:192 139.58434:51 142.23044:56 144.89287:75 145.06808:123 145.1859:53 146.96582:205 147.2856:55 148.18004:91 149…
897	5.573	717.11346
898	5.88	718.04877
899	4.159	719.08734
900	9.2	719.10712	105.48259:68 109.02848:74 109.05672:81 118.93817:71 119.03549:54 123.01447:250 124.00932:124 125.02403:2341 125.10976:159 125.14192:118 125.1747:74 126.03361:102 127.89417:55 133.02269:94 137.0242:188 139.00897:110 139.03383:101 139.06071:58 141.03331:87 144.84198:67 145.02962:54 145.14349:55 145.41515:55 147.01094:51 148.04819:57 149.01712:144 149.03899:98 149.07327:53 150.03159:57 150.76358:59 …
901	19.588	719.12335	107.01402:231 107.03992:199 112.99041:445 117.03296:262 122.04134:231 123.00957:750 124.01415:356 125.02332:2875 127.01202:219 129.03036:495 129.05598:217 137.05611:199 138.99913:313 143.01682:231 145.02797:1086 145.08565:312 146.06294:220 147.04796:386 149.01936:320 151.00703:518 152.00629:191 152.99681:569 156.01448:200 157.03148:470 159.03714:208 161.02136:841 163.0015:410 163.71397:200 164.01…
902	24.137	719.12585	103.04835:54 105.04534:54 113.02246:134 116.57275:58 119.94875:165 120.99645:54 122.03636:62 123.00533:156 123.03961:87 124.01086:134 124.03252:113 124.13275:98 125.02694:636 125.10941:61 126.02146:56 126.04291:58 131.92294:52 133.02647:91 134.02431:108 135.04218:87 135.95905:60 136.97723:76 138.99791:54 143.03275:59 145.02605:223 145.06212:135 146.96358:191 148.04587:50 149.04298:78 150.01912:75…
903	21.924	719.12805	101.02558:74 107.00567:55 112.93961:52 116.9282:141 116.94632:114 117.03688:59 119.94741:134 120.0172:100 123.00869:236 125.0228:212 135.97159:291 136.01375:67 136.8896:91 139.00392:55 139.03072:60 139.98987:60 141.11369:59 144.91626:55 146.07169:94 146.96526:1089 147.05205:80 148.96349:70 150.99976:61 152.8857:82 152.99739:657 153.09503:50 153.99144:61 160.84427:475 161.84636:65 162.83768:309 16…
904	22.846	719.12817	107.36526:57 111.04554:112 119.94072:131 123.00507:98 123.02818:73 125.02616:149 125.52862:225 125.5533:112 127.00282:77 131.04945:88 138.31726:56 138.34279:51 139.00066:92 144.92343:114 146.96022:244 147.00607:67 147.03697:61 149.06097:83 149.09511:65 152.99384:544 153.09016:70 157.29318:72 160.01779:83 160.04138:71 161.03102:110 163.00478:54 163.03137:77 163.05893:61 164.98488:128 166.02559:50 …
905	29.488	719.44891	115.03609:115 116.92767:122 118.98906:64 121.06711:56 123.04616:61 129.67888:84 131.03281:57 134.98169:160 146.96278:272 146.99713:92 152.99619:4266 153.09244:265 153.1356:123 153.17348:115 153.19753:86 153.25101:98 153.32535:68 153.40036:55 153.45181:59 153.98907:219 154.02556:69 155.00365:110 155.0771:186 156.21397:54 160.97662:57 163.89955:105 164.92548:111 167.0318:95 169.09055:90 171.01196:1…
906	24.076	721.13373
907	27.395	721.13922	106.44908:192 109.06232:107 111.03969:52 119.7539:53 123.00851:59 137.02791:61 139.00262:68 145.0262:171 145.06702:100 146.97137:69 149.02353:53 149.09772:78 150.52612:72 152.99478:464 153.05748:54 153.09138:60 155.00064:74 161.03087:94 163.00368:1333 163.11792:90 163.25494:57 164.01027:151 164.06065:85 164.92944:88 165.0257:256 165.10114:90 165.24422:51 166.99522:66 168.04979:62 168.26326:54 169…
908	18.912	721.14008	110.06281:81 112.98581:53 119.9418:52 121.93899:100 123.0083:71 123.04559:164 124.01586:148 124.03726:72 125.02595:344 126.99673:73 132.97926:69 139.00041:82 141.04305:72 143.04126:115 146.97173:100 151.00137:54 151.0748:57 152.9955:566 153.08174:73 160.83842:105 163.0376:111 164.8808:62 166.0182:66 166.9935:184 167.02609:135 167.07834:86 169.01369:2418 169.23082:95 169.52824:64 169.9211:55 170.0…
909	25.797	721.14032	101.0305:67 112.83021:78 112.98372:68 113.01083:55 117.03467:163 119.05284:70 123.01447:159 124.0163:98 124.14773:76 125.0348:122 125.1003:61 127.19432:59 129.0367:148 135.03268:65 137.01353:65 139.034:111 140.19461:52 141.02223:50 141.07719:108 143.02739:112 144.89583:59 145.02631:179 146.0383:203 146.47336:50 146.96529:130 147.00331:91 147.91472:68 149.409:53 149.49287:50 150.96519:98 152.0119:…
910	22.846	721.14447	106.88084:59 115.83418:73 122.03095:92 123.01427:140 125.02589:397 125.15546:56 131.25031:56 133.02643:212 138.99637:57 145.03094:278 146.9621:71 147.04491:99 147.73395:63 150.00208:81 151.00766:97 152.99301:694 153.05121:101 153.11412:66 153.16586:85 153.2625:52 153.3515:54 154.99744:70 159.0417:58 161.02196:193 161.05135:98 162.99689:127 163.03674:67 164.01653:85 165.04703:54 166.99519:242 167.…
911	29.424	721.36713	100.9274:73 100.94881:50 101.02393:2360 101.0824:144 101.37357:67 102.0284:59 102.95335:55 107.03616:97 110.07623:99 112.98167:128 113.02259:1506 113.19224:53 113.23908:76 114.02399:214 115.0394:201 116.92643:145 116.94866:102 119.03458:1873 119.12325:99 119.17253:60 119.2618:63 119.45512:88 119.91167:50 121.03457:70 123.0032:57 123.04245:147 123.08294:53 125.02322:1358 125.06973:195 125.14838:58…
912	29.796	721.46533	116.93671:117 117.93913:69 129.01355:58 129.97311:127 132.11398:112 134.98103:103 146.96655:197 152.995:4926 153.13423:103 153.22073:97 153.27832:102 153.33504:51 153.41121:54 153.50552:64 153.99493:159 154.07002:54 170.95322:84 171.00641:153 171.09995:185 178.88316:197 181.07506:52 181.10106:52 185.12137:62 190.99518:64 191.95615:50 195.09578:114 198.98021:63 201.13968:53 204.94922:66 208.91786:…
913	2.561	722.01001
914	22.908	723.14709	106.2999:122 107.0107:61 107.05945:54 108.94703:64 111.00539:57 111.02879:57 112.98924:135 113.02267:95 114.01289:53 117.03386:65 120.99371:198 123.00494:242 123.03988:75 124.01338:121 125.0256:463 126.99866:90 129.03563:143 129.58177:71 130.47037:54 131.00803:120 131.05069:77 134.81752:51 136.85294:56 137.00212:140 138.99792:148 139.04665:60 141.03584:99 141.08366:78 143.0267:100 144.03192:134 1…
915	22.232	723.15356	101.01962:142 112.98441:74 113.02864:120 117.19083:74 119.9456:75 123.00925:234 123.0965:60 124.00939:62 125.025:1084 125.11298:74 127.00278:64 128.6949:64 129.97926:114 133.0258:57 135.08847:94 138.99231:73 144.50883:57 145.06657:140 146.96178:384 147.02827:69 147.07378:63 147.34547:136 149.02747:119 151.00285:148 151.03659:89 152.99718:590 153.08806:75 153.14404:55 154.99409:68 155.05205:55 157…
916	27.764	723.15643	106.19265:50 109.02221:75 119.95015:85 122.99548:78 123.03136:53 125.02441:164 129.03247:110 129.9742:94 131.04474:112 135.92516:50 138.3093:56 146.9556:88 152.01389:145 152.04558:65 152.99504:1047 153.05286:105 153.09647:52 154.00322:69 161.02405:61 163.00296:317 163.79308:60 164.64034:53 165.01102:59 165.04512:77 166.95544:57 167.03094:138 169.01103:338 169.04526:63 169.08694:84 170.00768:67 17…
917	24.014	723.15656	101.02276:136 101.04247:74 101.54586:57 104.92373:72 105.03226:77 106.79279:57 107.01797:139 107.05235:56 110.06355:61 111.01278:52 111.38766:133 113.02291:206 113.09068:55 113.98433:56 115.03823:53 116.91503:61 117.03621:111 119.04802:216 121.03382:93 122.03362:97 123.0066:567 123.03806:248 123.09624:50 123.14307:71 123.26942:54 124.01836:431 124.10368:85 124.83355:61 125.02521:2088 125.15411:10…
918	14.363	724.10089	109.62292:61 112.99289:70 116.92591:227 119.94765:163 121.42302:67 123.04723:353 124.01608:61 125.02119:190 126.32141:105 127.11092:80 130.02815:70 133.01697:72 136.89496:61 139.0052:85 139.04257:55 143.07199:76 146.96478:197 151.03522:108 152.00659:55 152.99693:307 153.6622:71 161.02115:234 163.00529:87 163.07736:64 163.83672:84 164.98102:105 165.03799:105 167.03497:6195 167.2018:108 167.29285:1…
919	16.699	724.10303	101.60095:56 102.95724:61 104.0211:83 111.00465:116 111.02292:71 113.0156:78 116.0192:65 119.9338:54 123.03965:151 123.07729:53 125.02171:79 135.03862:96 135.06409:62 136.00148:55 137.01517:70 145.02615:125 146.96072:319 146.98759:147 149.02318:68 152.99536:531 153.05368:53 154.02223:95 154.99683:85 157.07603:72 157.86694:80 161.01518:121 162.02728:131 162.83229:51 163.04651:54 164.94405:81 165.0…
920	27.826	724.16406
921	22.969	725.15613
922	25.674	725.17566	101.06036:55 102.59147:58 104.02959:70 105.04579:89 106.55303:52 108.12063:52 109.86346:60 109.89814:56 111.02274:114 111.1353:54 111.59277:56 112.27614:54 113.96255:51 113.98841:53 117.90962:56 118.9483:55 121.03046:67 122.03791:50 122.24686:51 122.50728:50 122.88968:92 123.01289:169 123.04672:104 123.14748:100 123.90005:91 124.01587:75 125.02478:443 125.07903:66 125.22456:59 126.97963:52 128.30…
923	7.294	726.08282	102.95365:57 104.22855:67 105.02916:54 113.02222:110 116.9316:59 117.01499:55 123.00832:280 123.0447:116 124.98741:83 125.02628:1166 125.09406:102 125.14362:105 125.358:86 126.0138:58 137.01747:186 137.04776:99 139.04527:54 141.01709:60 143.98598:98 145.02673:97 145.04547:78 146.96089:67 146.98006:57 150.99741:120 151.03662:399 151.0695:142 153.01495:77 160.86067:60 161.02182:303 161.0619:156 164…
924	6.925	727.1311	102.50646:70 107.03471:83 109.02839:216 111.00466:159 116.92574:162 120.16473:63 121.0289:104 121.93803:66 123.00943:135 123.05305:139 123.09343:76 124.01147:181 124.03432:57 125.0234:11475 125.11691:470 125.19897:134 125.2309:148 125.27112:116 125.46864:87 125.54108:58 125.58274:63 125.61694:53 125.71761:57 125.76538:71 125.79838:60 126.02668:1085 126.12821:67 126.16075:54 127.02203:65 127.0455:…
925	7.478	728.09454	100.01945:106 109.0311:89 109.12393:73 117.87216:130 119.95412:96 123.00334:346 123.03756:96 124.46191:63 125.0256:880 125.13056:77 125.17961:55 126.04051:65 127.00342:115 127.02233:99 129.02209:56 135.25278:122 135.53633:70 137.0249:155 139.99995:55 142.1459:69 146.96236:71 147.01154:52 151.00075:250 151.03789:384 151.10266:60 151.13329:59 153.06952:55 157.07784:50 161.02489:334 162.37399:58 162…
926	8.154	728.09656	101.962:57 102.29792:60 104.84097:56 107.01465:58 107.70733:53 109.30726:57 109.32787:58 110.65916:58 111.00095:88 113.04191:53 114.73045:54 118.64775:57 121.44009:132 123.01083:54 123.04377:73 125.02714:1182 125.12737:82 126.28686:55 128.03026:57 129.02507:55 129.04572:55 130.97343:67 135.04276:96 135.15804:58 137.02589:245 138.03156:110 138.85645:52 140.53535:51 143.04492:55 143.13771:54 144.62…
927	6.802	728.09851
928	24.137	728.13208
929	8.769	728.63538
930	6.126	729.14484	103.98829:56 107.01582:53 107.04486:56 109.03075:281 109.72043:66 111.00785:65 114.01725:63 116.56576:52 117.0199:57 121.02506:75 121.07364:58 122.04092:93 123.03611:388 124.24314:74 124.34721:56 125.02483:11681 125.11707:619 125.15091:314 125.18297:226 125.23538:157 125.3131:155 125.38808:94 125.47559:97 125.63728:72 125.71956:86 125.77417:61 125.92516:81 126.02837:706 126.09159:107 126.15093:53…
931	10.798	729.14508	107.04671:78 109.02775:81 111.0133:58 112.2345:54 119.03952:75 121.03152:59 123.00359:331 123.04201:192 124.04318:52 125.02286:5573 125.11227:280 125.16366:148 125.25658:78 125.38627:61 125.43453:79 125.47173:54 125.77031:55 125.90395:51 126.02435:267 127.02337:56 135.0247:71 135.9189:96 135.95934:63 137.02168:887 137.06758:173 138.03004:74 140.48198:57 145.03209:101 146.96255:182 151.03102:192 1…
932	6.925	729.14606	109.028:245 111.01088:72 111.04282:55 116.22562:55 118.99638:64 119.94964:137 123.0068:149 123.04081:142 124.02084:81 125.02479:9578 125.13984:273 125.16817:161 125.1974:133 125.29677:116 125.38223:52 125.40734:78 125.50882:53 125.70006:50 125.82979:58 126.02925:463 126.09258:54 126.3791:63 127.02623:147 131.80078:50 133.0289:60 135.04214:95 135.06662:60 137.02466:1675 137.09351:102 137.12843:78 …
933	4.589	731.03827
934	19.588	731.08575
935	21.924	731.09235
936	24.875	731.12506	117.03387:237 122.00005:518 122.02504:213 123.00851:913 123.04522:214 124.01412:223 125.02288:537 129.04002:291 145.03032:861 147.04634:207 151.00771:232 152.98839:231 153.01979:249 157.0334:256 161.02328:288 163.00363:272 163.04456:198 164.98167:237 165.0182:475 166.99812:1022 167.05927:191 169.01393:423 172.0202:276 173.02415:677 174.02957:438 175.03767:330 177.01665:322 178.02321:198 178.99828…
937	26.35	731.12518	102.69036:58 103.97519:57 112.98389:157 125.02512:206 126.33671:51 127.55037:52 137.01845:74 139.00122:122 145.05779:55 146.9603:268 146.98875:173 147.03255:84 147.0647:55 150.265:70 151.00119:52 152.01089:72 152.99576:367 153.18501:54 153.91531:62 153.99924:85 159.97762:52 163.0307:50 165.01857:59 165.0916:67 169.01772:371 169.10207:74 173.0182:95 175.03674:94 175.07082:75 176.00427:67 178.88339…
938	8.892	731.1507
939	13.318	732.06689
940	5.757	732.08954
941	19.588	732.09369
942	21.924	732.09595
943	14.609	733.09723	101.0228:72 101.9775:81 107.01028:167 107.05419:52 110.09853:51 114.94024:165 116.92889:3142 117.00727:244 117.06451:60 117.11366:53 117.85788:106 117.92863:399 117.99289:53 118.9357:58 119.04689:53 119.94626:293 119.98035:112 121.24171:64 121.9409:108 123.01739:72 123.06352:79 124.00805:51 125.02545:216 134.89334:62 135.96989:264 136.00751:126 137.96437:86 143.8783:55 144.92122:53 146.96721:411 …
944	19.588	733.10144	100.92288:66 105.0366:83 105.9576:83 107.01024:125 107.89175:56 109.02961:51 111.00452:85 112.98449:155 114.70745:62 115.05305:80 116.92448:55 117.0342:71 117.06162:86 117.27655:61 119.03578:88 122.03742:107 122.54743:53 123.00732:120 125.02169:540 125.10363:54 125.87166:57 126.0965:75 126.99615:163 127.03947:101 127.49739:52 129.03032:70 130.16957:52 132.00993:60 133.02896:241 133.33379:52 135.0…
945	21.002	733.10608	100.04011:59 101.05246:72 103.0152:75 103.05667:62 105.23795:56 105.87329:57 106.01954:69 107.01401:181 108.01494:105 108.61744:62 108.99108:146 109.02859:157 110.18593:54 110.62752:59 110.95725:93 111.00531:255 111.95606:56 112.52216:59 112.98293:84 113.02586:111 113.1042:90 114.0848:51 116.20158:63 116.44683:73 116.46729:72 117.03135:109 117.31061:55 118.22236:55 118.86003:53 119.04661:106 121.…
946	25.797	733.13892	123.00955:93 125.02809:188 129.98785:55 130.03566:199 133.74352:59 145.02888:89 145.07144:58 146.97156:53 151.03186:91 152.99527:295 157.01129:85 159.00494:99 163.00117:162 163.04288:57 166.02315:92 167.0069:60 169.01958:168 171.0817:104 171.92305:56 173.02615:108 173.05476:82 175.00253:69 185.034:78 189.02283:171 190.01294:52 191.04239:147 191.10358:118 191.21477:63 192.02539:53 193.01028:62 193…
947	27.027	733.13928	107.25309:51 108.00773:77 111.0068:112 112.97964:50 117.21644:51 118.54803:68 119.94138:117 119.96423:78 125.02335:229 126.59459:118 129.0374:68 129.06813:57 130.00969:51 131.02879:66 135.93697:51 139.00725:83 143.05217:57 145.02957:106 146.04945:55 146.97476:191 152.0036:73 152.99545:344 161.02444:51 162.03999:85 165.02112:90 166.99538:115 169.01123:284 169.06285:109 171.0192:68 171.94727:65 171…
948	24.875	733.14233	113.04527:57 119.05074:136 121.94592:79 123.01321:245 124.04787:51 125.02225:310 125.35159:54 128.83128:90 134.98711:67 143.42371:55 145.05598:55 145.94968:100 146.97266:65 150.99294:57 152.99518:335 153.03531:74 157.0266:55 163.00156:57 163.05093:68 166.04457:88 168.00755:85 169.01335:903 170.01765:242 173.0275:54 174.02118:88 175.03008:126 176.97246:66 183.02747:121 183.05206:77 189.02536:111 1…
949	15.347	733.14294	101.03413:63 107.53947:63 109.07176:59 111.61956:57 116.02402:116 116.93193:131 119.03054:60 123.00827:140 123.22533:56 125.02633:203 130.93695:61 136.9846:98 137.0459:61 137.51396:59 138.72174:55 143.80688:59 144.71078:56 145.02812:153 146.10619:50 146.52853:52 146.96344:157 149.6503:51 149.99298:59 151.00653:94 151.96907:97 152.67281:52 152.99934:258 153.06017:54 155.03853:50 156.01054:62 163.0…
950	13.933	733.19702	103.37337:66 105.4328:53 114.84415:54 115.28758:53 116.92237:142 119.94431:78 123.04404:60 123.9458:54 124.03779:68 124.12126:53 125.02066:441 125.07943:88 125.10146:57 126.02326:94 129.63072:70 135.97112:80 135.99942:54 141.01134:74 146.96501:288 149.90663:90 150.99336:100 151.03166:59 153.00835:61 154.99342:74 158.35258:53 159.98143:68 160.83521:165 162.83736:58 162.99564:124 163.01683:83 164.0…
951	21.002	735.11969	101.02406:86 102.29732:72 103.53794:76 105.14839:53 107.04143:60 109.85746:51 111.00613:103 113.03156:59 115.46339:96 117.0269:50 117.97919:61 119.04932:124 123.00229:279 124.04849:64 124.35069:50 125.0277:100 125.0772:61 127.00239:77 127.05447:78 128.00037:51 131.0295:105 131.05727:59 133.02536:108 134.00043:67 134.02939:54 134.05739:53 135.00111:53 135.03835:89 135.05669:67 135.11259:98 136.208…
952	14.548	735.12048	103.05587:75 116.929:815 116.98467:147 117.02853:93 117.93404:145 118.92867:50 119.0501:213 119.11421:64 119.29963:77 119.94313:118 120.99481:55 123.00623:59 125.02379:159 126.0237:63 127.01945:57 129.97256:83 129.99588:54 134.99306:61 136.05449:88 139.00223:151 140.97771:65 145.02498:124 146.96574:803 147.04216:87 147.07024:107 149.03157:54 150.02792:69 151.01112:380 152.99184:66 157.02661:124 1…
953	15.408	735.14917	107.00906:89 112.98647:168 116.92946:109 117.92223:54 119.04702:72 119.06599:54 119.94094:115 123.07918:69 124.62867:55 125.02441:267 137.03534:75 146.96497:167 148.9693:67 149.02003:68 149.0903:56 151.00842:171 153.0045:124 154.91339:57 159.01401:53 160.86156:53 165.9805:87 166.02701:86 167.03682:264 167.08339:54 169.02043:166 177.05751:63 179.26077:60 183.91438:55 185.02542:63 185.12001:104 191…
954	25.736	735.1593	112.98503:145 129.02957:53 135.05212:58 139.02563:55 146.02803:97 146.96852:144 152.99278:437 153.03229:115 157.02083:73 157.06244:57 161.01668:119 163.06305:54 169.00908:82 173.05466:60 175.04176:59 182.98882:51 189.01945:140 191.04298:116 191.08713:88 197.96417:54 207.98866:50 208.94162:118 209.0154:83 213.09003:167 214.13138:51 217.01178:280 217.04665:109 218.02185:61 219.03825:101 221.00172:1…
955	4.405	736.05328
956	9.999	736.09674	111.01149:64 111.02978:55 114.18566:51 118.0074:112 119.03567:125 121.93969:52 123.00472:92 123.04588:77 125.02509:987 126.19633:56 137.01904:143 137.03981:83 139.00975:58 143.04791:52 146.95757:91 149.06085:54 151.00938:105 151.04007:206 151.99899:53 152.04221:129 153.00079:67 159.05597:50 161.03873:67 162.99675:53 167.03558:2263 167.19785:56 167.29524:64 167.41931:56 167.99509:85 168.03072:100 …
957	15.961	737.13379	106.01335:59 116.92605:79 119.0479:63 122.98209:56 123.00816:79 123.0378:70 139.27669:66 146.96196:222 147.00525:55 147.0426:72 149.0201:59 149.05263:52 153.00151:145 160.26244:123 160.28644:139 160.83621:74 161.04379:65 164.00902:83 166.99637:53 167.03346:820 167.09108:95 167.15182:63 169.01054:258 169.03464:176 171.05019:103 173.01317:79 175.03819:76 179.03505:117 179.06268:54 181.77309:51 185.…
958	27.641	737.17413	103.02149:54 107.65466:74 109.57816:71 112.98423:145 117.92007:61 121.03305:63 121.94168:72 123.49122:58 124.25615:66 125.01917:77 125.04179:89 129.97734:66 133.0338:89 134.83018:51 135.03242:55 138.02101:192 138.09767:52 139.00826:73 145.02631:251 146.96558:227 146.99547:114 148.68137:57 150.52451:113 151.04581:103 152.99437:200 153.02481:81 153.09309:70 153.13298:61 153.9976:69 155.07654:58 156…
959	20.941	738.13391
960	23.768	738.14313	109.03062:72 112.98416:100 116.9282:100 118.16318:52 119.94173:104 125.02116:204 126.03221:87 128.88109:53 134.04251:59 135.32426:53 137.06305:75 143.86189:60 146.96594:316 151.00484:126 152.99695:255 153.99268:72 154.01849:75 154.99344:64 155.06422:108 161.01686:206 164.95007:55 165.01035:95 166.98198:56 167.02812:78 168.04459:81 169.01164:222 172.90956:53 173.02536:203 174.98466:53 175.0385:102…
961	29.424	738.35278	101.0223:57 102.95578:74 110.67708:62 110.71278:50 113.05958:106 115.04167:64 115.06259:54 116.92928:166 122.0065:64 134.98042:67 144.37379:50 144.93098:85 146.96838:339 152.99408:464 153.04828:51 156.00633:53 160.61876:54 163.93231:122 165.05692:69 166.96127:55 169.0154:62 175.70624:64 183.80551:72 184.93864:85 185.75919:57 185.91986:54 190.92181:58 192.95116:75 192.99519:66 193.03699:54 197.106…
962	15.9	739.14264	107.02939:50 116.92741:116 119.93779:94 122.64646:50 125.02783:143 129.97507:91 133.03073:66 136.0558:62 137.98361:105 138.02548:53 140.17622:52 141.90112:77 146.96831:129 151.00027:76 151.06749:54 152.99821:223 153.13196:50 160.84038:160 163.03435:81 165.05493:184 167.03008:272 167.16644:86 168.05727:89 169.01205:201 171.03781:115 175.04581:60 176.00549:120 178.01686:62 187.06129:50 189.02213:16…
963	22.908	739.14618
964	18.912	739.14929	110.1596:93 112.98311:200 119.94522:115 123.00129:61 124.03328:50 125.02556:86 125.05492:73 130.90845:53 135.05215:64 139.8689:50 146.96944:147 149.51581:70 151.00197:188 151.06618:57 152.99913:92 160.86392:66 161.02277:169 162.99258:65 163.93585:80 164.86292:94 165.01392:97 166.99698:81 167.03139:120 167.08514:71 167.11618:53 167.54631:85 169.01898:303 169.06041:99 170.01302:77 171.0424:71 173.0…
965	27.949	739.18585	101.26613:64 115.33795:65 125.02858:130 129.97186:105 130.59265:56 131.92725:127 136.90376:53 137.02306:54 141.62372:50 143.04152:84 145.04807:57 146.97343:149 151.04126:121 152.00673:141 152.99817:383 155.91489:60 159.07506:90 159.09154:69 159.13142:62 160.49269:52 162.99879:118 163.02275:65 164.98508:71 165.0186:83 167.00212:159 167.02859:128 167.29111:88 167.69128:87 169.00685:250 173.01575:10…
966	21.924	741.1106	100.93355:57 107.01051:87 111.00542:75 112.97771:61 113.02257:135 113.06145:102 113.46491:74 116.92241:80 117.03548:54 124.99095:56 125.02263:83 129.9731:81 130.03989:66 133.0583:102 135.04333:72 137.01749:100 139.0392:82 141.00414:68 144.01241:94 145.0318:106 145.98761:58 147.04315:108 147.07431:52 148.01106:91 149.02693:67 150.99615:107 153.00928:130 154.02141:54 154.98967:151 158.07027:66 160.…
967	24.076	741.11072
968	19.65	741.1684	100.75413:65 100.9827:65 101.02312:68 102.75916:60 103.01814:76 103.05772:117 103.14296:58 103.55198:70 105.03925:83 105.08555:52 106.03529:72 106.73176:54 106.89051:51 107.01434:145 108.05532:60 108.83448:67 110.35423:63 111.01863:56 112.98603:140 113.03232:77 117.03725:107 117.15339:69 119.04196:106 119.92374:53 120.74893:52 121.02648:77 121.9856:58 122.0345:172 122.06307:64 123.04123:77 123.07…
969	6.925	743.12042
970	22.846	743.12274	103.02222:50 109.15685:56 110.38777:59 110.94198:51 111.02614:59 114.56042:58 115.55338:53 121.99941:52 125.02394:360 125.11371:51 126.60042:55 129.02782:59 135.00821:61 135.04651:102 137.01056:58 138.99101:52 141.01952:89 141.23682:57 145.03032:59 146.54375:59 147.0164:54 147.67256:59 149.01979:169 149.04333:114 152.02327:53 152.99191:169 153.02385:83 154.77454:55 154.90051:55 158.04185:52 158.8…
971	13.318	745.05859
972	23.522	745.17255	101.02223:87 103.01814:99 119.94871:70 123.01066:80 124.00796:67 125.02058:112 133.02943:117 134.23911:50 134.98257:107 135.05254:64 135.71686:52 135.91692:76 138.03909:81 139.01183:67 146.96492:132 149.06497:56 150.99434:123 152.99791:300 153.97061:52 154.99339:58 155.05931:52 157.05228:59 160.02449:122 160.07758:58 161.0238:212 162.99583:88 163.05115:78 163.38513:76 164.97852:50 166.00391:59 16…
973	24.875	746.1084
974	19.588	747.08459
975	24.875	747.12427	104.05433:55 109.03033:63 111.00874:91 111.1043:51 112.99152:77 113.02068:68 113.05857:51 117.08009:61 120.84153:84 123.00607:83 124.01895:91 125.02456:331 127.11312:52 131.0446:63 133.02899:50 135.05817:91 139.00998:55 139.04816:79 140.98247:92 141.0327:77 143.03639:86 145.03441:98 146.076:61 149.02934:69 149.11842:68 151.035:136 152.99182:85 153.02937:60 153.67487:70 156.05835:74 156.20198:135 …
976	26.596	747.19238	104.11728:137 104.14062:60 108.01359:51 112.9819:52 117.4445:54 123.00439:70 124.00735:95 125.0228:1101 125.08902:127 126.033:82 135.04245:52 139.04341:83 143.02939:106 147.96205:80 147.99055:71 149.02664:74 149.0596:59 151.03558:88 152.99455:208 154.99129:103 161.02669:402 161.12041:68 161.1413:51 162.03087:59 165.03372:105 166.99431:57 167.03105:118 168.0036:79 168.02632:51 169.01181:1003 169.6…
977	5.819	749.05115
978	4.835	749.05261
979	4.466	749.05377	100.09872:64 100.94765:101 101.8637:79 102.25742:60 108.44492:51 110.99814:72 115.01107:52 116.92277:821 116.97832:505 117.03632:116 117.08774:52 117.1558:56 117.95055:60 122.97098:193 123.01365:58 123.06645:50 125.01333:86 129.89345:67 135.96553:77 136.53957:54 138.98331:78 145.01506:63 152.06737:86 159.49706:51 160.8046:69 169.00607:218 175.04709:56 177.00771:62 179.06781:80 183.01891:56 186.02…
980	21.371	749.13342	101.9789:76 102.0021:50 116.92999:87 123.01801:73 125.02195:170 127.91064:52 129.97507:72 134.98019:93 135.04167:183 136.98911:51 143.0033:73 143.0439:70 146.96132:248 149.02536:110 151.03172:86 152.99899:219 154.98813:95 157.96559:97 158.02243:52 160.00951:66 161.02536:123 161.07962:51 162.8634:60 163.03381:57 163.09673:53 167.04022:99 167.99669:65 169.01021:139 173.02423:139 177.13431:53 181.01…
981	26.35	749.13556	106.07961:56 110.332:55 113.42415:52 123.511:57 125.02177:75 144.92874:50 146.96263:268 149.03671:55 150.03416:89 152.98715:321 153.12187:54 153.88469:65 155.06464:56 155.11072:74 157.05379:71 158.02876:89 161.02634:110 163.02258:144 163.09381:60 165.02975:144 166.98811:66 167.03329:141 168.03409:63 169.01257:100 172.94583:52 173.02681:136 175.03461:95 175.69339:107 178.6396:55 179.00133:120 182.…
982	16.699	749.13647	112.97913:62 119.04507:86 119.06596:54 123.00605:157 124.02181:148 125.02413:107 129.97815:83 133.07103:69 135.92534:70 143.0329:144 143.07008:60 145.03069:122 145.0881:55 146.96365:204 149.09619:108 152.98976:82 161.05807:83 162.83707:68 163.03938:55 164.57283:63 167.04205:185 167.08652:55 168.04164:117 169.00694:184 169.047:84 172.95651:67 191.0334:100 191.94254:182 193.00871:88 201.0146:90 203…
983	27.088	750.13464
984	22.908	751.11218
985	6.925	751.12787	100.19752:84 109.0335:199 109.06845:59 111.01014:124 116.19324:135 123.00507:83 123.03936:79 124.35125:125 125.02522:2180 125.06562:382 125.09131:218 125.15152:87 125.21591:61 126.02787:238 126.05893:105 132.86407:51 135.03848:78 135.96173:66 137.02431:745 137.07219:199 137.75717:51 138.04333:196 138.07487:51 139.00414:388 139.0582:65 141.02811:88 143.06642:68 143.09425:83 144.54245:77 146.96484:…
986	27.518	751.14862	104.03349:53 107.41278:68 123.01035:51 125.02503:96 134.03255:73 135.96434:74 137.01817:50 146.97597:97 149.05563:76 149.07655:55 151.0679:60 152.02419:78 152.9975:178 155.14432:56 161.01883:235 162.03569:60 162.99869:50 167.00154:87 169.01697:537 171.1059:81 173.01852:106 175.03644:121 179.76999:56 183.02736:178 186.95039:78 190.02635:70 193.04866:163 197.96513:99 199.95528:77 201.01865:94 201.9…
987	27.027	751.1499	107.00815:82 114.81454:50 115.00639:51 119.95071:108 120.45358:54 125.86093:58 129.97859:107 137.01843:88 140.00606:74 146.96771:326 149.05359:63 149.90735:58 152.99155:110 161.0173:109 162.99547:81 163.0374:104 163.07332:55 164.9467:69 165.0144:72 167.03705:86 168.03795:56 168.99591:63 173.02184:109 177.0663:68 189.02437:55 189.12735:51 190.99342:81 191.03317:201 191.08061:118 191.16045:54 192.0…
988	17.498	751.15295	117.2115:69 119.9567:59 121.93672:54 123.00774:80 125.0257:92 126.38533:53 129.73897:75 135.03064:56 137.02319:52 145.02367:64 146.97066:128 146.99269:80 149.06349:61 152.99123:63 158.03285:52 161.05864:63 167.02704:115 167.04608:76 169.00655:189 169.05937:76 169.21426:57 171.09421:91 173.99817:76 175.03239:122 177.01384:106 179.64648:56 181.05104:239 181.1017:52 185.01347:59 187.0049:71 187.9930…
989	24.26	752.15698
990	17.806	753.1319	102.95036:86 111.00867:75 113.03242:84 119.05251:114 122.99991:101 123.04771:65 125.02484:58 125.04257:63 129.98393:64 140.98293:58 141.02319:52 145.0266:83 146.96382:303 147.01132:148 152.99104:130 160.56764:80 163.03548:67 166.06715:60 167.0327:122 169.00021:150 175.03732:263 177.02112:76 177.0565:153 181.03247:67 183.09943:52 185.03276:61 187.00912:56 189.01477:77 191.02695:236 191.1044:56 191…
991	21.002	753.16632	101.02283:72 101.09184:55 104.37375:90 106.62588:59 107.39278:53 108.0145:58 108.04314:72 113.02:123 115.03339:96 122.2703:52 123.14645:69 125.0276:116 127.00587:87 130.08566:53 137.02104:122 137.05725:55 139.00204:125 139.23802:50 145.03819:100 145.08583:52 146.95204:54 147.03217:104 150.99944:196 152.9942:101 154.99744:179 161.05756:163 163.02901:106 164.00269:102 164.06206:61 164.96924:80 165.…
992	21.74	755.18024
993	25.797	757.14343
994	16.023	759.1167	113.02119:62 115.50492:53 125.01623:137 131.03772:61 137.02322:76 140.01439:50 141.02283:54 146.96529:154 152.99936:98 156.4258:54 161.04718:52 163.0367:60 167.03467:793 167.1371:79 167.19409:69 169.01161:158 170.01628:85 171.02773:54 175.03319:69 175.99989:111 177.73181:58 178.99187:57 179.02901:137 189.02406:59 191.02455:103 192.04016:81 194.98827:71 195.06033:87 197.10759:78 201.01361:165 201.…
995	7.54	761.15497	116.92577:56 123.00441:52 124.01105:237 125.02243:294 137.03674:91 146.96004:176 146.99048:70 151.00133:72 151.03802:90 160.85434:52 162.89403:146 165.05234:81 167.06512:90 167.9993:82 169.01286:765 169.11955:58 175.04163:73 177.05237:70 179.04054:86 183.03569:54 191.02977:133 193.02109:65 195.06496:71 200.23628:93 207.01776:57 210.96599:85 211.02837:65 221.98773:74 225.93549:72 228.0639:104 231.…
996	28.01	763.14886
997	26.658	763.15143	100.99017:77 101.69958:69 107.96375:54 110.24791:51 110.51175:72 114.80914:55 116.3372:53 120.98634:77 121.87275:138 125.02214:66 125.08955:53 129.97208:162 131.0556:89 132.90872:57 138.99754:79 139.37651:51 140.38586:51 144.04395:53 144.97211:60 145.06186:129 146.96407:186 148.21007:66 152.99615:299 154.4718:55 154.97249:57 158.04793:68 163.01512:72 164.83592:53 165.02168:109 165.5775:51 165.597…
998	28.563	763.15356	116.92604:80 116.94412:54 118.91591:125 125.0609:60 134.88737:73 146.96648:377 152.99524:368 153.03979:70 160.01102:102 163.04086:110 163.10742:78 165.04793:56 165.92044:68 166.05768:86 166.99678:72 167.02425:76 169.00468:73 169.93744:98 177.01265:90 177.07033:59 177.15337:51 184.0513:121 191.02184:62 191.94948:60 194.9671:51 198.90192:64 200.90179:107 203.04373:115 206.98283:82 207.42915:51 207.…
999	16.084	767.14752	112.98111:178 117.92455:56 119.78752:58 119.95396:142 125.02349:112 132.41272:53 133.50371:64 133.70036:82 137.02422:68 139.05087:54 143.04453:59 146.9664:346 147.01462:71 149.05917:60 151.00287:58 152.98978:76 157.97655:59 161.01981:105 161.0728:56 163.03433:123 164.00809:98 167.03619:1448 167.10364:113 167.17198:68 167.2126:72 168.0415:431 168.13873:52 169.01259:377 169.07581:64 171.04344:66 17…
1000	5.573	768.07935
1001	19.281	769.15771	111.02216:97 125.02551:153 137.02382:93 146.96538:508 147.06461:50 149.19969:52 152.99232:136 157.36008:96 158.25388:51 159.05177:60 161.02914:82 163.04195:129 167.0394:50 169.01239:183 169.08247:51 172.95113:70 173.05782:51 175.04146:96 181.18025:54 185.01991:95 187.04004:69 187.0675:53 187.8867:64 189.01353:94 190.03026:96 190.51915:65 191.02058:56 192.98106:68 193.06325:54 201.02052:500 201.09…
1002	24.076	769.16174
1003	22.662	769.16382	112.98049:74 119.04102:162 119.94207:85 119.96198:58 120.02655:97 125.02558:151 126.99793:97 129.03661:65 132.64441:96 146.96933:81 148.00865:68 149.0677:55 151.00702:65 152.99297:94 154.97153:59 167.00902:52 167.99834:60 168.13686:66 169.08859:54 170.99132:54 173.01547:166 175.04089:86 177.01595:184 179.07364:72 180.12157:68 185.01938:51 185.11305:64 191.02937:156 193.02345:158 197.95831:58 201.…
1004	20.879	779.14844
1005	5.573	781.08002
1006	20.818	781.16058	124.00893:65 125.03003:97 125.05814:81 127.00072:88 128.00243:52 131.19441:54 133.02866:51 135.90462:55 145.19234:52 146.04738:52 146.96222:251 147.04182:85 151.06117:51 153.00488:61 159.03996:100 159.0816:85 161.02583:110 162.99207:69 163.04726:102 165.05812:78 166.98924:110 167.03293:86 168.00009:55 169.01862:221 169.06306:57 170.01631:74 171.05066:80 173.02686:165 173.10214:57 173.98892:54 174…
1007	24.26	781.16333	111.57708:89 111.66233:51 115.32664:72 116.93086:152 116.97788:69 117.92578:53 121.44486:52 122.74413:82 125.01611:63 127.00344:53 139.00476:57 142.86984:57 146.97049:333 151.03369:114 152.57857:53 152.99658:60 153.80136:84 156.07166:60 161.01913:69 161.06091:128 161.0876:61 163.00327:66 165.01988:87 165.06076:53 167.03992:80 169.02864:97 175.00746:56 178.9156:56 178.94348:55 180.87979:66 183.074…
1008	24.752	781.16553	109.06178:97 115.03462:60 121.92712:55 125.0395:78 129.02402:99 135.33095:74 136.79094:110 137.02739:94 141.75418:51 145.06241:69 149.02135:70 153.0007:128 155.07118:97 159.00401:70 161.02049:58 163.00226:113 165.01804:151 167.04192:51 168.84012:58 169.01006:127 174.99277:63 177.01723:127 179.0034:67 179.05655:53 186.99921:124 187.99155:54 190.99838:629 191.06622:117 192.00812:110 193.01918:343 1…
1009	13.933	783.10419	101.97913:103 111.00953:55 117.01698:51 123.04055:63 125.02137:130 126.99675:84 133.02339:57 134.02948:72 137.01859:113 137.97075:73 144.02121:50 146.96384:745 147.0063:130 147.03366:63 148.94836:61 156.00035:54 159.07751:55 160.83633:105 161.03433:55 162.83109:217 162.87428:66 167.03172:944 167.09114:121 167.15727:74 167.20206:67 167.80261:58 168.03329:164 168.06438:121 169.01588:317 173.02061:8…
1010	26.166	783.17139	101.01568:67 111.00376:92 112.97626:84 114.94173:55 116.92467:72 119.93925:87 121.0985:61 129.97275:115 136.98355:63 143.03226:53 145.40887:60 146.963:225 147.04124:50 147.19:62 149.03073:66 151.05054:56 152.99184:169 162.99898:105 163.0257:60 166.09293:92 166.92287:75 167.00259:75 168.02805:89 169.01302:152 170.101:51 172.04512:52 176.02405:89 187.03462:53 187.08406:71 189.01524:142 191.00146:52…
1011	24.137	783.17627	101.08448:61 107.01184:100 107.0472:57 116.92924:125 116.95516:73 117.03215:55 117.35965:52 123.00578:52 125.01614:81 125.04362:60 130.91887:53 139.03157:55 140.00624:52 142.01468:61 145.02077:86 145.04849:53 146.96208:82 149.02017:100 151.00903:53 154.96861:119 160.05344:75 161.028:59 164.00916:77 166.43242:256 167.03415:79 169.01062:170 175.03278:67 187.96559:103 189.01198:89 189.05153:140 191.…
1012	27.272	783.18219
1013	8.216	785.0791
1014	6.556	785.08563
1015	26.904	785.19427	101.02273:113 116.17873:69 116.93804:86 117.0126:61 117.03249:75 119.0276:68 119.94463:90 121.93797:83 125.01791:161 125.46014:68 125.59983:53 129.08534:66 129.97581:86 131.04355:67 134.31856:54 135.90851:53 137.02507:91 139.00615:145 143.0345:115 143.06721:52 143.50108:63 146.96413:534 147.00043:116 147.04308:59 147.07201:51 149.03648:91 149.82069:54 150.99925:56 152.02176:113 152.98654:110 153.…
1016	8.216	787.09961	101.03046:68 107.017:57 107.04409:51 121.94139:72 123.00803:778 123.07862:67 123.16436:79 123.3132:51 124.01646:629 124.06112:131 125.02425:2965 125.11712:165 125.17498:156 125.20412:66 125.24857:72 126.02382:256 137.01785:144 137.06232:72 139.01003:69 143.02771:120 143.04713:65 146.02586:70 146.97086:56 149.02275:120 150.0325:68 151.00494:133 151.04282:132 154.99884:89 160.90157:84 161.021:235 1…
1017	5.388	789.24982
1018	6.925	792.14209	112.72465:54 121.94669:78 125.02408:2810 125.08875:152 125.17593:91 125.76263:51 126.02687:246 126.99893:120 127.02576:67 129.97801:107 135.96974:119 136.02147:50 137.0284:221 145.03984:73 146.96072:94 148.993:60 151.00943:71 153.26085:65 159.0433:58 161.02646:628 162.03107:56 163.00163:102 163.03046:119 164.03339:78 165.02234:136 166.99503:204 167.03487:132 169.01546:2223 169.10004:157 169.14415…
1019	28.194	795.17365	103.98598:56 112.98043:65 116.93003:191 123.00198:118 129.01395:59 129.1239:69 136.76996:81 137.02103:89 137.16141:57 138.02219:120 146.96176:544 147.03056:54 151.03165:63 151.20284:56 152.99083:269 159.02486:51 161.02805:68 163.00151:79 163.02815:64 164.0005:150 165.01318:205 167.02907:111 168.03734:69 169.01605:162 169.0444:58 170.01604:72 174.93692:56 176.05:82 178.27826:247 178.92044:71 189.0…
1020	28.01	797.19214	108.00442:117 113.98012:51 115.00907:72 116.93172:561 117.02843:58 119.94718:51 125.02688:86 137.02013:94 137.60265:63 146.03621:71 146.96234:205 147.00319:56 152.99037:314 159.00606:63 167.03178:132 167.11302:52 167.14664:74 175.03204:58 177.04956:64 179.03346:56 191.03119:101 193.02277:71 197.59732:55 200.41936:58 207.05951:91 208.88121:52 208.93771:70 209.00726:115 209.11017:62 210.91606:61 21…
1021	21.002	798.11389	101.03886:59 105.83056:59 107.02315:65 107.04938:82 126.9959:58 129.01273:74 133.66089:57 134.01547:72 139.00156:158 145.05714:56 145.12868:51 151.00229:83 151.0341:62 152.98853:111 153.01675:80 154.99388:58 159.02419:60 163.00832:89 163.25053:51 164.97469:73 165.02094:99 165.05768:78 165.3228:123 165.44986:73 165.98064:53 167.95248:89 169.02139:149 175.04898:53 176.05368:73 178.9964:61 187.09465…
1022	23.215	798.11725	100.1212:56 112.98512:108 116.92694:137 119.95002:164 120.00179:56 122.01499:71 126.9983:128 128.99712:91 139.18959:86 143.04802:235 146.97099:72 155.11748:58 159.38771:124 165.06656:53 165.91632:50 169.01654:121 169.30009:53 173.02617:65 175.04483:102 175.12018:52 176.87656:73 178.02872:52 182.97832:138 183.03017:90 188.02716:50 189.02699:81 191.02809:273 193.02295:60 194.65929:53 199.10529:64 2…
1023	24.137	800.13165	103.8208:50 103.91773:54 104.8854:58 105.05032:70 106.29902:53 107.16727:60 107.20664:57 109.05917:53 110.30026:56 111.00722:56 113.06313:51 116.9368:105 116.96734:57 117.06879:59 118.57978:63 118.9206:110 119.94722:160 121.93985:58 122.03799:54 123.04119:69 123.11832:71 125.02522:250 125.06728:116 125.10349:81 127.00918:109 129.13446:65 130.84955:103 132.8687:59 133.81374:77 135.65671:53 137.066…
1024	21.924	804.1037
1025	9.384	804.14001	106.87906:52 106.90213:66 107.00979:57 110.99809:65 121.02527:53 123.00549:102 123.04926:118 124.01124:119 125.0227:4702 125.11896:211 125.17107:103 125.21748:87 125.27036:75 125.41981:78 125.73122:53 126.02448:383 127.02353:54 137.02122:189 137.0482:130 138.02277:57 139.00209:69 139.02489:71 146.96561:76 150.0313:258 151.03877:1061 151.12585:66 155.0087:61 161.01996:768 161.07457:85 162.02084:82…
1026	8.4	804.14087	103.03222:76 107.04836:73 107.06719:55 109.03285:82 111.00375:59 123.00439:277 123.03714:123 124.01237:131 125.02179:9005 125.1155:498 125.17065:207 125.19933:170 125.27702:176 125.30316:112 125.38056:81 125.42324:84 125.49306:55 125.56924:51 125.67097:55 125.73538:70 126.02406:612 126.09533:98 126.11757:55 126.73595:55 127.02289:67 137.02144:313 137.06207:104 139.00171:142 141.02177:53 142.33862…
1027	33.911	804.57629	116.92927:69 120.57855:53 141.92574:73 153.00333:76 156.7048:74 168.03505:180 168.07909:72 171.09862:84 197.95702:58 198.78627:90 203.64561:56 208.2793:59 224.02162:79 224.07239:118 226.02954:74 239.0627:69 248.96776:210 253.21899:76 255.23111:2375 255.37103:181 255.42517:116 255.53841:83 255.68648:60 255.9402:50 256.23502:599 256.37036:52 257.23767:108 257.28476:51 259.23239:56 264.92703:55 277.…
1028	33.545	804.57678	117.92601:54 119.94397:101 122.9742:98 129.97354:124 141.91809:75 142.95528:51 146.95789:105 146.99713:66 163.74205:80 168.04335:223 168.07753:84 194.99936:68 203.22241:52 224.06039:133 241.02391:61 248.93359:69 248.95981:72 249.42625:76 253.22908:66 255.2317:4139 255.49355:98 255.59355:74 255.73241:55 256.2355:859 256.33127:157 256.41794:62 257.24533:81 269.24295:122 271.19028:96 277.23117:135 2…
1029	33.607	805.58105
1030	33.788	805.58258
1031	22.908	806.11456	100.69888:54 100.71596:72 100.9961:59 110.208:51 111.94789:57 113.02831:54 116.9335:181 117.00827:62 117.04443:52 117.94606:116 118.77031:56 119.0547:53 119.95836:149 120.99256:70 122.02903:58 122.29882:51 122.37558:56 125.02398:85 125.29134:56 126.07513:50 127.01077:51 127.6203:55 127.66917:55 127.93479:60 127.98467:54 128.69588:54 131.0788:56 131.19119:58 135.32077:52 135.96886:146 136.43271:53…
1032	8.277	809.07788
1033	26.35	812.13019	107.90741:124 109.39066:55 111.00523:75 119.86388:52 123.02991:56 125.02227:94 128.21864:62 131.59218:62 133.0341:58 135.11856:62 137.0184:55 138.21651:53 139.00467:118 142.87462:58 145.00223:57 146.96495:124 148.68434:52 149.01724:54 152.70219:52 157.4818:88 159.00542:56 159.03502:53 162.99716:196 163.03423:57 164.01076:75 164.04131:54 165.01988:92 165.05479:73 167.03256:97 167.07648:82 168.0375…
1034	27.027	814.14355	100.93068:67 101.01788:51 102.86902:64 103.03497:87 111.00068:50 112.23148:68 116.92706:209 116.95446:73 121.94269:120 124.01018:64 125.0221:107 125.07574:50 127.01402:65 134.03128:103 144.98438:75 146.97124:245 152.252:51 152.52754:64 152.99701:57 154.01793:55 156.28882:59 161.01799:148 163.03967:136 163.0816:58 165.048:141 165.08997:62 167.01048:52 168.4252:54 169.01251:146 169.77223:51 169.984…
1035	19.588	817.09021
1036	24.875	818.11755	103.51128:51 112.98136:102 116.9326:198 116.99367:54 119.95055:53 122.00109:128 123.01208:204 123.03722:60 137.51236:64 146.96875:334 147.04506:50 147.12201:52 150.04022:97 152.99567:122 153.02037:68 157.88248:55 157.96451:83 159.00679:73 161.01042:80 165.06293:122 165.11102:73 166.89296:63 167.00067:196 167.99432:98 169.02182:271 169.07509:75 169.18974:67 176.00073:57 178.88228:54 179.02977:111 …
1037	21.924	819.05798
1038	22.846	819.1142
1039	21.002	820.09912
1040	25.797	820.13367
1041	22.908	821.08179
1042	21.801	821.12354	101.97347:73 111.0061:68 116.92442:218 117.92056:55 119.95:88 127.00394:82 129.97208:150 146.96291:484 146.99608:211 147.05174:58 153.0257:54 158.8389:56 167.03374:108 169.00671:84 175.96523:84 180.90517:60 182.9902:57 184.96504:63 191.04338:55 198.90398:108 206.99173:89 213.10263:54 216.02499:88 217.00604:66 221.03926:82 226.9034:61 228.98656:71 229.0249:52 230.88721:61 247.02567:71 248.04544:51…
1043	34.222	821.56622	112.98364:516 113.12473:62 116.92706:129 129.98183:116 141.92064:78 146.96579:308 152.99539:86 193.907:71 214.33826:69 255.1835:60 255.2328:726 255.33488:75 255.94826:57 256.22983:69 259.24881:131 269.24139:124 277.21039:69 279.23209:970 279.32529:95 280.18991:79 280.24008:223 281.24829:1136 281.3989:62 282.25305:282 282.33026:74 283.26608:589 284.25879:212 284.32196:64 297.267:86 297.31583:60 30…
1044	34.157	821.56787	103.16971:64 114.93514:86 121.68484:54 168.04831:87 169.03946:153 224.07285:104 244.55612:77 259.24823:115 269.24982:64 277.21381:139 279.23401:8195 279.37625:336 279.46863:196 279.57779:78 279.61707:115 279.70706:92 279.75757:94 279.80099:115 279.93155:62 280.0361:92 280.11877:53 280.2345:1965 280.31339:294 280.36417:117 280.427:82 280.62531:61 280.68106:67 280.73352:56 281.24896:377 281.31595:1…
1045	25.428	839.10925	102.26612:57 102.28127:53 103.01548:107 111.00586:52 123.0092:551 124.01837:183 125.02784:201 125.06315:89 126.56326:63 129.03168:51 131.76161:54 138.95006:51 145.03714:62 147.01277:85 147.03877:79 152.01202:113 152.04369:53 155.00026:115 157.99992:54 159.00966:129 160.23509:54 160.56979:50 161.02199:82 163.04153:66 164.00531:109 166.94102:82 166.99455:518 167.07211:68 168.00099:207 168.11574:65 …
1046	22.477	839.11157	101.64887:50 105.61707:53 106.78523:58 110.42772:53 111.01135:271 112.98629:66 120.04996:58 122.12749:65 123.01097:1451 123.07486:138 123.10262:88 123.20549:66 123.42979:55 123.90185:63 124.01508:123 124.33961:54 125.03396:82 125.27757:56 125.75864:56 125.91451:67 126.02558:69 127.0046:169 127.02911:63 127.60571:63 132.95525:52 133.03029:64 134.74524:57 135.03943:64 137.2995:60 139.00456:264 139.…
1047	18.789	839.27466	112.98279:94 113.54778:52 117.94453:70 119.94898:187 121.93981:74 125.02426:233 125.05939:62 129.36157:58 135.03421:64 139.09891:54 146.96635:874 149.0224:100 149.0634:79 150.09436:64 155.96782:91 156.3938:58 162.99382:61 163.03293:55 166.02943:69 166.06776:60 167.04111:79 168.11354:52 169.01086:101 169.07722:122 170.94476:56 173.08226:52 174.06525:61 181.05331:57 182.99022:81 191.03493:94 193.01…
1048	15.777	839.2796	103.81199:58 118.76814:50 119.94962:172 121.95102:59 122.03532:82 125.02175:368 129.97235:142 129.99699:68 132.76666:54 134.77937:61 139.03716:64 146.96649:586 147.02962:67 147.06516:55 149.02531:183 149.08875:71 152.99138:158 153.77101:75 157.97218:135 160.85179:53 162.71997:54 166.21112:55 167.04497:112 169.02057:244 172.16348:57 175.02682:74 176.11836:55 182.7191:52 191.03899:70 193.01617:137 …
1049	25.367	840.11243
1050	27.149	841.16132	103.00146:55 104.71553:67 115.99892:79 116.92706:331 121.93804:54 123.00594:166 125.02185:132 126.89709:80 127.00093:107 128.93846:73 129.97171:57 133.10196:60 146.96175:501 146.99515:182 147.09808:54 148.02144:59 149.07149:53 152.98152:98 154.99356:60 161.02066:93 162.89804:85 163.00815:123 163.04861:57 166.99966:235 167.036:145 169.01221:513 169.08881:86 169.44659:61 170.01578:81 175.0354:75 18…
1051	25.428	842.12695	101.0399:81 101.05588:85 101.08468:67 101.55013:54 102.00904:62 102.33264:52 103.06764:61 103.18524:55 104.46658:77 105.30557:57 105.74162:53 106.33109:52 106.95975:59 107.01531:55 107.3204:52 109.13316:66 109.45695:57 110.15096:60 110.67173:50 110.90089:78 111.00909:135 111.21836:64 111.27047:55 111.44663:53 112.70901:54 112.83769:54 113.87793:66 114.73498:65 115.01991:77 115.06297:53 115.72131:…
1052	23.953	845.15552	103.0079:70 105.0366:64 106.67354:51 108.01162:87 111.00996:110 111.02752:69 116.93166:136 117.91753:87 121.94313:144 122.00912:54 123.00949:520 123.09509:69 123.13522:62 124.00987:96 125.01584:51 129.01796:115 129.03928:86 132.39378:53 133.03458:130 133.84824:61 139.00159:92 139.03664:55 144.96527:54 145.03062:64 146.96452:484 146.99712:117 147.08516:97 147.95599:60 153.96745:52 154.99426:86 155…
1053	27.088	845.15594	100.06577:52 103.01823:70 103.74789:59 103.93061:60 104.02077:53 106.62016:59 107.9387:63 109.13892:57 110.96741:65 112.48551:109 114.11705:51 114.6197:67 116.42481:53 116.53349:66 116.5769:55 116.92506:51 117.94054:62 118.03905:69 118.46831:53 119.0444:103 119.62188:54 119.95148:156 121.81363:53 122.19679:50 123.0092:1069 123.06749:122 123.12329:73 123.16706:51 123.38654:61 123.85621:63 124.0150…
1054	22.539	845.15625	111.01163:181 116.92606:213 123.01003:2920 124.01487:283 125.02548:1527 129.18898:200 131.04704:185 139.00407:704 145.02602:365 151.00496:413 155.00041:411 157.02985:165 161.01868:217 161.05171:167 163.00119:607 163.04088:259 166.99988:6891 167.14987:269 167.21161:184 168.00816:1001 169.0152:12902 169.1245:530 169.15472:409 169.61227:180 170.02036:1148 170.12344:199 171.03102:268 172.02345:181 17…
1055	27.641	845.15796	100.1057:60 105.41978:88 111.0036:121 116.92845:466 117.02729:104 123.00337:207 124.01783:152 125.0236:276 125.09442:52 125.41402:52 126.87408:136 135.96945:402 136.86882:61 136.98611:86 137.01054:91 137.9751:85 139.01181:193 140.99274:105 144.41383:51 144.91408:66 146.97919:50 148.99855:136 149.02393:90 149.08208:60 151.03285:59 151.28288:58 152.01482:69 152.05026:63 154.99887:96 155.04153:59 15…
1056	34.342	852.51324	112.98436:70 114.9357:72 116.92758:392 117.46513:50 119.94921:108 125.93488:90 146.96805:66 150.1821:70 168.04028:53 170.40898:53 238.6277:77 255.2316:74 277.21127:73 279.23126:618 279.30688:98 280.24609:179 281.25128:111 283.26596:165 283.32993:58 283.88501:56 284.27676:104 300.92764:56 300.95911:86 303.23672:159 303.30713:95 304.24625:50 304.30383:55 305.25256:213 307.25565:62 331.26111:165 352…
1057	22.477	855.10785
1058	27.58	855.1405	101.0703:51 102.07101:54 102.4277:53 105.94874:74 106.10584:53 107.06167:51 109.28017:51 109.58844:55 109.9392:54 111.00861:184 111.04389:84 112.98279:59 114.77634:54 116.06288:56 116.92925:238 116.95995:73 116.99433:53 117.03767:73 117.29219:51 117.93319:69 118.92451:71 119.94637:150 119.99487:84 122.2653:51 122.82028:52 123.01431:262 123.57915:56 124.01167:87 125.02497:406 125.06775:75 126.0305…
1059	24.506	857.11755	101.0407:170 105.56828:93 106.55598:159 107.00926:126 109.51029:96 112.52262:92 113.02267:124 113.06136:124 116.92512:139 119.95029:131 123.00795:2385 123.07066:203 123.13863:105 124.01325:354 125.02366:1740 125.08225:199 125.11679:130 126.02632:215 126.45268:97 127.7884:111 129.02837:115 132.53217:101 133.02798:130 133.05513:140 135.97534:130 136.00681:96 137.02324:110 139.00246:308 139.02789:17…
1060	22.477	857.1264	107.01267:121 111.00828:154 113.02177:268 116.92774:229 117.9311:154 117.95998:108 118.28265:120 120.35961:107 123.00848:2030 123.13581:147 124.01493:816 125.02435:478 126.02838:117 127.00503:211 129.03995:151 134.81512:208 135.96434:141 137.0201:121 139.00174:262 142.72859:111 145.02919:282 147.0098:130 147.04019:136 149.02148:231 149.07861:113 151.00078:311 153.75635:109 154.99416:137 157.02907…
1061	25.49	857.12695	117.03311:407 123.01042:1629 123.05495:456 124.01627:544 125.02525:3112 126.02718:367 145.03659:335 151.00485:683 157.05637:253 161.0235:291 167.00037:2830 168.00777:570 169.01486:8536 169.12419:434 170.01884:983 173.02692:473 173.05219:380 175.04274:550 177.02284:298 182.99283:341 185.02226:493 185.05002:291 189.02208:696 190.03119:392 191.03419:1317 193.0143:359 194.99203:516 201.02577:730 202.…
1062	25.428	859.13605	123.01143:1695 124.01666:909 125.02471:3296 126.02972:458 145.03188:689 151.0047:434 152.01463:265 161.02238:374 163.03616:296 166.99881:3188 167.08946:291 168.00729:653 169.01454:9090 170.01662:741 173.0269:584 173.061:432 175.03967:304 177.02028:676 179.02208:330 185.02318:683 187.04337:318 189.0244:604 190.03604:283 191.03339:1663 193.0192:276 194.99429:425 201.01842:678 203.03525:1130 205.049…
1063	27.334	861.15436	111.00437:124 113.47806:89 114.45506:144 114.92065:87 115.29691:108 115.38847:100 116.92494:184 117.01958:181 117.08831:114 119.04824:118 123.01151:1544 123.17277:123 123.21706:97 124.01411:756 125.02448:975 125.11651:86 126.05118:87 127.00282:88 130.81357:96 133.033:90 137.02818:100 139.0043:279 139.05554:154 145.02635:236 145.06195:94 146.99992:105 149.12999:88 151.01311:175 152.15208:126 153.9…
1064	24.506	867.10425	101.02174:144 102.6153:164 105.47892:102 107.01311:109 111.01074:116 111.05438:117 111.23247:94 113.02306:317 115.24758:97 117.03139:217 121.01088:115 121.04375:94 121.57399:103 123.00813:3276 123.05961:423 123.12585:167 123.17772:108 124.01282:426 124.04681:137 124.55151:102 125.02239:2286 125.09842:199 125.15798:151 126.02701:275 126.57651:100 126.99954:213 127.04547:94 128.99934:116 132.02292:…
1065	22.477	867.10687	101.03209:235 103.05872:200 111.00627:249 112.57375:218 119.01359:183 119.04845:213 123.01128:3056 124.01701:758 125.02491:2356 125.10405:262 127.01121:225 129.03316:218 133.03163:293 135.54616:201 139.00903:270 139.37331:216 145.03021:486 145.05525:388 147.04488:353 151.00575:722 151.04199:212 154.99821:337 157.02737:232 159.04651:241 160.0141:228 161.02106:286 163.00699:525 163.03934:302 164.01…
1066	9.814	867.15778	101.78602:73 102.02299:89 108.77796:51 111.30949:52 119.31876:53 120.01368:118 121.94669:73 125.02488:897 125.05964:177 125.11766:56 125.24803:54 126.0247:55 131.0356:66 137.02032:88 151.00397:155 151.0414:153 151.11169:55 153.01151:55 153.0631:97 155.00475:59 155.50316:54 161.02296:96 161.05106:63 162.82716:82 164.01335:83 166.99118:68 167.03238:57 168.0094:59 169.01176:1961 169.12268:128 169.15…
1067	27.518	867.164
1068	11.72	867.23401
1069	24.506	869.1167
1070	26.658	869.12109
1071	22.477	869.12274	107.78301:58 108.17594:59 112.979:91 116.9326:99 117.03444:104 119.946:284 123.00848:417 123.1083:54 125.02783:212 126.99447:63 129.97661:73 131.02856:108 131.74106:59 135.96738:119 136.88756:61 137.98674:66 138.00786:54 139.00151:191 141.00139:71 141.02168:70 144.92523:54 146.70135:54 146.96463:464 147.00771:264 147.03185:107 150.99251:108 152.99669:104 155.00316:62 156.30878:63 160.8441:88 161.…
1072	26.596	870.12372
1073	24.506	871.13623	109.03163:94 110.43972:63 111.01919:52 112.98353:83 119.94489:111 120.87124:63 121.75414:64 122.9755:53 123.00594:376 123.06381:69 123.15862:60 124.01051:130 124.07478:55 125.02959:187 129.02368:72 129.21289:51 129.96683:171 129.98688:106 131.02989:61 131.63448:54 136.08403:78 136.1857:63 136.84399:82 138.99312:70 142.52817:62 143.59056:57 143.86473:78 144.27914:82 144.91737:54 146.48778:52 146.9…
1074	25.428	871.13654
1075	22.416	871.13708	101.04897:55 101.68961:52 102.54065:61 102.95344:74 103.32468:82 105.05165:54 107.01576:103 107.04317:68 108.19426:53 111.00608:54 111.04164:58 112.98566:237 113.04667:78 114.98521:55 115.07114:55 116.11998:53 116.92503:236 117.03801:96 117.06348:86 117.09358:60 117.19074:57 117.64594:54 117.69109:63 118.31859:50 118.34801:63 119.94546:64 120.73136:99 122.96026:52 123.00787:987 123.0567:164 123.1…
1076	26.596	871.13849	100.0183:52 100.16922:65 103.0023:59 105.08579:71 105.18211:65 107.02055:60 107.8437:61 110.81491:60 112.20321:63 113.10317:56 113.17967:55 114.20737:53 116.49539:101 116.92606:453 117.0616:54 118.99609:69 119.55778:52 119.59177:53 120.00643:59 120.27236:51 122.03201:65 123.0092:911 123.08719:113 123.10974:52 123.27999:51 124.10515:66 125.02508:543 125.09464:58 125.92573:64 126.16308:89 126.92755…
1077	25.367	873.15094	100.08782:57 100.51318:58 101.0284:70 101.98283:50 102.73342:72 102.81339:65 102.89412:51 102.95438:57 103.56377:61 103.73869:52 104.26665:65 104.43163:70 104.71826:70 105.52809:65 105.56118:80 106.73244:56 107.02641:68 107.04475:72 107.08196:70 107.15192:53 107.23419:56 107.33773:53 107.48566:59 107.81858:51 108.9516:64 109.03533:120 109.22678:70 109.38372:54 109.42656:56 110.13153:55 110.18271:…
1078	24.445	874.14368
1079	27.518	877.18243	102.99708:70 104.70534:61 106.32408:51 106.36813:55 107.0109:50 107.69913:50 108.15004:60 108.24686:68 108.2904:63 109.61557:59 110.70273:54 110.96603:56 111.00729:119 111.33211:53 112.00872:88 113.01046:137 113.067:57 113.21131:69 113.79716:52 113.95374:67 114.54328:52 116.07112:50 116.92445:226 116.96301:85 117.02369:82 117.05001:53 117.91805:108 118.0004:61 120.38428:51 121.03804:60 123.00788:…
1080	33.914	878.58594	102.95734:291 102.99589:129 104.95342:165 107.08154:59 107.59039:84 111.00403:58 112.98493:3099 113.04118:389 113.0692:183 113.10462:104 113.13864:91 113.20039:74 113.98109:130 114.93018:153 116.92541:2244 117.01726:138 117.09489:63 117.93054:267 118.03278:53 118.09717:54 119.94599:687 121.94088:55 129.97162:816 130.04247:79 132.91985:59 135.96405:108 141.92442:71 143.0354:63 144.92697:63 146.962…
1081	8.154	879.13947
1082	11.658	879.14093
1083	9.2	880.14868
1084	11.658	881.1571	101.73522:55 103.00523:102 103.26679:52 104.03664:73 104.65816:52 105.03394:57 106.81017:53 108.02293:71 109.0258:183 109.04887:51 110.07513:66 121.94774:61 122.03919:51 123.00491:443 123.05482:84 123.2351:59 123.32041:53 124.01037:76 124.968:81 125.02422:8856 125.11815:415 125.17268:242 125.19781:182 125.23291:140 125.29047:102 125.32001:129 125.40695:57 125.52035:76 125.55611:116 125.67504:65 1…
1085	8.154	881.15985	105.03496:84 109.01681:60 123.01007:228 123.04157:134 123.07129:79 123.20776:64 124.01678:85 125.02475:3721 125.11091:193 125.17591:110 125.21238:76 125.28152:70 125.77254:55 126.02238:293 126.06499:53 128.02934:73 129.01144:66 136.03838:61 137.02348:362 138.02826:128 143.52602:53 145.02045:63 146.96968:242 150.66766:57 151.04744:53 155.09482:70 159.04108:56 161.02174:1360 161.1311:126 161.15765:…
1086	24.506	883.10168	100.11073:58 101.02996:267 101.11534:72 101.75214:58 102.03671:83 102.09798:65 102.25021:68 102.60829:58 104.55273:60 106.45523:58 107.01372:121 107.03786:57 107.08366:65 108.01307:64 108.05837:81 109.02968:190 110.05742:74 111.00971:138 111.19269:58 112.438:55 112.51006:209 112.98397:77 113.0245:175 113.1014:63 114.04261:82 114.88519:61 115.00636:127 115.05933:119 116.93596:89 117.03204:133 117.…
1087	27.395	883.13531
1088	8.585	883.17017	100.45522:52 100.9678:67 101.57008:86 102.90535:72 107.01613:84 107.0436:127 107.58838:54 108.02046:91 109.02843:373 109.08537:55 109.23389:59 110.49507:56 110.54333:68 111.0063:239 111.16959:56 113.29782:52 113.54674:50 113.83323:52 116.32967:92 119.92918:51 120.0005:58 121.02181:67 123.00636:668 123.04799:199 123.08951:72 123.11796:61 123.25544:61 124.02047:316 124.09837:51 124.16056:60 124.583…
1089	22.477	884.11273
1090	27.334	884.14178
1091	14.609	885.10724
1092	24.506	885.11407
1093	25.428	885.11707	101.04036:189 105.03395:216 107.01263:380 107.04298:162 109.02976:199 113.03067:194 117.03493:418 121.03255:181 122.04163:489 123.00919:2295 123.07213:284 124.01821:1411 124.06981:272 125.02532:6071 126.03007:671 127.02921:268 129.03821:375 133.03001:330 134.02003:163 135.04477:222 145.03204:875 147.04102:409 147.07973:265 148.04509:192 149.02759:236 151.01018:987 152.01654:334 155.00299:264 155.…
1094	17.375	885.15442	112.983:61 113.02402:106 116.02032:51 116.92952:62 119.94776:75 119.96937:54 122.11274:59 123.0087:100 124.01863:111 125.02434:219 129.97499:110 133.79027:56 138.65924:62 146.96944:628 147.05804:51 151.00359:74 151.03548:60 154.00723:62 154.04041:52 158.35709:57 161.0757:56 166.99792:289 167.10928:70 169.01823:683 169.07332:90 169.09972:51 169.6348:52 170.02284:112 171.01183:58 171.04178:54 172.8…
1095	27.334	885.15527	101.0358:95 103.00359:73 103.84286:124 105.0888:71 105.6208:73 106.09407:64 107.00918:136 107.04572:118 109.0396:77 113.03221:101 115.05199:63 116.93044:106 117.05157:65 117.82175:65 118.25501:71 118.57111:74 121.27635:74 122.02776:93 123.00839:1298 123.30464:67 124.01475:313 124.07465:73 124.10493:87 125.02225:1507 125.12418:112 125.16265:80 125.64545:61 125.91688:64 125.98846:70 126.99462:75 12…
1096	22.539	887.12817
1097	23.707	887.12921	112.98222:176 119.94567:57 119.96669:61 123.00513:59 124.0151:62 125.02733:90 127.00245:62 131.03856:57 140.99072:72 146.96338:641 147.0569:57 149.84045:81 150.99973:129 159.58226:56 160.84872:104 162.83234:82 162.89424:52 167.00293:296 168.00607:67 169.0134:775 170.0163:105 170.7274:101 172.86812:112 189.0206:59 191.03809:53 197.95956:112 205.0477:68 205.18079:54 206.05142:83 208.93018:57 215.03…
1098	25.428	887.13068
1099	27.767	887.16498	104.95155:104 110.74992:82 111.00456:95 116.92494:184 119.94287:54 123.00619:55 129.97116:71 136.07933:65 137.00156:71 146.96245:1173 147.06009:57 147.09164:57 152.99478:82 166.9968:105 167.99519:53 168.02521:56 169.0103:412 169.06575:83 181.03906:97 188.961:65 201.01472:72 202.03085:60 209.92155:63 223.00014:71 225.93159:172 229.01491:70 229.55106:55 237.03799:53 239.89984:51 241.00606:429 242.8…
1100	27.703	887.16943	100.98526:88 105.87378:91 111.014:97 113.02811:88 116.92964:183 117.02713:100 122.62832:88 123.00919:2204 123.08974:133 124.01516:986 124.10577:92 124.14869:92 124.95997:111 125.02209:1211 125.22175:86 125.25524:91 126.99742:101 127.02576:106 128.03223:98 129.04099:186 129.21785:91 132.02016:127 133.01907:100 135.96725:328 137.67941:91 139.00087:271 139.03009:120 139.10826:118 140.0054:86 140.711…
1101	27.149	889.14667	103.01937:54 103.05267:60 109.03094:57 109.37859:55 110.03741:61 112.32326:50 112.98125:71 116.92682:125 117.04258:54 118.20044:53 119.83273:52 119.93956:70 120.0433:55 121.94444:53 122.02994:172 123.0092:184 124.0137:54 125.02356:365 130.05428:56 130.8701:91 131.97029:51 133.05827:51 136.01787:120 137.01935:67 137.99533:58 143.00058:91 143.86566:57 145.75983:56 146.03387:101 146.9657:562 147.050…
1102	26.35	889.14673	112.98816:123 115.99186:77 117.92684:69 118.44335:83 119.9425:107 121.95168:97 123.00765:194 123.04997:57 124.01571:63 124.05688:56 125.02151:233 125.11381:58 130.95921:66 135.96663:67 138.9978:86 140.9892:54 146.96326:823 147.04726:77 149.01607:52 152.047:51 155.99968:67 159.03181:56 162.94377:57 162.99457:56 163.04782:62 164.01021:71 166.02524:70 166.99661:337 168.00691:54 169.00766:627 169.060…
1103	17.806	889.14722	101.18643:51 103.0094:74 103.041:52 106.24447:67 113.02732:77 116.56673:51 116.93374:100 119.94412:159 121.93706:59 122.59403:66 122.62086:73 125.02472:157 129.97998:112 130.25993:63 146.96474:927 147.04781:52 147.10132:52 147.96962:57 151.03932:93 159.96683:66 167.02611:124 169.01637:262 169.09035:68 170.01244:70 172.8634:79 188.36349:59 194.52792:95 194.55417:56 197.10225:50 198.83614:56 205.01…
1104	17.867	890.15454
1105	26.596	893.1167	109.02322:80 111.01603:64 117.03085:59 122.77739:52 122.96157:63 123.00612:192 123.03635:91 125.0243:127 126.99651:63 135.97243:83 138.99496:85 143.04126:58 145.02267:78 152.04225:56 152.98523:151 153.80751:120 153.98061:79 154.99361:198 155.04449:59 155.45074:59 158.30927:56 162.52057:110 163.00516:88 164.97812:69 165.00948:73 167.00174:295 168.00803:119 169.01192:676 169.63722:69 170.97981:66 1…
1106	24.506	893.12238	100.34811:54 100.42344:105 100.98795:87 103.57036:74 108.68043:54 108.70335:50 109.03104:66 112.97387:50 113.02171:51 113.03977:67 115.00335:56 115.03216:64 123.00406:252 125.02215:165 125.98629:77 127.00253:71 127.83636:50 135.9698:131 136.01915:51 139.00278:56 139.39561:60 145.02278:64 145.06599:93 146.96941:57 148.02417:72 148.62589:65 150.99922:186 151.71738:90 153.01212:66 153.05365:66 154.9…
1107	22.416	893.17828	100.70031:74 101.17831:66 102.07969:75 111.00996:120 111.06259:52 113.01906:107 113.7851:54 115.66687:74 123.00923:88 124.00354:76 124.02585:79 125.02062:660 125.06543:130 132.41966:54 133.02425:86 133.04616:80 133.7764:62 133.85526:53 136.01903:57 137.02463:79 138.02771:91 139.00407:84 140.5392:80 142.99834:64 145.02809:168 148.19194:52 150.93733:62 151.0033:53 152.51138:58 154.13094:79 155.0001…
1108	25.551	895.1347
1109	10.245	895.19543	109.02641:147 121.02979:240 125.0217:749 126.0215:140 151.00696:1671 163.00204:316 169.0154:829 170.01019:145 178.99902:1828 179.08633:150 179.99814:223 181.0106:165 190.98433:156 211.0374:220 211.07179:141 243.03168:237 245.04424:173 249.81291:155 255.03223:1110 255.12357:156 256.03488:351 269.05099:191 271.02597:2048 272.03238:582 273.03806:421 283.01996:456 283.07812:156 285.04337:198 287.0529…
1110	34.222	895.57935	102.9547:156 102.97497:131 112.98595:355 114.37379:58 114.93623:61 116.9286:1799 116.98637:241 117.07251:61 117.92804:202 119.9478:494 120.00375:63 121.94149:171 125.92884:83 129.02454:67 129.97621:362 132.91652:73 135.97656:120 136.97704:58 137.97687:77 141.84897:66 141.9227:126 146.96242:178 146.9897:60 241.00227:58 283.26852:77 303.23605:64 327.22415:133 355.24896:68 426.89285:67 726.49957:60 …
1111	25.244	896.14154
1112	34.283	896.57892
1113	8.585	897.14844
1114	27.641	897.18811	104.95705:72 112.98493:122 117.02432:62 119.94345:136 122.03754:137 123.007:171 123.0431:60 123.08326:83 124.01244:279 125.02264:199 127.79588:52 132.02026:66 132.03836:56 135.96214:65 143.48247:69 145.0284:123 145.05852:93 146.84235:93 146.96553:581 147.04556:105 149.01659:61 151.00153:81 152.01343:62 152.99074:103 153.83455:52 154.99365:65 157.00969:63 157.97176:160 161.0166:88 162.84166:66 163…
1115	24.506	898.0882
1116	25.551	899.60785
1117	27.58	900.20355
1118	28.194	901.14124	103.00452:90 105.96056:59 106.25333:55 108.89339:99 111.01307:76 112.98547:215 113.04407:57 114.93851:77 116.9266:450 116.99586:54 117.92805:146 118.9249:111 119.9423:125 119.99419:52 123.00277:97 123.02599:86 124.00961:62 124.0408:51 124.08389:59 125.03102:74 126.02779:56 131.05466:59 135.96394:66 138.99637:83 146.96626:521 147.06354:59 147.24231:56 152.98674:127 157.72032:61 159.20638:55 163.00…
1119	25.428	903.12512
1120	8.154	903.1377	110.99974:98 120.93763:87 123.01366:55 125.02633:546 125.09693:60 125.99574:74 126.02544:110 134.98802:101 135.0174:56 135.3347:73 135.97125:116 136.02554:105 137.02603:113 139.00142:146 146.96022:53 151.03484:112 151.05719:50 161.02928:211 165.02025:86 166.99516:82 167.01587:63 168.18285:54 169.01636:1199 169.11588:61 175.02391:65 177.01405:171 182.99493:740 183.05846:74 184.00107:66 193.03638:9…
1121	27.826	903.16254	102.89474:52 106.48954:59 109.0333:116 111.23113:61 112.00757:55 112.99027:108 113.02752:66 116.92518:67 117.86288:53 119.93922:53 121.98388:56 123.00532:368 123.03043:184 123.06031:60 124.95125:56 125.0275:392 125.07063:80 125.13309:59 129.0582:78 135.04248:119 135.96831:61 139.03253:53 142.14316:53 145.02405:181 146.96446:340 147.0096:54 150.02097:51 151.026:118 151.99908:72 160.96719:83 161.02…
1122	14.609	905.15057
1123	8.585	905.15228	102.80507:59 105.02694:63 110.13412:84 111.00527:74 121.34248:54 123.00671:113 124.98769:88 125.02422:1165 125.11951:75 126.02803:163 132.0788:60 135.03978:70 135.093:57 137.02483:427 137.16415:72 137.94913:75 138.01936:54 139.00276:379 139.03387:78 139.11308:51 139.38211:69 141.01826:137 142.05801:61 145.03331:196 147.04243:84 149.48694:50 151.00658:101 151.03415:193 153.02829:77 161.02159:151 1…
1124	21.863	906.17706
1125	27.395	907.13446	105.04151:65 107.02693:62 111.01178:53 112.98347:60 119.94525:67 123.00565:194 124.01423:76 124.06731:50 124.09978:51 125.02245:214 125.08867:52 126.22747:51 127.00871:93 133.04599:52 140.96136:66 146.96437:116 147.00891:68 147.08226:59 150.99498:90 153.98772:63 154.00841:72 155.0011:64 155.09908:69 162.81224:58 165.01576:97 166.99687:351 167.02866:178 168.00195:237 168.07106:61 169.01315:970 169…
1126	27.764	909.15021	111.00844:84 113.01409:57 113.0615:60 116.45946:71 121.9364:72 121.96127:59 123.00366:57 124.01824:95 125.02214:450 125.05965:92 126.06945:55 126.99969:56 127.0331:74 135.96588:102 139.00462:128 139.04298:92 139.08359:58 140.06517:85 144.92395:55 145.01994:50 146.91917:50 146.96394:147 147.03867:60 148.08156:75 152.01414:56 152.99272:60 154.99245:79 155.52664:55 160.83102:58 161.01569:86 162.6959…
1127	27.703	909.15161	111.00844:84 113.01409:57 113.0615:60 116.45946:71 121.9364:72 121.96127:59 123.00366:57 124.01824:95 125.02214:450 125.05965:92 126.06945:55 126.99969:56 127.0331:74 135.96588:102 139.00462:128 139.04298:92 139.08359:58 140.06517:85 144.92395:55 145.01994:50 146.91917:50 146.96394:147 147.03867:60 148.08156:75 152.01414:56 152.99272:60 154.99245:79 155.52664:55 160.83102:58 161.01569:86 162.6959…
1128	9.138	911.21204	121.84718:53 125.02502:1023 125.0952:59 125.34779:81 126.02398:69 127.02948:53 146.96584:315 150.02879:72 150.0584:105 150.08458:51 156.01848:69 167.02151:83 168.00774:66 168.02849:76 169.01482:1990 169.14944:91 169.19388:50 169.28384:57 170.00885:59 171.02158:56 188.00513:115 193.00623:56 206.7386:55 210.0213:52 217.05002:55 223.09383:137 223.13557:53 232.99104:71 245.0495:126 248.95796:116 259.…
1129	1.024	913.18481
1130	3.974	913.1875	114.45531:59 116.80251:77 119.94209:76 135.07491:86 146.9651:569 146.99873:118 150.02914:97 154.9953:54 157.96925:62 167.52557:58 208.31497:54 219.92134:61 225.92485:80 226.91667:53 264.91974:85 274.05981:63 289.23993:69 298.97763:86 300.00314:161 300.99368:523 301.07626:112 302.00854:146 309.03989:50 313.05875:71 319.25467:58 320.98251:52 322.98001:226 323.08749:59 331.09198:69 389.09528:108 425…
1131	10.245	917.17615	100.10585:55 107.23065:60 118.98757:124 119.03412:63 123.02813:103 125.02473:113 126.02856:72 130.11922:94 143.04318:141 151.00873:160 158.38388:53 161.01733:71 166.99394:65 169.01234:783 170.01926:148 170.03691:117 179.00244:215 179.02728:92 195.06142:104 198.08611:63 202.09818:52 215.07718:58 219.02573:69 223.05737:66 225.12018:52 233.03575:75 243.03687:90 246.04149:79 247.04036:56 247.64146:71…
1132	26.904	917.17798	100.93261:63 106.05402:61 108.92404:58 110.9724:69 112.98759:298 116.92119:122 117.92329:65 117.93754:57 118.3855:52 119.94537:181 120.8336:76 125.02132:94 125.09457:51 129.86385:54 129.97597:121 133.01837:66 134.86351:58 137.01398:65 142.80568:51 146.96555:717 147.1548:82 153.99408:71 157.96841:99 158.29688:94 159.02737:154 162.83871:97 163.00079:69 165.05751:75 167.02982:132 167.54971:51 169.01…
1133	28.625	917.28442	103.0174:59 106.04118:89 112.99072:311 116.92439:85 119.89903:85 123.06065:57 125.02262:128 127.02718:50 129.97771:50 138.64871:68 138.82104:54 141.00957:66 142.65546:50 146.96434:730 147.02359:92 147.05339:72 147.22386:50 147.44073:62 147.5249:56 147.62088:54 154.9162:80 155.06667:50 161.04059:100 163.56895:82 169.00751:160 169.05182:72 173.62222:53 197.95317:56 206.99165:126 208.00792:56 209.00…
1134	8.585	921.1178
1135	24.076	921.17401
1136	27.641	927.19482	104.8763:51 112.99134:56 113.02687:79 119.94718:133 125.02944:112 126.85461:52 129.96729:83 129.99127:68 131.92987:73 133.90909:68 135.97343:61 136.92429:52 145.55414:54 146.96458:442 150.01802:63 154.9987:113 155.30009:74 162.74707:67 165.66046:94 168.00488:104 169.00658:148 169.04716:69 175.02959:147 178.0072:51 178.09027:62 183.78886:52 192.99139:95 193.04349:60 194.99371:90 196.62363:52 196.9…
1137	28.133	935.18579	109.02739:93 112.98613:172 116.92159:80 119.94355:64 121.94502:90 125.02026:262 129.01845:109 129.97052:51 131.04163:66 135.36511:50 135.62431:51 137.02412:69 141.911:52 146.96506:614 147.03081:110 147.05952:67 151.05341:92 152.99648:113 162.99905:81 166.98918:179 167.89896:61 168.00777:67 169.01559:649 169.11478:63 169.19897:54 175.00026:58 175.04449:92 178.37402:95 180.95915:53 189.57675:53 191…
1138	8.585	936.08044
1139	7.786	937.09601	110.70543:59 119.94466:96 121.02032:55 121.94478:75 123.00497:82 125.02177:91 138.18585:52 143.57822:53 145.39377:104 146.96507:337 151.02589:53 154.966:67 159.03915:97 166.99919:134 167.03983:83 169.01189:656 171.02539:127 187.9713:50 189.01379:80 192.59743:57 196.99977:53 203.2204:262 207.01329:60 208.7489:70 211.02692:60 211.05786:60 215.03322:74 221.00624:60 222.05424:58 232.99854:59 235.0194…
1140	27.887	937.20361	101.71896:60 102.95575:139 103.05489:55 110.2076:51 111.01391:56 112.44465:55 112.98389:138 113.02901:95 113.70885:71 116.92635:156 117.1443:55 117.67745:55 118.96516:67 119.94215:61 119.96443:64 121.96537:64 122.03564:62 125.01975:224 129.74927:74 129.97774:234 130.05531:83 131.03856:150 135.96843:150 136.94354:52 137.02441:93 138.02058:105 138.18973:55 141.25272:63 145.02792:71 146.96951:513 14…
1141	10.122	939.10938	122.11591:58 124.01871:90 125.02731:690 125.08604:72 125.12594:52 125.87394:114 127.02339:71 137.02702:128 146.96597:280 147.06337:59 151.03432:111 161.02055:143 162.03435:67 165.01402:94 166.02429:59 166.99867:351 167.03169:245 167.06766:85 169.01535:1788 169.14369:70 169.1842:95 169.30641:71 169.3701:61 170.02264:90 173.20502:101 178.10182:51 178.85271:57 179.02826:83 193.0083:85 205.0148:86 20…
1142	9.568	939.11127	100.50669:121 101.02407:50 110.34475:54 119.94998:156 124.0153:61 125.02339:1042 125.40009:67 126.02753:93 128.77054:62 129.0061:58 133.0222:82 134.03267:71 137.033:122 145.63368:54 146.96509:436 147.02908:66 147.06528:60 147.65601:56 149.01732:68 151.0343:137 151.07886:90 152.02698:67 152.38509:53 153.194:57 161.01945:119 161.04576:71 161.0914:56 161.50221:94 163.05232:60 163.86682:68 165.01169:…
1143	13.318	944.12115
1144	8.154	944.15155
1145	10.245	948.10437
1146	33.604	951.57007	101.02608:385 101.08221:55 107.04921:63 109.05444:58 111.03835:58 112.98795:343 113.02001:347 113.98462:63 116.92796:434 119.03581:620 119.09716:75 119.94469:178 125.02267:395 125.08114:60 125.92766:59 126.0192:64 127.03768:58 129.97997:441 130.02602:83 131.03702:142 137.98253:57 139.03911:67 141.04736:53 141.92447:122 143.03116:255 144.71948:56 146.96512:511 148.99066:98 149.05119:102 149.1364:5…
1147	26.596	952.14294	107.01592:97 112.98861:111 116.92806:59 116.94749:60 119.95618:114 121.94643:98 125.01501:72 125.867:56 125.89223:93 138.01949:63 146.96332:461 147.89183:99 151.879:65 166.99992:93 169.02036:92 172.92677:51 198.99043:176 214.98868:69 217.00554:94 221.00584:95 230.0118:51 231.0089:161 231.93236:93 238.00948:59 245.00249:51 247.0112:180 248.96953:930 249.02678:142 249.9554:60 255.08626:97 256.06104…
1148	13.318	955.11322
1149	24.445	956.10852	133.60236:59 167.04822:53 169.01115:92 181.48726:68 182.98564:118 189.96484:50 192.98572:56 203.0018:129 204.00198:64 205.05219:53 213.42567:111 225.02629:50 229.02013:73 229.84827:56 230.98669:138 231.08052:57 248.9733:422 249.10001:55 255.06453:352 255.14345:77 256.06357:127 257.08362:93 258.98984:94 261.01389:54 265.05289:58 275.02585:214 276.03033:58 276.07849:62 288.01999:96 299.99347:181 30…
1150	5.573	957.16211	100.04063:123 102.88592:53 169.02042:76 187.49167:59 213.23993:58 225.11444:639 226.10657:103 237.03136:76 237.06406:50 255.04646:89 265.07428:96 272.06223:98 276.13135:56 286.99274:54 287.06946:77 299.06665:144 300.99393:134 301.0769:52 301.93063:64 301.97281:135 302.02893:76 302.12845:54 302.65756:58 303.10681:54 303.17371:52 305.06738:79685 305.75684:117 305.8251:53 305.88495:220 305.94809:88 …
1151	7.786	959.07776	108.99189:76 109.01459:69 123.00817:155 124.39857:57 125.02388:420 125.16852:58 128.50427:56 138.02298:68 146.95871:228 151.04575:61 153.01927:52 157.02684:102 158.57689:78 161.02124:110 166.48917:52 167.00388:197 167.04568:76 168.00464:118 169.01114:1933 169.13159:107 170.01904:167 170.04832:58 170.7049:51 171.79924:66 171.97212:75 178.01955:73 179.05478:58 180.0264:151 182.98289:52 184.0032:97 …
1152	8.154	967.11084
1153	24.506	969.09949	101.03114:52 103.54783:62 105.15846:53 118.57384:50 118.6724:73 121.68269:60 130.71706:51 131.98946:58 134.36627:63 141.63177:54 142.04102:50 142.51471:60 146.97412:53 149.85257:53 154.21074:54 158.95978:59 161.83363:52 163.06067:58 166.99327:63 167.02188:51 169.00974:243 169.35178:66 170.57651:56 170.9901:109 171.25137:58 179.00986:102 179.03873:60 185.03519:59 190.99886:68 191.04401:53 204.9984…
1154	22.416	969.10248	100.95905:80 150.64601:56 160.93428:58 167.00771:63 176.01782:57 179.03203:64 190.79626:85 210.99577:53 248.97362:167 249.095:74 255.0713:86 257.09265:58 260.99609:80 264.30447:87 275.01166:52 286.95673:52 286.99252:71 294.42871:57 298.979:97 299.96396:58 300.00513:54 300.99826:1097 301.11371:103 301.17554:60 301.31412:55 301.35626:50 301.99518:253 308.29324:182 319.05548:52 321.0256:53 322.96384…
1155	21.924	969.10773
1156	27.395	970.12329	102.35273:51 115.03345:67 119.02812:101 120.26623:58 122.76624:50 123.00966:65 125.02035:112 134.81932:84 134.86293:97 135.98201:86 136.96788:60 143.45848:161 143.50868:54 153.95399:54 167.19186:52 169.02533:62 180.3027:54 181.67366:50 191.1273:64 194.98958:58 197.96594:113 198.00922:54 200.90125:50 208.69362:54 229.0585:62 231.02725:114 234.00542:85 247.00777:52 248.97279:147 252.83604:55 254.99…
1157	25.428	971.11627	124.01475:74 126.99192:90 133.22472:67 135.36267:74 135.96964:51 213.08479:52 248.96867:116 257.07321:104 257.12643:69 273.03278:52 275.02231:86 276.03015:70 287.98364:103 291.00366:137 300.99561:1186 301.05685:267 301.10693:131 301.20874:94 301.99777:144 302.83011:57 303.00809:140 308.95621:53 313.05756:85 322.98172:56 331.04071:64 353.25424:58 364.58588:50 365.10388:122 373.04141:59 374.9104:58…
1158	22.846	971.12372	125.73174:96 126.04384:51 127.57019:51 132.21454:59 135.02771:65 137.23439:100 137.96933:78 139.88957:50 154.24451:58 161.71069:53 168.67989:57 171.63492:54 173.06619:58 185.85431:50 189.04106:55 190.10606:50 190.96684:62 191.02246:51 201.47063:55 203.77231:52 210.2664:96 219.80235:60 225.7822:50 230.93512:55 236.99426:54 241.3597:77 242.91913:57 243.16054:58 246.35243:54 247.121:57 247.42801:57 …
1159	27.703	972.14459
1160	4.466	977.13147
1161	5.573	989.18811	107.07446:52 109.02882:79 111.95715:52 112.98534:52 114.71072:52 116.50288:66 117.1647:55 119.40187:52 121.7197:54 126.78735:52 130.68854:66 131.21519:54 133.78009:57 134.909:51 139.37482:70 145.54448:50 153.40701:59 157.66119:74 161.06046:56 161.54309:54 162.0439:64 165.08492:88 165.90547:51 167.78033:63 169.01028:77 174.45694:63 174.97626:73 175.70891:56 178.55705:58 189.41031:51 192.03723:58 2…
