# Supplementary material for: Integrated Chemical Interpretation and Network Pharmacology Analysis to Reveal the Anti-Liver Fibrosis Effect of Penthorum chinense
Source: Front Pharmacol. 2022 Jun 2;13:788388. doi: 10.3389/fphar.2022.788388 (PMC9201443; doi:10.3389/fphar.2022.788388)
Supplement: Supplementary file 2 [file Table3.csv]

Supplementary file table S3. Row data of DIA processed by MSDIAL.
Alignment ID	Average Rt(min)	Average Mz	MS/MS spectrum
0	0.838	100.90199	100.91014:301
1	34.024	100.93156	100.00665:244 100.06186:146 100.92635:682 101.02242:2216
2	26.917	100.93176	100.01043:414 100.92278:707 100.95435:236
3	33.336	100.93179	100.00804:878 100.03516:569 100.06464:320 100.21494:54 100.92947:6645 101.0532:255
4	33.196	100.93181	100.008:466 100.04958:213 100.92929:1777
5	31.909	100.93182	100.00737:330 100.92892:1495
6	32.57	100.93185	100.00734:777 100.03968:283 100.12609:103 100.93039:5408 101.04553:293
7	30.812	100.93185	100.00654:576 100.11776:236 100.13659:244 100.92722:2285
8	34.52	100.93185	100.00952:636 100.05304:468 100.13188:230 100.93086:4709 101.02091:453
9	31.844	100.93195	100.00666:539 100.12788:228 100.93034:2407 101.02352:291
10	20.542	100.93199	100.00883:265 100.92633:336 100.95097:206
11	23.644	100.93209	100.00627:421 100.92851:730
12	27.273	100.93212	100.00613:261 100.09371:251 100.11937:289 100.39894:215 100.92761:530 101.01889:205 101.26421:231 101.29799:214
13	30.657	100.93218	100.00875:559 100.02665:455 100.08759:200 100.92703:2893
14	33.423	100.93221	100.00648:431 100.03434:288 100.07775:105 100.93119:4248 100.98184:81 101.02216:850 101.06229:65
15	27.048	100.93227	100.01074:441 100.56419:209 100.92955:914
16	25.873	100.9323	100.00691:345 100.93792:301
17	27.315	100.93236	100.00894:329 100.1479:205 100.92775:647
18	27.843	100.93253	100.00671:602 100.92829:1497
19	32.956	100.93253	100.00622:273 100.03259:208 100.92676:1019
20	22.129	100.93266	100.00689:347 100.09013:239 100.93063:510
21	22.19	100.9331	100.92793:362 101.03214:230
22	1.064	100.946	100.01054:1363 100.94543:1433 101.00815:2841 101.08768:305
23	0.894	101.02307	100.0386:589 100.06741:292 100.8996:339 101.02295:3318 101.06782:587
24	0.803	101.94051	101.93961:1362
25	0.895	102.05462	100.0392:322 102.05393:3099
26	0.947	103.00372	100.00899:71 100.03329:551 100.51372:32 101.01308:1 101.13138:40 101.3212:13 102.03821:391 102.74339:33 103.00585:123 103.03144:120 103.0534:240 103.16188:32
27	0.798	103.91879	100.94162:245 101.93935:1043 102.946:1532 103.00557:228 103.91856:374 103.94209:212
28	0.89	104.03438	100.03696:542 101.06544:139 102.0554:709 102.95566:1 104.03393:4342 104.11374:101
29	0.958	105.01853	100.01015:1356 100.07379:165 100.12917:56 100.27586:38 101.24088:107 101.92592:75 102.02543:634 102.052:665 102.97453:33 103.01805:1032 103.09027:46 105.01801:2409
30	0.906	108.90111	101.02277:1712 101.09754:57 102.0519:539 104.0338:4342 105.04068:7 109.03703:1074
31	0.904	110.89784	100.0386:22 102.0554:963 102.99053:46 104.03455:2251 105.02856:26 108.90126:6360 108.98671:94 109.03495:226 109.90201:89 110.89757:4654 111.04074:284
32	1.026	111.0075	100.00959:4175 100.13251:41 101.00757:10826 101.11155:302 101.22897:21 101.31502:43 102.01898:565 102.05904:80 103.01191:807 105.01901:536 107.02077:647 107.90581:319 108.03307:671 108.90151:246 109.03041:17 110.02612:669 110.05865:254 110.97404:360 111.00803:119
33	1.236	111.00763	100.04168:192 100.92157:131 101.06599:110 101.1016:30 102.04428:137 102.06827:100 105.93943:124 107.03605:193 108.02639:21 109.0302:29 110.02311:444 110.05465:191 111.00802:8609
34	0.962	111.00787	100.00921:1583 100.23997:63 101.47961:53 102.02675:798 102.05195:665 103.01788:978 103.86816:55 105.01771:2409 107.01239:1102 107.0309:1271 107.06694:156 107.56875:50 108.0352:492 109.02897:648 110.02853:864 110.06149:111 110.97354:1609 111.09397:768 111.12537:656 111.19492:161 111.35268:52
35	1.069	111.00789	100.0117:287 101.01445:811 105.92277:208 107.9067:245 109.0382:450 110.0276:297 110.97422:460 111.00796:3255 111.08954:257
36	0.851	112.98443	101.94006:351 102.94972:620 104.03152:433 107.59428:213 112.98456:23303 113.07053:1147
37	1.248	112.98604	100.04168:197 100.92157:131 101.02261:463 101.06599:110 101.1016:63 102.04428:173 102.06827:114 105.93943:124 107.03605:237 108.02639:156 108.04837:104 109.0302:134 109.06581:5 110.02311:584 110.05465:242 111.00802:8615 112.00707:642 112.03136:740 113.11942:60
38	0.982	112.98715	100.00906:8288 100.19916:126 100.49207:112 100.64919:99 101.00611:23644 101.23789:68 101.64751:48 101.94064:115 102.02077:770 103.01064:1346 103.09389:52 104.03029:165 105.02077:489 105.92509:43 107.02391:542 107.0752:41 108.02649:582 110.02752:565 110.05544:502 110.97341:905 111.00812:123 111.09149:379 111.18366:1 112.00726:1221 112.98519:2989 113.0982:236 113.14639:265 113.48315:39
39	0.89	113.03432	100.03696:10 101.06544:158 102.0554:344 102.95566:1 104.03393:4342 104.11374:101 109.03893:675 110.90247:216 112.98331:5162 113.02784:0 113.12701:208
40	9.221	113.05923	100.92711:254 101.90218:281 104.43462:238 104.89851:302 106.2964:222 107.01305:202 108.01627:397 108.89787:299 109.03049:354 109.05851:224 109.73369:210 111.00559:232 112.98416:9176 113.06525:490
41	0.892	114.01989	100.0386:10 100.06741:7 101.06782:158 102.05412:344 102.95512:1 104.03397:4342 108.94772:92 109.03899:675 109.09892:36 110.89759:216 112.98416:5162 113.03165:0 113.10352:243 113.14584:148 113.54778:19 114.0191:961 114.0991:12 114.1429:49 114.1815:51
42	0.805	114.98755	100.91412:278 101.93944:338 102.90649:36 102.94529:980 103.91771:188 104.924:252 104.95797:565 105.95275:63 106.90034:61 106.95961:197 107.90818:163 107.94732:41 109.90275:99 112.98386:1881 113.06687:62 114.98683:6574 115.07152:101
43	0.992	115.00262	100.00995:660 101.0083:10388 101.18253:59 101.44498:51 102.0217:16 102.94761:51 104.03404:387 106.0211:106 108.04362:585 109.02683:19 111.00713:33719 111.0926:617 111.65252:55 112.01362:1590 112.07894:113 112.98492:1 113.12051:49 113.16868:249 113.25689:108 113.28791:122 114.02044:135 114.44431:54 114.94384:108 115.01182:2818 115.2775:108
44	2.035	115.03889	101.02177:560 101.05428:202 101.94888:203 102.95436:277 102.99364:598 103.05329:501 107.90588:1485 108.01878:407 108.03763:326 109.90248:463 112.98459:7029 113.07178:412 114.94656:987 115.03905:2265 115.10924:227
45	33.426	115.91833	100.00808:392 100.02858:408 100.07079:102 100.13408:15 100.93142:4415 101.02255:1750 101.93134:548 102.02157:87 102.9548:698 102.99483:12 104.9543:86 107.03042:152 112.98457:1507 113.01793:3069 113.06998:136 114.93474:66
46	33.196	115.91855	100.00667:704 100.02996:425 100.92898:1974 101.92722:669 102.95619:894 104.95277:226 112.98431:10204 113.98697:404 114.93327:286
47	27.255	115.91856	100.00816:587 100.10748:286 100.14261:235 100.20302:206 100.92855:1529 101.00274:301 101.43788:216 101.62056:244 101.93237:382 102.60854:209 102.95512:467 103.11129:215 104.96243:242 106.07362:230 106.41041:204 107.00876:223 107.76296:205 108.66859:215 109.40865:242 109.68232:215 111.00494:225 111.78495:212 112.70271:246 112.98472:12315 113.0709:610 113.14567:341 113.18677:227 113.28895:210 113.3…
48	32.573	115.91866	100.00817:983 100.03201:1172 100.13932:97 100.51264:40 100.93097:8022 101.01821:494 101.92886:1056 102.0546:178 102.95351:376 104.95557:57 108.0178:42 109.03003:184 109.06229:179 111.08038:180 113.05504:524 113.14932:50 113.98608:14 114.93197:917 114.97636:92
49	34.028	115.91873	100.01285:690 100.92692:2370 101.02268:1715 101.92828:302 102.02377:92 102.95473:234 104.95462:147 111.0396:171 113.01727:3287 113.10077:68 113.98293:128 114.02659:205 114.93347:445 115.91505:160
50	33.344	115.91885	100.00804:876 100.03516:568 100.06464:314 100.21494:54 100.92947:6645 101.0532:252 101.92823:1038 102.95542:108 103.00047:100 104.95177:0 107.0116:88 107.03869:169 111.07836:59 113.01948:555 113.08815:204 114.93568:484 115.91322:77
51	34.521	115.92033	100.01685:734 100.12269:72 100.92998:3739 101.02003:226 101.92835:726 101.96593:46 102.95364:175 104.94986:137 112.98452:73 114.92984:159 115.92373:313
52	33.425	116.9264	100.00761:431 100.93115:4248 101.02377:850 101.11164:66 101.92867:634 102.02858:141 102.95411:385 103.00255:6 112.98374:1 113.01846:2320 113.0994:97 115.91702:25 116.92667:1 117.03332:286
53	34.025	116.92645	100.00788:373 100.0308:542 100.92811:798 101.02361:1139 101.92645:105 102.95524:134 102.99926:63 104.95297:171 107.03384:246 113.01883:1779 114.93205:194 115.03806:191 115.92095:156 116.92694:7375 117.04837:395
54	34.137	116.92646	100.00896:640 100.03392:322 100.92753:2909 101.02272:1829 101.92726:695 102.9537:588 109.02087:235 110.89483:250 112.9845:9044 113.01899:2660 113.98866:212 114.02274:252 114.93271:1130 114.98393:210 115.03384:275 115.91891:374 116.9268:16685 117.01756:939
55	33.199	116.92667	100.00735:594 100.92902:2799 101.92932:552 102.95456:788 104.94931:317 112.98427:10011 113.98631:222 114.93414:257 116.92727:5506 117.02482:340
56	32.57	116.92678	100.00769:775 100.02983:905 100.13984:128 100.93076:5422 101.01124:234 101.05117:289 101.93267:952 102.95554:397 104.95089:183 107.04657:92 111.08299:43 112.98363:1254 113.09497:73 114.00362:142 114.9317:608 116.92647:10162 117.01696:406 117.05619:52
57	34.821	116.92691	100.0079:929 100.92597:1891 100.97724:311 101.02231:364 101.92502:675 102.95428:1024 104.95262:267 108.89835:201 112.9836:10788 113.07292:434 113.98854:288 114.93365:207 115.00072:215 115.92318:275 116.92735:6687 117.04384:243
58	33.33	116.9272	100.00829:878 100.04311:589 100.08726:129 100.22768:54 100.93028:6645 101.05466:255 101.92928:1036 102.95552:108 104.95425:0 108.01937:30 109.02681:55 110.00376:13 113.09401:161 114.93589:489 114.98701:65 116.92658:9283 117.01507:514
59	34.518	116.92722	100.00952:358 100.05304:89 100.13188:70 100.93086:2571 101.02091:324 101.9273:317 112.9843:1049 113.05543:84 114.93063:58 115.0431:306 115.91795:281 116.92625:2278 117.01437:157 117.07708:76
60	0.804	116.98579	100.91907:192 100.94872:41 101.93952:479 102.90796:86 102.9493:579 103.91574:33 104.92268:224 104.95859:889 105.95517:92 106.95443:471 107.9069:251 107.95506:46 108.91396:128 108.95541:45 109.90404:101 110.97529:336 112.98414:2533 114.98763:11830 115.07313:310 115.98884:2123 116.98617:2320
61	1.328	117.0181	101.02547:107 101.97087:31 104.97517:2 105.92239:103 106.89532:147 106.93447:39 107.01598:117 107.90621:634 108.01208:104 108.05023:175 109.0201:48 109.9023:261 110.02264:75 110.97288:237 112.06588:126 113.09711:90 113.93279:39 114.9984:229 116.90685:566 117.0164:3630
62	0.94	117.0182	100.00967:27 100.37885:1 100.92445:65 102.01215:28 102.05428:340 103.006:141 103.06074:14 105.02144:175 105.93007:51 108.90075:2873 110.89639:2161 111.00658:2542 111.04131:678 112.89488:458 113.11256:141 114.0836:342 115.0038:376 115.13645:127 115.21273:65 116.02509:300 117.01933:1815 117.17197:65
63	1.032	117.01881	100.00881:3186 101.00632:8742 101.11404:303 101.66268:236 102.04708:564 103.0213:689 104.0331:282 105.0174:743 107.01485:447 108.02856:401 108.90179:219 109.02956:789 110.02301:615 110.97499:1391 111.00744:32536 111.16042:654 111.27854:379 112.01114:1874 112.06819:417 112.90269:225 112.98428:11508 113.01831:5756 113.11682:440 113.22555:247 114.02187:2044 115.01124:9984 115.09345:726 115.23901:231…
64	3.032	117.05457	101.03012:339 101.93523:255 102.01489:227 102.94936:351 104.95625:235 106.89789:312 107.90546:990 111.04198:293 112.98398:7333 113.09605:597 113.13678:240 113.17097:206 113.98294:201 114.94496:239 114.99698:235 117.05434:263
65	1.331	117.10621	100.03671:32 101.02226:18 106.90107:279 107.01298:253 107.90543:231 109.02383:32 109.06081:41 109.90303:251 110.97405:333 112.07693:208 112.98525:898 113.01859:194 114.94766:83 116.91161:252 117.01756:4269
66	0.892	118.0496	100.0386:5 100.06741:8 101.06782:171 102.05412:353 102.95512:1 104.03397:4342 108.94772:92 109.03899:702 109.09892:40 110.89759:232 112.98416:5162 113.03165:0 113.10352:263 113.14584:159 113.54778:19 114.0191:1013 114.0991:14 114.1429:53 114.1815:55 114.89935:314 114.94511:16 116.89778:206 118.0493:4403 118.16814:79 118.2294:56
67	15.39	119.04784	100.01609:14 101.0458:24 101.21537:70 103.05683:137 104.95414:53 105.03149:100 105.29065:31 107.01276:12340 107.0966:420 107.12776:211 107.21505:69 107.27976:67 107.40061:65 107.42501:65 107.90434:78 108.0229:1099 108.99243:243 109.02565:429 109.28815:13 112.9849:754 113.07303:50 113.15606:35 113.27657:38 113.95071:32 113.99203:13 114.99081:3 116.92836:407 117.03434:1011 117.60187:29 118.93803:11…
68	12.185	119.04922	101.02642:140 101.05523:30 102.39922:48 102.95248:20 103.02009:26 105.03031:65 106.73595:4 107.01231:843 107.04752:32 109.9254:35 110.52644:7 110.76115:27 112.98508:466 113.99104:22 114.94241:23 115.88298:26 116.01551:46 116.93193:14 117.03258:283 118.93872:280 118.98866:177 119.04917:40241 119.13822:1353
69	10.834	119.04978	100.18322:19 100.65532:57 103.00204:100 105.81048:42 106.03754:99 107.0106:406 107.04873:1036 107.1368:36 108.01913:568 109.0351:571 112.98398:1718 113.99389:13 114.99746:102 116.05367:37 116.16077:31 116.92722:466 117.03451:719 117.22408:22 118.93623:52 119.04894:67623
70	15.021	119.0498	102.95432:47 104.95806:107 107.0129:10166 107.09545:288 107.16724:105 107.22354:83 107.53774:30 107.90388:119 108.01878:917 108.7972:32 108.83542:24 108.99374:141 109.02575:408 110.9109:31 112.98467:651 113.07232:86 113.09857:2 117.02969:289 117.92657:53 118.93543:108 118.98824:46 119.04906:28854 119.1638:996 119.30486:56 119.36111:40
71	1.297	120.99583	100.03953:15 100.08813:96 101.02266:55 102.04489:17 102.07947:243 102.99667:21 103.03879:163 105.0338:71 106.00072:53 107.9093:104 108.98103:9 110.02114:294 110.06134:150 110.97298:248 111.18967:69 112.00899:320 112.03855:33 112.07431:344 112.98391:2335 113.94735:321 114.94797:199 115.00332:1540 115.09981:312 116.00243:151 116.07352:132 118.02511:108 120.04109:57 120.99461:827 121.02829:71
72	8.325	121.02773	102.95452:389 104.95964:232 109.0304:418 112.98474:7818 113.04772:541 113.07394:520 113.10172:244 113.98378:300 118.93848:520 118.99087:454 119.02009:224 119.94607:1609 120.02174:400 120.95228:1225 120.97811:634 121.02698:1060 121.06931:229
73	5.068	121.02861	100.93221:294 101.02539:739 102.95042:362 104.96284:289 107.90343:232 109.02548:228 112.04076:235 112.98509:2977 114.99709:207 117.03859:223 118.93764:1031 118.993:457 119.33382:221 119.94497:1527 120.0126:217 120.95461:1755 121.02563:504
74	0.788	122.89327	101.93797:480 102.95619:437 103.92063:456 103.94707:234 104.92609:330 104.95885:720 106.89879:290 106.96346:245 107.9056:682 108.91521:207 112.98404:8783 113.06914:464 113.11906:266 114.98663:7065 115.3684:204 115.98841:699 116.98727:1076 118.93832:479 118.98886:693 119.94169:239 120.90652:209 120.95025:1158 121.94626:335 122.89288:1763 122.96763:740
75	5.498	123.04179	102.94695:146 104.96054:68 105.03294:817 105.07265:122 107.0109:302 107.04668:878 108.02181:1779 108.0757:87 109.02843:26356 109.11456:885 109.14305:592 109.49431:86 110.03116:1874 110.12039:76 110.56106:25 111.00665:1220 111.0654:234 112.01541:95 113.05782:306 113.93201:33 115.05027:84 117.03325:298 117.08361:116 118.03747:52 118.93768:469 118.99136:376 119.03828:1 119.23584:28 120.01971:157 120…
76	8.162	123.04309	101.02392:147 103.00477:345 103.04627:49 105.03481:1031 106.03666:53 107.01332:912 107.04655:502 108.02296:1044 109.02832:30129 109.41541:40 110.03185:1963 111.009:3471 111.10191:52 112.01524:158 112.98421:504 113.01866:483 113.14162:14 114.99739:191 116.92713:820 116.98232:279 117.03609:768 117.11272:26 118.99637:126 119.04379:142 120.01717:24 121.02814:4784 121.10638:164 122.03446:1884 122.0874…
77	4.031	123.04419	101.02645:7 103.05373:193 105.03191:777 106.00459:0 106.14243:107 106.66346:47 107.01195:293 107.04784:641 108.02042:1443 108.07046:5 109.02856:20412 109.11446:886 110.0321:1636 110.10369:134 111.00872:908 111.0363:816 111.08144:140 112.98453:656 113.05248:277 113.98632:23 115.05:96 117.0332:580 117.06615:224 118.04314:92 118.93635:151 118.98604:203 119.04749:292 119.11607:41 119.94287:66 120.017…
78	6.094	123.04434	101.02398:87 103.00812:232 105.03133:120 107.04482:111 108.02357:117 112.98526:443 116.92918:61 117.05565:275 118.93665:160 119.04327:187 119.94488:251 119.98417:155 120.11107:41 120.95462:128 121.03081:413 121.94508:79 122.04065:26 122.96923:245 123.04353:28483 123.13019:915 123.22057:166
79	0.804	123.90001	100.91209:257 101.93856:361 102.94489:876 104.95807:511 112.98393:1158 113.07247:55 113.98626:175 114.9419:19 114.98689:7721 115.17288:46 115.98689:1217 116.98629:1404 118.98962:541 120.94473:401 120.9868:110 122.96099:195 123.90036:1352
80	4.439	124.01518	101.02371:169 102.05865:27 104.05012:460 107.0126:2912 107.12253:96 108.02023:177 110.02589:32 112.98526:578 113.98516:33 114.99401:62 116.05007:99 118.06416:155 118.93516:121 119.0483:6 120.95164:275 122.96681:452 123.03935:1459 123.07451:71 123.09811:116 124.01498:31200 124.43251:29 124.51438:10
81	8.211	124.01523	101.0304:195 103.00922:354 105.03734:858 106.03579:104 107.01292:1111 107.0476:556 108.01897:807 109.02785:22807 109.11563:701 109.14053:661 109.31502:85 109.6001:22 110.03133:1460 111.00768:3072 112.01029:210 113.02043:363 113.10467:15 113.14139:8 115.00128:301 115.05913:179 116.92628:535 116.98051:184 117.03369:537 118.98812:210 121.02742:3880 122.03465:1505 123.00773:18569 123.04193:17470 123.…
82	4.068	124.01537	106.00404:5422 106.07522:350 107.00876:575 108.02039:80 109.1036:0 112.98438:1693 113.9845:186 118.9392:0 119.94481:60 119.9904:32 120.9531:1 121.94409:0 122.0412:0 123.04115:0 123.31364:66 124.01491:152121
83	4.012	125.01851	105.03358:202 106.0605:219 106.25746:30 107.00663:152 107.04723:287 108.02:367 109.02856:3845 109.11677:104 110.03148:392 111.00918:40 112.98443:1652 113.07259:190 113.98592:88 118.93745:71 119.04893:1 119.94209:161 120.05104:106 120.42996:43 120.95255:43 121.02871:952 122.03414:658 122.97124:122 123.04327:4735 123.16224:300 123.32151:123 123.56985:19 123.68677:48 124.73557:131 124.83504:104 125.…
84	34.514	125.02205	100.00752:810 100.20981:41 100.92807:3570 101.02174:123 101.92713:588 102.95572:208 112.98377:1477 113.98784:150 114.00584:150 114.92861:132 115.03915:295 115.91915:311 116.92674:1220 117.03185:155 117.9295:212 118.8994:238 118.92188:210 119.03394:158 119.94582:304 120.00509:34 121.94254:91 125.02312:8153 125.11124:417 125.14738:147
85	1.026	125.02243	100.00853:1540 100.90319:89 100.94149:91 101.00675:10388 101.17278:68 101.36826:2 102.02438:212 103.00819:51 105.01862:87 108.0436:585 110.02782:21 111.00694:33756 111.09295:1108 111.12366:304 111.4819:2 112.01334:2121 113.11015:455 113.24516:13 113.51875:2 114.02035:2720 115.01281:5856 115.08466:352 115.12975:179 116.0262:543 116.9772:61 117.01888:293 118.02441:405 120.9952:578 121.02492:290 121…
86	1.462	125.0229	101.02158:548 102.94981:361 105.92346:237 107.01768:249 107.90581:770 108.91126:201 112.98372:9265 113.06683:567 113.99116:250 114.94826:307 115.00035:217 117.00308:219 118.89579:325 118.93802:367 118.99052:869 119.03368:400 119.05895:226 119.94305:1238 120.95464:557 120.99593:322 121.94722:459 122.89854:290 122.9679:778 123.00643:1265 123.06239:233 123.87743:595 124.01371:2215 124.10109:235 125.…
87	8.212	125.02341	101.0304:181 103.00922:347 105.03734:871 106.03579:100 107.01292:1126 107.0476:552 108.01897:833 109.02785:23264 109.11563:701 109.14053:629 109.31502:83 109.6001:21 110.03133:1465 111.00768:3110 112.01029:207 113.02043:330 113.10467:10 115.00128:302 115.05913:179 116.92628:535 116.98051:173 117.03369:496 118.98812:210 121.02742:3985 122.03465:1505 123.00773:18981 123.04193:17558 123.13031:742 12…
88	5.509	125.02343	100.92395:76 102.94484:146 103.04272:68 105.03432:750 105.07257:100 107.01299:651 107.0476:363 108.02036:1829 109.02847:26293 109.11197:1060 109.14601:241 109.22079:121 109.50418:116 110.03115:1639 110.15002:35 111.00917:1437 111.03831:585 113.06332:371 114.01861:25 115.0515:231 116.92667:13 117.03103:205 117.06319:170 117.09124:116 118.93839:25 118.99337:266 119.08786:136 120.01775:229 120.95226…
89	1.744	125.87128	101.9386:265 102.94542:292 107.90745:439 112.98476:6371 113.0662:358 113.98753:240 118.93801:460 118.99137:425 119.94879:670 120.95444:767 121.00574:281 122.88979:695 122.96611:693 122.99952:271 123.87979:707 124.01627:324 124.89203:494 125.02586:547 125.87204:6866 126.06254:239
90	26.401	125.87143	100.00812:268 100.92841:283 101.8255:228 102.95565:731 103.96936:204 104.96063:248 106.95117:219 111.8536:239 112.98359:4104 113.99083:240 114.98411:203 116.89316:207 116.92709:423 118.93354:660 118.99076:323 119.94537:3686 120.02074:342 120.94707:469 121.94299:1882 122.07868:212 122.88937:207 122.96941:446 123.88276:209 124.00851:240 125.87312:2499
91	17.223	125.87145	102.95848:415 103.91651:317 107.90385:296 112.9838:9157 113.07373:469 113.10062:263 113.12079:224 114.99227:207 117.92803:211 118.93436:315 118.98885:281 119.94529:2060 120.95277:312 120.97917:244 121.9454:680 122.89767:346 122.97388:265 123.90543:294 124.88735:272 125.87156:4928 125.96676:251
92	20.144	125.87146	100.00794:456 100.92759:354 102.95382:380 103.0003:232 112.98347:10689 113.05038:787 113.29531:215 113.98444:315 116.94752:205 118.93667:325 119.90951:235 119.94373:2561 120.95383:589 121.02013:275 121.94018:919 122.89532:212 122.96747:258 123.0088:253 123.87958:369 124.8877:259 125.87095:7617
93	15.817	125.87146	100.92865:224 101.93396:281 102.95521:243 112.98351:7013 113.98837:226 116.90786:231 119.05016:248 119.9453:2169 120.94844:224 121.9445:399 122.89117:244 122.99534:233 123.87486:269 125.02161:225 125.87195:6349 126.02778:238
94	3.319	125.87148	101.02057:213 101.93904:265 102.94804:562 104.95264:252 107.90454:263 112.9839:7326 113.06716:343 114.95159:217 116.04673:336 118.93803:865 118.99031:983 119.94494:1420 120.95507:1578 121.0263:358 121.94434:407 122.8951:496 122.96839:1392 123.00621:1143 123.04195:490 123.8774:531 124.01315:820 124.88812:307 125.02226:1409 125.87175:4234 125.95975:241 126.03431:278
95	11.677	125.8715	100.00428:490 102.95354:353 112.98473:11915 113.06998:684 113.98563:208 116.90954:214 118.93882:228 118.99187:394 119.94624:1121 120.95767:229 121.94326:499 122.96541:451 123.0014:208 123.04759:205 123.87531:411 124.88541:338 125.01836:230 125.87142:4784 125.93561:385 125.96898:308
96	19.804	125.87151	100.00494:241 100.92336:210 102.9548:592 104.95119:214 104.98167:214 112.9849:9081 113.06799:410 113.13271:241 118.93964:463 118.99021:229 119.9461:2737 120.95322:409 121.94466:620 122.89079:521 122.96799:511 123.87505:215 124.88559:227 125.87201:3075
97	16.84	125.87151	100.00616:277 102.95415:295 102.97244:247 104.51027:243 112.98401:10856 113.0727:451 113.19236:202 113.99466:317 118.87421:220 118.93551:446 118.99352:246 119.94442:2423 120.02418:241 120.9509:571 121.02937:285 121.27934:203 121.94262:758 122.9682:324 123.87499:221 125.87257:1990
98	23.736	125.87152	100.00496:335 100.92799:278 102.95412:456 102.99822:225 104.87863:284 111.00557:263 112.98382:9158 113.07067:493 113.58674:246 113.98972:404 115.03643:215 116.73347:210 116.92465:296 117.03191:544 118.93259:504 118.99216:413 119.94536:4672 120.16637:217 120.95318:730 121.02211:244 121.94087:1446 121.98068:241 122.96986:518 124.01291:341 124.88707:210 125.87157:1884 125.94061:216
99	21.601	125.87153	100.00381:332 100.08417:220 100.92372:287 102.95382:538 103.92041:301 112.98416:9925 113.11397:254 113.98746:267 118.89906:206 118.93591:376 118.97743:225 119.94659:3085 120.95198:668 121.02654:227 121.29716:201 121.94334:890 122.89201:409 122.96674:673 123.01096:258 123.88203:332 123.94685:241 125.8711:3372 125.95609:236
100	6.277	125.87153	102.95438:410 104.95172:219 112.98454:12041 113.07083:629 113.12543:294 113.99766:268 118.93715:515 118.99393:319 119.0515:242 119.94404:1502 120.95207:693 120.98388:270 121.03157:236 121.945:289 122.89175:464 122.97128:747 123.04142:259 124.01572:301 124.89304:316 125.02177:542 125.87204:3887 125.9326:303
101	26.806	125.87153	100.00856:422 100.92789:867 101.54284:212 102.95402:602 103.91855:274 112.98473:6518 113.07284:340 113.19662:209 113.65237:232 116.92702:466 118.93682:404 119.94462:4697 120.95262:323 121.94408:1006 122.89031:214 122.96844:474 123.8851:255 124.88436:225 125.87331:3360 125.97634:209
102	27.751	125.87154	100.01695:454 100.92726:1496 101.92485:267 102.95724:748 104.95558:430 112.05041:208 112.98365:4744 114.98846:239 115.91656:318 116.83351:254 116.93251:384 118.93723:318 119.945:5422 120.01161:494 120.95309:428 121.94179:1411 121.99885:320 122.9036:205 125.87222:2879
103	16.163	125.87155	100.00414:341 102.95562:303 110.08107:202 111.20508:215 112.98458:9352 113.06902:593 113.12637:321 113.98816:324 118.93724:307 118.9897:340 119.94611:2113 120.00781:330 120.95306:611 121.94518:538 122.88944:288 122.96519:441 123.88303:432 125.87193:4035
104	1.84	125.87157	101.02493:234 102.94986:465 106.89828:240 107.90525:530 107.98658:277 109.90126:292 112.98492:9267 114.94886:251 118.93374:635 118.99509:517 119.94439:1010 120.95264:894 120.98761:316 121.94104:274 122.89196:778 122.92607:225 122.97128:498 123.87417:561 123.89478:435 123.92496:230 124.89106:301 125.01978:468 125.87198:9455 125.96445:468
105	20.775	125.87157	100.00564:246 102.95458:553 107.90453:217 112.01055:209 112.98435:9834 113.98496:439 114.00852:277 116.42059:205 116.91455:436 118.94053:318 118.99578:336 119.94549:3445 120.01829:262 120.38923:220 120.89059:269 120.95236:606 120.98698:283 121.02553:323 121.94313:1211 121.99299:222 122.96606:454 123.87059:283 124.00677:235 125.87167:4986
106	0.766	125.8716	101.93988:288 102.94574:221 103.91682:247 107.90736:210 112.98438:8732 114.98655:429 118.93111:218 118.9953:291 119.9416:290 120.94958:309 122.8912:568 122.96922:367 123.87801:512 124.88397:407 125.87127:7581 126.02129:206
107	17.275	125.8716	100.00844:286 100.93113:264 101.93365:240 102.95735:468 112.98409:10167 113.07125:523 113.98245:323 116.92404:244 118.93472:206 118.99166:290 119.94671:2043 120.94692:414 121.02604:221 121.94282:604 122.89062:474 122.97034:370 123.88031:309 125.87138:4605 125.99621:215
108	9.777	125.87162	102.94978:276 107.90282:217 112.98412:12887 113.07379:530 113.98797:359 118.93696:466 118.98885:239 119.94548:1688 120.95161:575 120.98985:281 121.02795:297 121.94437:461 122.89758:420 122.9672:488 123.8757:362 125.01999:369 125.87194:3891
109	22.852	125.87164	100.00554:244 100.92793:213 102.95641:973 104.95467:369 107.90187:240 112.98454:9809 113.0732:588 113.98547:345 114.0104:202 114.97955:236 118.93341:455 118.98658:292 119.94585:3705 120.24194:218 120.94978:901 120.9787:294 121.94656:1195 122.90569:239 122.96524:520 123.00177:245 124.01466:277 125.02089:210 125.87389:2893
110	2.842	125.87166	101.01774:246 102.95004:471 108.96233:209 112.98508:3199 118.93887:751 118.9912:559 119.04695:377 119.94573:1195 120.0008:238 120.95135:1590 121.01906:212 121.94359:479 122.89054:550 122.96774:1170 123.00442:844 123.04015:590 124.01187:527 124.891:243 125.02464:669 125.87227:3047
111	25.466	125.87166	100.92612:209 102.95464:691 103.0076:239 103.45631:202 108.92001:207 109.0294:226 109.06713:207 112.98446:7989 113.98978:334 116.92212:305 117.92262:241 118.93616:494 119.0223:208 119.94564:4308 120.04759:371 120.10004:217 120.15549:240 120.39748:238 120.95381:745 121.02557:272 121.9428:1615 121.97704:389 122.0379:232 122.96941:451 123.54427:213 124.01593:255 125.02719:421 125.87292:806 126.06258…
112	15.514	125.87166	100.00808:243 100.93443:217 102.95137:308 103.92408:201 107.00906:328 107.90398:236 112.98425:8473 113.06914:454 113.98691:330 118.93698:278 119.94493:1531 120.94616:255 121.94171:1064 122.89878:236 123.87459:468 125.02462:260 125.8709:5980 125.96181:336
113	24.177	125.87167	100.00533:74 102.95462:142 107.11124:15 112.98418:469 113.99088:23 118.89648:42 118.99116:109 119.94542:1727 121.94299:629 122.89192:216 123.87576:288 125.87254:2563 125.97427:41
114	27.159	125.87168	100.00617:715 100.05413:230 100.34996:219 100.92796:1624 101.56266:204 101.93179:388 102.95292:783 103.92115:274 104.40687:207 104.95612:339 106.18921:213 112.98466:12756 113.0743:698 113.98381:339 116.92703:515 118.89842:270 118.98521:232 119.94586:4946 120.06625:250 120.95109:517 121.94228:1187 122.03168:332 122.89336:332 122.9785:220 123.88844:245 124.78028:204 124.88738:287 125.87149:3390 126…
115	17.636	125.8717	100.00942:270 100.93123:249 102.95061:437 102.97633:246 112.98448:4844 113.98879:213 118.93361:340 118.9906:311 119.9453:2102 120.01305:238 120.95329:251 120.99586:228 121.01955:203 121.94586:802 122.89023:388 122.97032:251 123.87763:357 123.91629:230 124.89101:282 125.02056:317 125.87093:5973 125.94891:427
116	5.96	125.8717	101.9371:206 102.95515:325 103.01099:216 103.91995:203 104.95833:245 112.98425:9936 113.98853:365 118.94064:564 118.99231:495 119.94515:1766 120.95171:1163 121.02287:490 121.94315:751 122.89416:536 122.96826:985 123.00308:365 123.04012:309 123.87443:250 124.01144:532 124.04568:232 125.02239:455 125.87177:4296 125.96543:243
117	24.524	125.87173	100.00497:308 100.03425:240 100.9252:246 102.9552:575 105.22074:212 107.90749:375 112.98459:10507 113.9957:284 116.92522:328 118.90005:224 118.93908:380 119.00053:212 119.94566:3089 120.07153:320 120.10999:212 120.95312:329 121.03099:206 121.94228:1244 121.99828:202 122.04089:209 122.88982:375 122.96947:435 123.00356:314 125.02058:319 125.87172:3146 125.96389:242
118	19.862	125.87173	100.01085:339 102.95329:325 102.97969:219 112.98451:9595 113.09638:339 113.21719:232 114.0624:232 118.93662:555 118.9858:242 119.94454:2497 120.02332:243 120.9557:343 121.02409:296 121.94362:819 122.89132:291 122.96392:369 122.99401:287 123.87566:590 125.01472:221 125.77767:232 125.87122:5909 125.97706:360
119	21.061	125.87173	100.93766:241 102.9573:411 103.91719:223 104.95792:223 112.98445:9374 113.07051:530 113.10099:360 113.99325:298 118.9537:249 118.98856:267 119.94525:2823 120.95075:492 121.02036:228 121.94202:730 122.89237:375 122.96721:366 123.78154:204 123.8733:295 124.88953:301 125.03098:222 125.87153:4918
120	10.004	125.87174	100.00328:229 101.94485:246 102.95571:250 112.98403:11391 113.06916:566 113.98933:379 118.936:334 118.99301:358 119.94531:1473 120.95303:923 121.029:420 121.94301:469 122.8961:251 122.96758:653 123.88051:349 125.02247:221 125.87331:4220
121	15.099	125.87175	100.00679:323 103.92108:294 112.98466:11702 113.07179:639 113.98662:352 116.4604:226 118.93744:364 118.99602:228 119.94629:2117 120.95264:765 121.02538:293 121.94341:590 122.89128:340 122.96588:370 123.87921:347 124.88499:354 124.98734:255 125.87115:6424 125.94589:439
122	16.09	125.87175	100.93277:282 102.95234:506 107.90284:302 112.98514:6032 113.06121:352 116.92254:226 118.93588:315 118.98609:382 119.94586:2059 120.95023:542 121.02702:341 121.94003:685 122.895:309 122.967:572 123.87309:261 125.02222:242 125.87214:4875 125.98331:267
123	19.333	125.87175	100.00494:247 100.93185:201 102.95219:354 106.59019:208 107.90117:209 108.42346:209 112.9838:7852 113.12504:283 116.92979:249 117.01031:217 118.93638:512 118.99012:428 119.01888:230 119.94563:3607 120.95134:717 121.02831:263 121.9449:1037 122.89072:309 122.96799:671 123.00952:203 123.87916:222 125.01887:203 125.87196:2885
124	22.166	125.87175	101.93546:33 102.95493:300 103.92323:36 112.98402:1008 113.06889:86 113.09534:114 113.19088:18 113.98729:23 116.67222:27 118.93665:144 118.99646:111 119.94475:2202 120.95488:200 120.98668:32 121.94248:972 122.89393:264 122.9698:194 125.87261:3295 126.02032:52
125	25.924	125.87177	100.0045:306 100.92365:430 102.95443:401 103.39945:222 104.95383:357 106.11647:214 107.34792:209 110.99791:257 112.98415:8621 113.52478:207 113.98849:222 116.92892:237 117.92644:253 118.93466:843 119.94639:4509 120.95402:916 121.9419:1610 122.96732:702 124.01707:250 125.02019:453 125.87292:1445
126	6.869	125.87177	105.03158:227 111.00213:224 112.9846:4383 113.9901:289 117.03224:352 118.9391:628 118.98948:419 119.02438:293 119.94574:1762 120.01749:464 120.9512:1043 121.02845:637 121.94218:640 122.09525:200 122.96793:1019 123.00852:791 123.87419:216 124.01524:537 124.8875:225 124.96128:202 125.0213:567 125.87097:1344
127	22.902	125.87177	100.0062:297 100.03958:211 100.92948:285 102.95863:386 104.95542:327 107.9056:202 111.99699:236 112.98475:7763 113.07502:364 113.11993:234 116.92197:224 118.89939:237 118.9405:219 118.99619:250 119.94561:3685 120.01475:340 120.9504:1075 121.94153:1031 122.89483:216 122.96826:381 123.00919:323 123.50298:212 123.87613:556 123.89998:365 125.87184:3376 126.00989:232
128	7.372	125.87178	101.94177:263 102.95529:233 107.90339:233 112.98484:13738 113.07173:732 113.10143:405 113.13451:255 113.98771:435 118.93626:588 118.99049:428 119.9475:1282 120.90406:274 120.95231:329 120.97808:227 121.02567:293 121.93996:456 122.8924:547 122.96272:341 123.88043:222 125.87126:5791
129	8.665	125.87178	102.95892:286 104.95712:267 112.9841:9287 113.07304:463 113.11768:225 113.98695:511 118.93645:807 118.98808:217 119.03134:359 119.94702:1872 120.95224:964 120.97974:312 121.94633:763 122.89394:448 122.9689:830 123.00044:379 123.03799:228 124.01283:483 124.88719:292 124.96426:259 125.021:1826 125.07651:242 125.87177:1829
130	13.889	125.8718	102.95247:478 112.98473:13384 113.07129:672 113.98566:731 114.01544:213 116.92896:204 117.92207:246 118.93848:461 118.99193:423 119.94596:2127 120.95406:397 120.98413:230 121.02393:284 121.94391:706 122.89627:266 122.9673:463 123.87504:503 124.63016:206 124.88569:423 125.02008:268 125.87236:3909 125.97045:320
131	24.559	125.8718	100.02963:222 100.92435:238 101.93414:271 102.95811:243 103.41507:227 103.49622:215 104.95004:221 112.98389:10890 113.12634:270 113.98418:329 114.92404:215 116.92256:327 118.89627:267 118.9388:365 118.99609:331 119.94494:3537 120.95049:654 121.9424:1442 122.96489:469 123.00902:217 123.87551:215 125.02158:418 125.8713:2866 126.19176:223
132	18.776	125.8718	100.0047:254 102.95422:440 104.95121:218 107.91147:236 112.98357:8893 113.1287:280 113.1865:216 116.92358:299 118.93774:340 119.94481:2766 120.95129:459 120.98286:283 121.94466:762 122.89378:430 122.97009:486 123.87978:421 124.88644:288 125.87173:5746
133	21.65	125.87181	100.00861:133 100.92273:0 102.95685:261 103.94508:22 104.57928:20 104.94696:113 113.10021:43 118.93581:129 118.99178:41 119.17839:22 119.94424:2625 120.9518:166 121.94199:828 122.96497:208 123.88651:271 125.8713:3476 125.97639:84
134	13.405	125.87182	102.95702:418 109.73996:222 112.98483:13842 113.07021:667 113.25443:232 113.99057:493 114.98918:203 117.91867:231 118.93933:594 118.98689:642 119.0385:225 119.94497:1919 120.02557:282 120.95515:394 121.94061:941 122.8926:336 122.96996:463 125.01994:317 125.87321:3530
135	2.147	125.87182	101.02335:338 102.94825:472 102.99738:240 103.92358:203 104.95602:309 104.97952:231 107.90641:587 108.01728:284 109.90818:342 112.98436:10368 113.07391:464 113.98856:485 114.94518:259 114.9862:212 116.90314:221 118.89743:239 118.93587:1053 118.99242:1023 119.03166:270 119.94501:1792 120.00333:236 120.95246:1183 121.94247:474 122.89173:355 122.96891:1258 123.00237:619 123.0425:357 123.87511:630 12…
136	23.331	125.87183	100.00529:448 101.94537:203 102.95473:455 104.96162:232 107.90814:209 112.98422:10323 113.10396:421 113.19521:220 113.98724:235 118.93605:296 118.98428:217 119.07991:258 119.90607:211 119.94534:3575 120.02594:340 120.95817:359 121.02719:263 121.94335:1552 122.03947:207 122.89307:237 122.96651:432 123.00551:338 123.87727:237 125.01969:325 125.87178:3744 125.97391:318
137	24.453	125.87184	100.00668:241 100.93048:436 102.95972:479 104.07416:238 104.77664:237 104.95218:237 107.90216:209 107.97021:225 112.98466:10131 113.07368:619 114.98086:211 118.89729:229 118.93941:377 119.94587:3215 120.04134:310 120.95151:689 121.94158:1235 122.97266:430 123.87548:405 123.89516:204 124.01604:230 125.01351:218 125.87224:5454 126.00635:277 126.07622:257
138	21.101	125.87186	102.95882:454 112.98451:4995 113.07473:289 118.79689:244 118.89671:269 118.99977:286 119.9469:2189 120.02151:315 120.95167:389 121.02761:406 121.941:1005 122.89093:270 122.96747:642 123.87975:448 125.02096:481 125.87232:4611
139	21.701	125.87189	100.94212:293 101.39153:207 101.97844:209 102.9621:252 104.95538:268 106.20652:202 106.98479:227 112.41461:237 112.98422:9294 113.10245:419 113.28015:251 113.98765:417 114.94675:222 116.92361:225 118.93726:508 118.98745:246 119.94474:3424 119.99915:453 120.95434:544 121.02567:227 121.94189:1367 122.65757:226 122.96838:411 123.03654:227 124.01796:289 124.10557:240 125.0207:725 125.87304:1543 126.2…
140	27.259	125.87192	100.93346:213 101.75329:201 102.95498:586 104.92915:229 104.96362:262 112.98499:7703 113.06248:487 113.1032:328 113.98657:267 116.922:395 117.92241:212 118.93539:360 118.98427:275 119.94598:4481 120.94817:406 120.97701:219 121.0293:210 121.94248:1959 122.88785:309 122.96774:305 125.87175:1860
141	3.035	125.87193	101.02635:274 102.94868:262 103.92049:262 107.90487:633 112.98482:7955 113.07265:447 113.98775:366 114.9901:276 117.05549:231 118.93702:1198 118.99032:1106 119.04678:231 119.94626:1850 120.95416:1711 121.02319:238 121.94442:820 121.98519:257 122.89228:544 122.96906:1465 123.00029:935 123.03478:290 123.88141:391 124.01315:695 124.8878:269 124.96181:284 125.02283:1697 125.87274:5893 125.95965:370
142	14.119	125.87194	100.23974:213 101.93731:228 102.9591:267 103.28206:211 104.9566:235 107.25432:206 107.77502:220 112.98456:8874 113.07053:574 113.98732:328 116.47506:222 118.93421:681 118.99375:459 119.94587:2326 120.00625:345 120.76394:205 120.9549:602 121.94272:697 122.89294:258 122.96671:732 123.04114:204 125.02791:385 125.87329:1495 125.97266:227 126.13689:204
143	25.86	125.87196	100.00706:254 100.9288:543 102.95053:225 107.55896:230 112.98475:11857 113.21556:237 113.98693:365 115.99706:240 116.92741:342 118.93562:494 118.98441:307 119.94483:3182 120.96015:418 121.02225:224 121.94276:885 122.96641:353 123.87494:298 124.01043:252 124.88915:218 125.02344:345 125.87276:2594
144	22.794	125.87197	100.00909:211 100.92705:318 102.95517:331 104.95645:265 106.07574:226 107.90328:203 112.98498:10519 113.10783:418 113.98975:327 116.91356:266 118.93507:293 119.94546:2612 119.98313:631 120.02431:231 120.95676:535 121.94283:1010 122.89554:263 122.96806:341 123.88386:278 125.87157:4499 125.9681:327
145	23.267	125.87197	100.00311:441 100.93545:256 102.95147:520 103.91753:257 107.37891:274 112.98518:11110 113.07377:593 113.20162:224 113.99369:290 116.90156:224 117.51118:215 118.93535:532 119.94653:3398 120.95486:638 121.03016:337 121.94479:1569 122.03509:340 122.89244:397 122.9683:407 123.06919:222 123.898:330 124.01977:263 124.89104:238 125.02596:323 125.87233:2546 125.98879:255 126.07594:229
146	17.574	125.87202	100.00581:232 102.95417:746 102.97916:283 107.90386:272 112.98461:9192 113.9897:497 118.93492:257 118.99279:284 119.94541:2207 120.95283:356 121.94281:1003 122.00043:208 122.96673:277 123.0035:257 123.87337:275 124.88744:228 125.02497:328 125.87347:4570 126.0285:234
147	8.361	125.87202	102.95338:438 112.98421:7867 113.98933:283 118.93578:458 118.98759:325 119.94592:1282 120.02991:239 120.95151:826 121.03526:304 121.94291:809 122.89209:397 122.96664:540 123.0441:311 123.8849:229 124.88638:255 125.02306:840 125.8709:4474
148	11.184	125.87203	100.00732:298 102.95728:211 107.9052:206 110.91397:205 112.98405:17048 113.06475:877 113.09566:561 113.98776:424 114.98547:224 118.93945:260 118.98948:354 119.94451:1559 120.9509:301 121.02661:258 121.943:560 122.89999:228 122.96659:424 123.87756:350 125.0238:312 125.87154:4447 125.92101:487 125.96474:315
149	27.575	125.87204	100.00788:596 100.9278:1363 101.94069:295 102.95475:738 104.95085:254 104.97191:206 105.11398:215 112.98398:12910 113.07201:627 113.18432:235 113.23809:211 113.98682:367 116.07847:238 116.92963:430 118.93909:255 118.99442:278 119.94502:5568 120.04039:336 120.94906:421 120.98768:269 121.94261:2074 122.12463:213 122.96606:318 123.87207:310 124.01865:213 125.87276:1698 126.03951:301
150	9.074	125.87209	103.91443:231 104.95455:321 112.98484:12300 113.9848:331 118.94292:264 118.99542:261 119.94529:1650 120.95647:679 121.94206:369 122.88847:498 122.96661:400 123.00038:214 123.88824:314 125.02297:305 125.87191:5042
151	23.196	125.8721	100.00407:294 102.95511:588 103.12506:219 104.9497:260 106.99174:261 111.10971:208 111.70808:218 112.98433:9172 113.05807:642 113.10068:403 113.1385:219 113.99168:286 116.92432:402 118.93716:580 118.98248:348 119.94423:3944 120.94905:595 120.97906:229 121.94682:1004 122.88926:279 122.96703:600 123.88286:235 124.89125:247 125.8716:2392
152	18.134	125.87212	102.95526:286 112.98412:5274 116.92477:348 116.94415:224 118.90201:267 119.94715:1672 120.95335:274 121.02595:268 121.94593:588 122.89171:466 122.92061:229 122.96818:534 123.87856:397 125.87117:5607
153	2.528	125.87215	101.93867:373 102.96401:349 107.90655:436 108.01626:317 109.0228:292 112.98425:10611 113.07412:480 113.10378:313 114.9858:216 118.93731:1054 118.99085:579 119.02904:244 119.94381:1643 120.95243:1766 121.01002:295 121.94316:694 122.89169:503 122.96906:872 123.00715:690 123.05045:243 123.88405:438 124.01379:457 124.8944:230 125.02247:475 125.87093:5764 125.95388:367
154	6.996	125.87215	102.95372:394 105.04021:281 112.98428:9645 113.07148:377 115.00055:270 118.93909:436 118.99354:564 119.94599:1574 120.02126:404 120.9541:1135 121.02695:340 121.94345:409 121.96549:304 122.89045:458 122.96719:898 123.00203:410 124.01526:483 125.02512:632 125.87134:2308 125.9205:357
155	23.685	125.87215	100.00785:300 102.14771:264 102.95702:251 103.70361:267 103.81413:211 103.91859:218 104.95333:337 105.06356:211 106.01547:264 109.93599:244 112.98391:6429 113.06944:423 113.66019:241 113.98495:310 114.98813:308 116.91975:260 116.9841:261 117.03389:929 118.93529:473 118.98921:319 119.94554:4026 120.37583:250 120.95473:1023 121.05988:237 121.94294:1478 122.89363:304 122.96505:946 123.00108:306 124.…
156	26.366	125.87216	100.00488:367 100.92616:484 102.9528:347 103.91541:205 112.98408:8981 113.07287:547 113.17494:258 113.99611:231 116.92823:235 118.9357:426 118.98114:234 119.94593:4079 120.03592:269 120.95374:438 121.03387:247 121.94369:1045 122.88935:254 122.96909:490 123.88009:248 125.02007:298 125.87217:2898
157	12.717	125.87218	100.00314:249 101.03352:205 102.95231:383 104.91572:252 107.90717:304 112.98463:15402 113.07188:808 113.12876:363 113.16608:231 113.98547:431 116.90653:206 118.93759:255 118.99268:301 119.94524:2145 120.95223:591 120.98244:377 121.02522:217 121.94398:650 122.97224:369 123.0442:294 123.87596:361 125.02502:201 125.87213:4053 125.96503:274
158	18.734	125.87218	103.91795:285 105.09886:206 108.51943:234 112.98486:9116 113.10535:359 113.39648:219 113.98994:266 114.98438:228 118.93498:221 118.98769:409 119.94548:2499 120.03854:235 120.95056:647 120.98659:282 121.94204:1371 122.88979:315 122.96244:505 123.89346:444 125.87198:4831
159	25.111	125.87218	100.00541:460 100.08252:222 100.92841:389 101.11143:211 102.95422:507 104.953:352 112.98431:13010 113.06838:785 113.27659:215 113.99098:388 115.99883:219 118.20249:268 118.9523:205 118.99407:327 119.9453:4327 120.0262:326 120.95642:596 121.03848:403 121.94315:1341 122.96787:498 123.00438:339 124.88558:313 125.87208:3781
160	8.038	125.87221	101.94141:271 112.98415:12721 113.07203:768 113.9903:402 118.93429:408 118.98826:513 119.94465:1679 120.02058:293 120.95231:664 120.97702:244 121.02773:214 121.94466:506 122.89162:390 122.96799:410 123.87253:245 124.01964:239 125.023:521 125.87133:4937 125.93619:407
161	18.563	125.87221	100.9262:215 102.95732:469 112.98471:7703 113.05904:482 113.9858:256 116.91553:219 118.93237:470 119.94476:1947 120.95695:839 121.94711:695 122.89315:323 122.96537:380 123.88641:376 125.87103:3752
162	22.134	125.87222	100.00479:86 102.95366:356 103.90809:117 104.95418:139 108.92049:13 109.96521:30 112.98444:915 113.989:1 114.07593:11 114.62598:30 115.52431:15 116.91706:58 118.93736:315 119.94579:2811 120.05901:80 120.95191:204 121.94321:912 122.89613:215 122.97094:434 123.59119:10 123.88215:228 123.91611:70 124.41391:29 124.88665:93 125.87228:2244
163	27.211	125.87222	100.01686:396 100.12383:329 100.92709:880 101.93507:238 102.95704:430 103.94019:281 104.95712:216 106.56625:229 112.98396:7762 113.06393:393 113.92239:216 113.98991:284 114.14522:211 116.03333:260 116.92284:366 116.96214:239 118.9291:336 119.90361:237 119.94549:5078 120.03507:251 120.95608:478 121.02542:334 121.53136:202 121.94428:1529 122.89178:236 122.96782:325 123.89635:302 124.88964:266 125.4…
164	15.26	125.87225	102.95725:218 103.92054:222 112.98517:5718 113.04799:518 116.97757:232 117.00901:219 118.93874:269 118.99316:308 119.94612:2277 120.95522:418 121.94527:618 122.89487:237 122.96778:368 123.88208:205 125.87148:3899
165	21.526	125.87225	102.95291:452 104.9467:242 106.9036:213 112.9848:9290 113.07296:474 113.99162:219 114.98849:218 116.92505:278 118.93755:459 118.98515:349 119.94685:3510 120.951:585 121.94187:904 122.89088:286 122.91097:206 122.96783:688 123.00673:289 125.02229:398 125.09863:239 125.87177:2321
166	4.743	125.87229	100.00466:216 101.02379:393 102.94851:242 112.98466:10024 113.07175:443 113.9864:272 118.93884:645 118.99112:378 119.94514:1591 120.95198:1235 120.98244:427 121.02552:339 121.94831:468 122.893:361 122.96722:1104 123.00846:2413 123.87901:281 124.01492:2045 124.07133:272 125.02174:1757 125.07926:209 125.87133:2425
167	9.385	125.87234	101.93626:213 112.9846:13942 113.07169:755 113.09757:436 113.19873:294 113.98185:226 116.98945:224 118.94176:343 118.98888:340 119.94578:1550 120.95258:706 121.02865:255 121.94315:310 122.89342:272 122.97005:512 123.01095:345 124.01688:315 125.02381:535 125.87139:5250 125.99815:205
168	22.597	125.87237	100.00916:247 100.92284:263 102.95592:322 108.27254:207 112.98405:10273 113.0747:639 114.7991:218 116.93003:263 118.9381:687 119.0048:208 119.22659:227 119.94503:3933 120.80833:243 120.95224:567 121.02293:205 121.94498:1136 122.96703:873 123.00192:374 123.05984:236 125.01962:443 125.87157:2352 125.93774:207
169	1.163	125.87238	103.00143:198 103.91728:169 104.92648:4 107.90712:53 111.00952:786 111.04024:81 116.9828:153 118.93478:167 119.90792:199 119.9408:62 122.96707:1 123.89249:150 125.87243:228 125.96577:136
170	14.415	125.8725	100.00546:226 101.68664:221 102.16348:207 102.18961:201 102.95708:317 104.96049:268 108.01613:214 111.00993:286 112.98399:13603 113.06678:687 113.98799:440 115.0637:215 116.92719:317 118.93552:371 118.99174:446 119.03883:259 119.94543:2762 120.95229:549 121.02424:256 121.94249:1378 121.98013:228 122.9046:209 122.969:460 123.87393:302 124.88502:274 125.01937:291 125.05083:208 125.87204:3226
171	25.522	125.8725	102.95765:505 104.95975:251 107.36768:216 107.6075:231 107.90264:237 112.13046:220 112.98492:7689 113.04631:605 113.07326:452 113.16122:243 113.85859:220 113.99697:235 114.03188:222 116.75146:214 116.91685:251 118.93673:357 118.99522:222 119.94582:3919 120.08401:234 120.95047:806 121.39314:208 121.94559:1789 122.966:536 123.88438:290 125.02619:322 125.87286:1113 126.0228:242
172	0.89	127.04943	100.03935:92 101.02354:4636 101.06806:1463 101.16401:162 102.03033:178 102.05637:311 103.02943:83 104.03376:1499 104.11868:61 104.35269:57 105.03581:79 107.0322:55 109.03956:7362 109.12711:146 109.2169:151 110.04279:510 110.89806:0 110.98917:1 112.89101:72 113.03364:27760 113.11877:618 113.29807:72 114.01942:16105 114.13743:348 114.1695:189 114.21154:339 114.23238:246 114.31205:19 114.44134:58 11…
173	6.886	127.86792	101.02871:247 102.95287:239 109.02425:383 112.98501:9711 113.10783:235 113.37888:210 113.98592:334 117.0184:219 118.93749:703 118.99641:455 119.03073:287 119.94579:1902 120.01479:497 120.95299:1120 121.02577:550 121.94469:695 122.89412:359 122.96859:976 123.00555:543 123.87565:263 124.01263:439 124.89231:278 124.96511:245 125.02374:683 125.07275:207 125.87092:2977 126.87756:849 127.86789:1910
174	6.254	127.86806	101.93743:310 102.95114:355 104.99329:205 112.98501:7412 113.07155:410 113.99044:249 118.93595:499 118.99467:536 119.94664:1525 120.9545:703 121.02352:297 121.94097:739 122.89316:320 122.96462:796 123.01356:439 123.88028:454 125.02209:1074 125.87128:4153 126.88268:1043 127.86965:2360
175	21.643	127.86807	100.0076:133 100.9289:0 102.95679:261 104.95638:113 107.90523:109 118.89846:34 118.93618:119 118.9882:61 119.9454:2625 120.01587:62 120.95483:181 121.9425:828 122.88977:232 122.9302:27 122.96606:208 123.88227:271 124.88393:122 125.8707:3476 125.93175:64 126.88139:761 126.94246:31 127.87002:2243
176	27.242	127.86819	100.0062:233 100.9248:413 101.92535:276 102.95862:519 104.95687:268 106.13997:224 112.98451:6889 113.07722:387 116.92503:203 118.93621:387 118.99112:247 119.946:4533 120.01392:469 120.06868:224 120.95402:391 121.02593:302 121.04617:205 121.9456:1449 122.02651:220 123.87792:235 124.01249:237 125.01967:235 125.87132:2217 125.92167:311 125.95686:238 125.99146:208 126.15425:205 126.87847:667 127.8678…
177	21.526	127.86826	102.95291:452 104.9467:242 106.9036:213 112.9848:9290 113.07296:474 113.99162:219 114.98849:218 116.92505:278 118.93755:459 118.98515:349 119.94685:3510 120.951:585 121.94187:904 122.89088:286 122.91097:206 122.96783:688 123.00673:289 125.02229:398 125.09863:239 125.87177:2321 126.88069:470 127.86898:1989
178	8.016	127.86836	102.95502:317 112.98382:10542 113.07169:581 118.93806:746 118.98904:508 119.94452:2215 120.01991:231 120.95194:956 121.02458:365 121.94534:658 122.89473:362 122.96791:1234 123.00488:457 123.8812:218 124.01816:282 125.0226:1415 125.87225:1755 126.87747:447 126.90108:214 127.86935:1066
179	25.898	127.86837	100.00773:245 100.92651:305 101.49848:212 102.953:513 103.75449:215 103.91897:223 104.96145:271 106.89754:207 111.01057:218 112.98395:11142 113.06733:520 114.01064:211 116.92456:203 117.02119:216 118.94129:315 119.94512:4122 120.10394:321 120.95477:653 120.9847:353 121.02631:245 121.94286:1393 122.89117:344 122.96409:480 123.87706:248 125.02573:288 125.87132:3093 125.96867:241 126.87642:452 126.9…
180	22.899	127.86837	100.0046:394 100.92828:277 102.95229:220 111.99799:232 112.98418:4938 113.04197:404 113.98753:224 116.82085:243 118.93887:408 118.99403:323 119.94662:3448 120.95554:479 121.94372:1157 122.89138:232 122.97252:378 123.87379:217 123.9602:236 125.02305:331 125.87201:3918 126.87927:946 127.86759:2799
181	25.119	127.86838	100.00541:460 100.08252:222 100.92841:389 101.11143:211 102.95422:507 104.953:352 112.98431:13010 113.06838:785 113.27659:215 113.99098:388 115.99883:219 118.20249:268 118.9523:205 118.99407:327 119.9453:4327 120.0262:326 120.95642:596 121.03848:403 121.94315:1341 122.96787:498 123.00438:339 124.88558:313 125.87208:3781 126.8785:912 127.86828:2267 127.92395:247
182	2.882	127.86845	102.95244:295 112.98416:10423 113.07428:508 113.98714:240 118.93761:744 118.98828:700 119.05017:543 119.94401:678 120.95354:833 121.94626:284 122.89267:639 122.96853:777 123.00567:364 123.04423:228 123.88361:208 124.01826:295 125.02142:318 125.87112:5528 125.95695:331 126.87959:1473 127.86859:3341
183	26.416	127.86846	100.00924:251 100.94104:206 102.95467:379 103.98022:253 104.95271:238 107.94559:212 108.01741:236 111.72756:223 112.00089:220 112.94463:205 112.98436:7271 113.07119:391 113.73125:206 113.98523:312 116.92564:381 117.02292:237 117.38747:212 118.94155:523 118.99693:369 119.6339:238 119.94508:5194 120.95133:748 120.98153:269 121.94243:1421 122.89336:326 122.96356:368 123.01057:210 123.89702:237 125.0…
184	21.094	127.86848	100.00449:313 100.93108:280 102.95176:351 112.98417:9670 113.07578:554 115.10617:214 118.92936:231 118.99248:342 119.9463:2782 120.95177:459 121.02379:275 121.94354:971 121.99588:299 122.89283:280 123.88719:381 124.88642:256 125.8718:4733 125.96626:351 126.87843:665 127.8682:3047
185	22.823	127.86848	100.93415:215 102.95505:385 112.98482:11422 113.06196:640 113.14089:246 116.92647:216 118.93568:591 118.99401:270 119.01308:219 119.94456:2801 120.05344:253 120.95274:622 121.94446:1196 122.88988:222 122.96655:709 123.00207:238 123.21436:212 123.87547:274 124.89367:302 125.87254:2793 126.87785:709 127.86858:1887 127.98795:235
186	4.742	127.8685	100.00466:216 101.02379:393 102.94851:242 112.98466:10024 113.07175:443 113.9864:272 118.93884:645 118.99112:378 119.94514:1591 120.95198:1235 120.98244:427 121.02552:339 121.94831:468 122.893:361 122.96722:1104 123.00846:2413 123.87901:281 124.01492:2045 124.07133:272 125.02174:1757 125.07926:209 125.87133:2425 126.88078:587 127.86844:1666
187	9.993	127.86852	102.95202:302 104.95168:225 112.98489:9836 113.99076:401 114.98992:214 115.36805:221 118.93717:285 118.99028:287 119.94585:1418 120.95165:667 121.02684:380 121.94478:562 122.89916:250 122.96739:420 123.87479:222 125.02086:387 125.87196:4726 125.99187:224 126.88159:1065 127.86906:3226 127.96063:230
188	0.767	127.86855	101.94127:217 102.95035:362 103.91888:290 104.9609:538 107.90484:221 112.98399:6684 113.04417:551 113.98476:245 114.98616:1767 115.98799:212 116.9844:218 118.93874:444 119.94111:226 120.95161:698 121.94434:253 122.89323:1093 122.96564:537 123.8767:471 125.87088:9901 126.87974:2393 127.86937:6236
189	2.559	127.86857	100.0037:207 101.94431:210 104.96239:204 112.98481:8413 113.9821:242 118.94035:669 118.99748:449 119.94531:1125 119.98367:270 120.95235:928 120.98826:441 121.94592:528 122.895:464 122.96652:753 123.00507:503 123.87603:452 124.01478:303 124.89106:212 125.8729:5936 126.87766:1710 126.93875:212 127.86776:3410 127.9593:219
190	14.119	127.86861	101.944:228 102.95531:239 104.95408:238 112.98413:10218 113.07109:516 113.14737:227 113.98902:285 116.92673:206 118.9451:306 119.94411:2345 120.03892:211 120.95373:635 121.9441:809 122.90159:312 122.96978:550 123.00961:216 123.87148:250 125.87183:4617 125.96721:328 126.87872:1165 127.86874:3699
191	9.381	127.86861	101.93626:213 112.9846:13942 113.07169:755 113.09757:436 113.19873:294 113.98185:226 116.98945:224 118.94176:343 118.98888:340 119.94578:1550 120.95258:706 121.02865:255 121.94315:310 122.89342:272 122.97005:512 123.01095:345 124.01688:315 125.02381:535 125.87139:5250 125.99815:205 126.88097:842 127.86926:3065
192	16.162	127.86861	100.9242:210 102.94997:356 105.00053:345 105.09199:200 112.98476:8821 113.07394:379 114.9842:295 118.94174:275 119.94496:1588 120.01804:219 120.94933:505 121.94093:599 122.96532:461 125.87189:2772 125.99268:202 126.87469:806 127.86976:1418
193	9.118	127.86866	101.9791:222 102.95239:439 104.95177:261 112.98521:8332 113.06899:444 113.98888:355 118.94275:269 118.99111:371 119.94662:1476 120.00792:204 120.95354:698 121.03233:225 121.94127:444 122.89478:565 122.96663:545 123.87428:379 124.88722:258 125.02911:284 125.87158:5455 126.88:975 126.91107:331 127.86794:3334
194	23.199	127.86868	100.00944:282 100.92889:576 101.94525:251 102.95291:274 104.94703:214 107.90433:214 112.98468:11854 113.06979:634 113.11372:373 113.9844:394 118.9407:272 118.99434:410 119.9454:2631 120.02428:215 120.95424:523 121.02702:349 121.94451:1342 122.89608:313 122.96728:463 123.87488:237 124.88893:218 125.87184:5553 126.87853:996 126.91126:375 127.87108:2448 127.93972:228 127.99467:230
195	8.359	127.86871	102.95338:438 112.98421:7867 113.98933:283 118.93578:458 118.98759:325 119.94592:1282 120.02991:239 120.95151:826 121.03526:304 121.94291:809 122.89209:397 122.96664:540 123.0441:311 123.8849:229 124.88638:255 125.02306:840 125.8709:4474 126.87839:1371 126.99786:215 127.86703:2469
196	8.711	127.86874	102.95397:542 112.98507:9010 113.10856:252 118.93368:459 118.95535:245 118.99065:412 119.03976:207 119.94479:2124 120.02181:324 120.9528:1155 121.02622:314 121.94299:543 122.89034:403 122.97314:562 123.00321:485 124.0226:274 124.88812:282 125.02279:1378 125.8707:2470 126.88253:517 127.86911:1396
197	11.683	127.86875	102.95279:261 104.94977:343 106.90199:218 112.98425:16098 113.06836:863 113.13816:369 113.98561:530 118.93499:262 118.9916:509 119.75996:207 119.94567:1588 120.9534:566 121.02612:341 121.93907:700 122.88949:278 122.97137:422 125.87189:5240 126.88119:955 127.86954:3590
198	22.165	127.86882	101.93546:33 102.95493:300 103.92323:36 112.98402:1008 113.06889:86 113.09534:114 113.19088:18 113.98729:23 116.67222:27 118.93665:144 118.99646:111 119.94475:2202 120.95488:200 120.98668:32 121.94248:972 122.89393:264 122.9698:194 125.87261:3295 126.02032:52 126.87885:790 127.53533:27 127.86767:2034 127.99096:44
199	17.289	127.86882	100.00398:210 102.95861:362 107.90328:229 112.98425:9798 113.07134:484 113.99399:216 118.93208:277 118.9919:239 119.04591:245 119.94607:1665 120.02541:241 120.94981:545 120.98326:279 121.94334:537 122.89039:460 122.96702:225 123.88435:202 125.87058:3450 125.96317:206 126.88104:864 127.86858:1731
200	20.139	127.86883	100.00794:456 100.92759:354 102.95382:380 103.0003:232 112.98347:10689 113.05038:787 113.29531:215 113.98444:315 116.94752:205 118.93667:325 119.90951:235 119.94373:2561 120.95383:589 121.02013:275 121.94018:919 122.89532:212 122.96747:258 123.0088:253 123.87958:369 124.8877:259 125.87095:7617 126.87782:1177 127.86838:3852
201	23.702	127.86883	102.95561:467 104.95619:256 107.024:207 108.95879:210 112.98483:9609 113.0686:694 113.10523:296 113.98389:324 114.93283:218 115.00004:235 116.92253:370 117.03258:682 117.05605:337 118.94011:643 118.98861:301 119.94461:4120 120.01787:365 120.95398:744 121.94265:1211 121.9906:275 122.0416:209 122.96907:734 123.00687:337 123.88673:283 125.02946:259 125.87119:1464 125.98215:223 126.87865:548 127.8680…
202	15.259	127.86887	100.00693:212 100.93513:206 101.93693:252 102.95226:300 112.98432:13870 113.07002:541 113.98427:269 118.93848:310 118.99432:318 119.9439:2290 120.01485:225 120.94894:439 121.94235:696 122.89425:237 122.96506:295 122.98727:216 123.87695:282 125.8707:4601 126.87904:1268 127.86777:3029
203	15.806	127.86887	102.94542:296 102.97337:225 112.98422:8492 113.07029:520 113.98833:305 118.93678:407 119.03651:208 119.94647:1757 120.95667:452 121.94301:752 122.8933:345 122.96999:539 123.87531:201 124.88807:239 125.02193:204 125.87283:3285 125.99113:218 126.02562:215 126.88071:702 127.86945:2011 127.92262:297
204	12.722	127.86889	100.00314:249 101.03352:205 102.95231:383 104.91572:252 107.90717:304 112.98463:15402 113.07188:808 113.12876:363 113.16608:231 113.98547:431 116.90653:206 118.93759:255 118.99268:301 119.94524:2145 120.95223:591 120.98244:377 121.02522:217 121.94398:650 122.97224:369 123.0442:294 123.87596:361 125.02502:201 125.87213:4053 125.96503:274 126.88043:625 127.86947:2077 127.92915:256
205	26.371	127.8689	100.00766:270 101.9281:228 102.95334:619 104.00603:214 106.46024:215 112.98445:5136 113.04783:312 113.07565:300 113.4427:227 116.91953:376 116.97276:210 117.70615:227 118.93884:305 119.9432:4005 120.01884:320 120.95351:471 121.02512:221 121.94176:784 122.04008:241 122.89159:238 122.96958:447 123.48205:216 123.88026:307 124.89055:252 125.87231:2836 126.87667:724 127.86724:2248
206	5.966	127.8689	101.02629:222 102.9498:433 103.96213:224 107.90395:235 112.98399:11179 113.0738:541 113.09764:318 118.99162:535 119.94607:1356 120.05537:222 120.95338:700 121.9424:466 122.89368:356 122.96709:894 123.00693:492 123.87609:389 124.88426:283 125.02361:617 125.87193:4829 125.97034:221 126.87829:1089 127.86873:3621
207	9.754	127.8689	101.93603:282 102.95381:288 104.95065:298 112.98435:11597 113.07141:627 113.10501:391 113.98529:234 118.93743:503 118.99011:388 119.94633:1690 120.9538:709 121.94342:772 122.89245:431 122.96971:492 123.87804:277 124.88207:226 125.01873:551 125.87257:3743 125.99003:222 126.88068:875 126.93185:217 127.86979:2733 127.94277:236
208	1.164	127.8689	103.00143:199 103.91728:169 104.92648:2 107.90712:56 111.00952:875 111.04024:80 116.9828:153 118.93478:167 119.90792:199 119.9408:62 122.96707:162 123.89249:149 125.87243:247 125.96577:136 126.87739:491 127.86916:19 128.0303:21
209	26.801	127.8689	100.00856:422 100.92789:867 101.54284:212 102.95402:602 103.91855:274 112.98473:6518 113.07284:340 113.19662:209 113.65237:232 116.92702:466 118.93682:404 119.94462:4697 120.95262:323 121.94408:1006 122.89031:214 122.96844:474 123.8851:255 124.88436:225 125.87331:3360 125.97634:209 126.87918:1013 127.86919:2340 127.94281:219 128.00606:282
210	20.788	127.86892	100.00671:367 100.9323:251 102.95825:357 104.95327:334 112.98491:7264 113.06847:467 116.92416:291 117.43389:230 118.93529:586 118.98939:278 119.94592:3328 120.95134:657 120.98367:430 121.02231:311 121.94289:1476 122.89453:355 122.9649:411 123.01409:286 123.88334:332 124.88838:263 125.02368:211 125.87203:2389 125.97198:323 126.8812:726 127.86846:1740 127.94978:256
211	19.359	127.86895	100.9334:241 102.9577:256 107.90209:267 112.98515:5515 113.03461:492 113.11896:318 113.19602:220 113.99191:252 116.92381:230 118.93924:466 119.02651:239 119.94485:3328 120.01764:315 120.95304:759 121.03029:322 121.94379:1374 122.89074:211 122.98376:308 123.00701:209 125.87121:3117 126.87883:884 127.86848:1919
212	6.998	127.86895	102.95372:394 105.04021:281 112.98428:9645 113.07148:377 115.00055:270 118.93909:436 118.99354:564 119.94599:1574 120.02126:404 120.9541:1135 121.02695:340 121.94345:409 121.96549:304 122.89045:458 122.96719:898 123.00203:410 124.01526:483 125.02512:632 125.87134:2308 125.9205:357 126.88151:688 127.86811:2406
213	19.31	127.86896	100.00377:222 102.95403:437 104.95698:308 112.9846:5945 113.22425:208 113.78508:214 116.92556:324 118.93805:384 118.99149:380 119.94639:3786 120.95093:738 121.02803:229 121.9427:1000 122.89539:241 122.96853:523 122.99872:290 124.88541:216 125.05719:205 125.8709:2234 125.9658:343 126.87811:425 127.86768:1097
214	21.6	127.86896	100.00621:141 102.23266:18 102.95056:298 102.97454:287 108.98435:0 112.98454:582 113.38158:16 113.98985:60 117.75167:17 118.93704:1 119.9464:1398 120.95277:262 121.94473:320 122.89147:257 122.96613:200 123.87664:172 123.90448:129 123.96973:25 125.02029:158 125.05035:3 125.87231:2463 126.88163:598 127.86932:1590 127.90067:65 128.08423:16
215	23.737	127.86897	100.0158:305 100.92505:258 102.9558:693 103.91788:274 106.8941:247 112.98527:12345 113.10075:452 113.47112:246 113.98951:430 114.50885:217 116.92509:215 117.03289:440 117.91906:211 118.04059:237 118.94068:498 118.98801:420 119.946:3617 120.47964:208 120.57095:205 120.95195:558 121.94374:1321 122.00098:234 122.97181:532 123.87296:207 124.88933:228 125.02378:273 125.87091:2051 126.44814:248 126.879…
216	18.772	127.869	100.93077:261 101.00141:218 102.95307:262 107.90269:273 112.98418:11347 113.07157:565 113.10456:312 114.98866:223 118.93983:359 118.99028:225 119.94782:2315 120.01328:438 120.95422:417 120.98593:217 121.94386:551 122.89909:241 122.97262:400 123.88226:229 125.87225:3153 126.88073:526 127.86763:2265
217	2.138	127.869	102.94641:223 106.89854:255 107.90865:426 108.02855:349 109.0257:242 112.98431:8736 113.07196:455 114.94773:326 114.99522:222 118.90223:245 118.9859:774 119.94682:1497 119.99975:219 120.95111:1450 121.01496:283 121.93853:327 122.89174:349 122.97184:1016 123.00753:503 123.04756:214 123.87818:599 124.01952:323 124.89082:291 125.02205:346 125.87174:9638 126.88083:1522 126.94497:222 127.86898:6262 12…
218	13.895	127.86902	102.95247:478 112.98473:13384 113.07129:672 113.98566:731 114.01544:213 116.92896:204 117.92207:246 118.93848:461 118.99193:423 119.94596:2127 120.95406:397 120.98413:230 121.02393:284 121.94391:706 122.89627:266 122.9673:463 123.87504:503 124.63016:206 124.88569:423 125.02008:268 125.87236:3909 125.97045:320 126.88042:985 127.87029:2414
219	8.054	127.86903	101.94141:271 112.98415:12721 113.07203:768 113.9903:402 118.93429:408 118.98826:513 119.94465:1679 120.02058:293 120.95231:664 120.97702:244 121.02773:214 121.94466:506 122.89162:390 122.96799:410 123.87253:245 124.01964:239 125.023:521 125.87133:4937 125.93619:407 126.88161:1412 127.86837:2787
220	13.394	127.86904	102.95444:202 104.95523:219 107.90255:220 109.90395:208 112.9848:6952 114.98758:276 117.50629:218 117.94065:210 118.93628:473 118.9881:339 119.94506:2103 120.00972:227 120.95486:459 121.02147:373 121.9446:607 122.89162:378 122.96694:659 123.89051:280 124.88943:258 125.87202:4230 126.87849:1202 126.93073:209 127.86839:2707
221	20.762	127.86906	100.00499:312 100.92754:342 101.43459:277 102.71395:200 102.95172:284 103.04502:201 104.95921:275 112.98432:10462 113.20025:219 113.98718:399 114.04684:252 116.92853:393 118.93882:503 118.9919:315 119.94554:3728 120.03659:262 120.95551:452 121.02517:206 121.94358:1150 122.88974:230 122.96657:666 123.01033:208 124.31555:223 124.89025:256 125.02087:291 125.87183:3581 125.97239:380 126.88036:736 127…
222	15.509	127.86906	100.93008:240 102.95361:456 107.00871:329 112.98442:6830 113.06778:376 113.98606:241 116.97028:201 118.90257:209 119.04617:556 119.94615:2083 120.06053:208 120.95359:338 121.02094:239 121.94064:528 122.88924:393 122.97296:228 123.88775:320 125.87169:5892 125.99215:257 126.87868:1453 127.86754:3567
223	21.702	127.86909	100.0041:431 100.91542:237 102.95399:236 104.4163:206 104.95798:261 107.72651:238 109.03364:224 109.35614:219 112.98444:8772 113.06842:528 113.98902:381 115.24683:212 116.93501:226 118.93678:690 118.99028:377 119.94516:3020 120.02579:313 120.95273:967 121.03419:201 121.94283:1048 122.96432:707 123.87321:228 125.02445:420 125.87198:1647 125.98485:215 126.8822:429 127.86848:1603
224	7.375	127.86912	102.95377:276 104.95865:275 112.98475:11099 113.07325:590 113.99155:212 118.93826:663 119.94512:2387 120.95332:898 121.02689:384 121.94295:826 122.89156:316 122.96921:874 123.01073:455 124.01509:416 124.88637:254 125.02383:1437 125.87289:2427 126.87952:637 127.87022:1715
225	2.527	127.86913	101.93867:373 102.96401:349 107.90655:436 108.01626:317 109.0228:292 112.98425:10611 113.07412:480 113.10378:313 114.9858:216 118.93731:1054 118.99085:579 119.02904:244 119.94381:1643 120.95243:1766 121.01002:295 121.94316:694 122.89169:503 122.96906:872 123.00715:690 123.05045:243 123.88405:438 124.01379:457 124.8944:230 125.02247:475 125.87093:5764 125.95388:367 126.87923:1193 127.87018:3414
226	18.158	127.86918	100.93327:296 102.95529:483 104.95586:240 112.98456:8688 113.07276:457 113.99208:370 116.97411:218 118.93853:408 118.98677:216 119.94656:1536 120.95258:401 121.94484:425 122.8955:382 122.96877:318 123.8796:293 124.88669:233 125.8725:4667 125.94745:324 126.8773:772 127.86966:2618
227	17.555	127.86919	102.95899:479 112.98431:9235 113.0716:440 113.98555:252 118.9905:436 119.94585:2171 120.02308:240 120.95173:841 121.0249:257 121.94244:1100 122.89288:219 122.96938:259 123.00256:208 123.88302:262 123.96812:226 125.8707:2970 126.82603:311 126.87692:728 127.86852:1766 127.90776:387
228	1.743	127.86921	101.93713:237 102.95549:347 103.91398:277 107.90356:542 112.98431:9241 113.07301:479 114.94286:318 117.0151:209 118.89767:331 118.9369:759 118.99155:737 119.0422:259 119.94505:798 120.95152:1532 120.99427:404 121.93943:465 122.8945:516 122.96697:788 123.00839:487 123.88732:481 124.01212:347 124.88311:234 125.02491:487 125.87117:7315 125.96437:320 126.8789:1431 127.869:4440
229	17.253	127.86922	102.9566:322 107.00902:210 107.9003:207 112.98454:8326 113.10435:399 113.14581:202 118.93723:486 118.99146:304 119.94595:1867 120.01866:230 120.952:433 121.94616:520 122.03461:231 122.90179:247 122.96671:492 125.02161:244 125.87163:2354 126.88198:450 127.86907:2003
230	25.476	127.86931	100.92778:210 102.95538:636 104.96005:280 105.06104:237 107.84519:214 107.90453:273 108.97262:214 112.98505:8812 113.05885:598 116.92803:332 117.17261:216 117.59261:209 118.93708:377 118.96157:221 119.0148:204 119.94575:4404 120.05158:237 120.14573:237 120.952:830 120.98633:377 121.94394:1432 122.89159:354 122.96759:613 123.02473:270 125.0992:212 125.87204:1892 125.96854:297 126.88533:296 127.869…
231	27.753	127.86932	100.01385:430 100.92551:708 101.92397:374 102.95483:650 103.93263:259 104.9535:234 107.90459:209 111.03561:220 112.02027:230 112.98456:6761 113.07317:369 113.99092:302 114.57708:225 116.93156:468 118.93566:410 119.94561:4965 120.95103:574 121.94321:1779 121.99447:491 122.9698:284 125.87201:2424 125.9501:355 126.0462:223 126.87875:348 127.86986:1487
232	22.584	127.86932	100.00351:216 100.93408:224 102.95605:597 103.39633:203 104.95298:228 112.98484:6329 113.148:208 113.98536:214 114.84499:233 116.92741:261 116.96642:206 118.94008:556 118.9866:359 119.019:207 119.94441:3647 119.98859:700 120.95348:744 121.94486:1051 122.88943:282 122.9671:736 122.99846:386 124.01701:210 124.8928:307 124.98843:203 125.87032:2594 125.96622:284 126.87619:841 127.86919:1758
233	21.061	127.86932	100.00503:246 100.9252:393 100.95973:227 101.93765:202 102.95597:309 112.98486:8863 113.1106:279 113.99112:401 118.93782:251 118.99219:324 119.94563:2838 120.9562:287 121.94241:768 122.01245:214 122.88997:458 122.96656:556 123.88033:299 125.09402:238 125.87073:5622 125.9613:320 126.87863:962 127.86741:3240
234	19.865	127.86935	102.95801:450 112.98495:8208 113.9888:212 114.98553:212 118.93438:279 118.99137:372 119.94518:2450 120.03667:266 120.95424:663 121.38651:206 121.9425:616 122.89463:390 122.9658:514 123.87213:234 124.89452:232 125.03114:208 125.87212:4327 126.88116:771 127.86852:2386
235	24.541	127.86937	100.00543:297 100.93104:335 102.00076:208 102.9557:580 103.96687:256 107.01768:290 112.98418:6170 113.07532:364 113.14314:229 113.98373:327 114.93002:208 114.99022:278 115.24471:203 116.92131:235 118.93737:835 118.98849:387 119.94479:3719 120.01346:355 120.28902:221 120.33482:295 120.95112:489 121.94166:1548 122.03767:246 122.8918:299 122.96965:470 123.87902:364 124.01843:247 125.01945:230 125.87…
236	24.176	127.86938	100.0078:84 102.953:142 104.95878:23 112.98417:469 113.07224:115 118.99724:103 119.94461:1727 120.02513:55 120.22662:16 121.94212:629 123.8736:230 123.8996:192 124.99233:19 125.87143:2563 125.97078:41 126.88031:585 127.87007:1665
237	24.471	127.8694	100.00668:241 100.93048:436 102.95972:479 104.07416:238 104.77664:237 104.95218:237 107.90216:209 107.97021:225 112.98466:10131 113.07368:619 114.98086:211 118.89729:229 118.93941:377 119.94587:3215 120.04134:310 120.95151:689 121.94158:1235 122.97266:430 123.87548:405 123.89516:204 124.01604:230 125.01351:218 125.87224:5454 126.00635:277 126.07622:257 126.87952:889 126.92366:257 127.86958:2790 1…
238	23.29	127.86941	100.01122:240 100.92645:459 102.95715:346 102.97392:252 104.95478:259 112.98439:10941 113.10927:288 113.35109:200 113.98417:285 116.91807:253 118.93906:569 118.99257:357 119.94462:3819 120.03478:245 120.95148:531 121.94395:1067 122.89201:228 122.96559:471 123.87666:363 125.02504:238 125.87193:3171 125.98104:338 126.88361:483 127.86993:2212
239	2.815	127.86958	101.02267:252 101.93893:326 102.9599:218 104.96313:283 108.90135:329 108.95491:276 112.98409:7480 113.07317:343 113.98122:245 118.9402:634 118.99233:627 119.03493:322 119.94604:1194 120.95216:1437 120.98627:468 121.94667:409 122.89127:504 122.91562:223 122.96916:1262 123.00611:1148 123.03924:503 124.01387:766 124.88757:474 125.02356:912 125.87281:1816 126.87949:624 127.86951:1722
240	15.096	127.86971	102.95976:427 103.91827:236 104.82885:201 112.98421:9564 113.03696:842 113.0696:589 118.937:328 118.99025:367 119.94565:2322 120.95101:610 121.02375:279 121.94541:820 121.98177:210 122.8906:251 122.96981:497 123.00543:214 123.87807:235 124.8848:215 125.8719:4290 125.94747:346 126.87847:724 127.86859:2738 128.0016:219
241	27.159	127.86993	100.00617:715 100.05413:230 100.34996:219 100.92796:1624 101.56266:204 101.93179:388 102.95292:783 103.92115:274 104.40687:207 104.95612:339 106.18921:213 112.98466:12756 113.0743:698 113.98381:339 116.92703:515 118.89842:270 118.98521:232 119.94586:4946 120.06625:250 120.95109:517 121.94228:1187 122.03168:332 122.89336:332 122.9785:220 123.88844:245 124.78028:204 124.88738:287 125.87149:3390 126…
242	1.231	128.03384	100.04121:216 100.93389:102 101.02276:2113 102.04295:333 102.99818:152 103.03357:24 105.01547:232 105.9228:78 106.89536:20 107.03707:575 108.01525:92 108.04588:391 109.02682:370 110.02371:1269 111.008:8375 111.12574:143 111.96094:27 112.01237:939 112.9832:2665 113.01778:1842 113.94032:33 113.99375:1104 114.05052:295 115.0168:365 116.01512:206 116.06992:484 117.93345:61 119.03004:645 120.04015:286…
243	0.969	128.03415	100.00921:610 100.23997:63 101.47961:53 102.02675:533 102.05195:665 103.01788:577 103.86816:55 104.03226:291 105.01771:2409 107.01239:1000 107.0309:1271 107.06694:156 107.56875:50 108.0352:240 109.02897:464 110.02853:653 110.06149:239 110.97354:1609 111.09397:582 111.12537:656 111.19492:161 111.35268:52 112.01382:1032 112.17084:53 113.02179:4055 113.18329:193 113.7467:55 113.99391:2277 115.08412:…
244	0.858	128.95818	102.0406:27 102.95023:683 104.03265:391 108.93505:121 109.03693:34 112.98423:10354 113.25185:116 113.30228:92 113.9865:291 114.01197:1 114.90129:83 114.98692:1312 118.92845:99 128.95729:21513 129.04953:368 129.08931:278
245	0.962	129.01814	100.01015:421 100.07379:137 100.12917:56 100.27586:38 101.24088:107 101.92592:14 102.02543:596 102.052:638 102.97453:38 103.01805:626 103.09027:46 104.03477:193 105.01801:2409 106.02061:97 106.06868:41 107.01509:1067 107.05123:483 107.39175:41 108.03967:140 108.07581:21 109.03151:449 110.02929:542 110.9745:1609 111.09246:542 111.12551:649 111.187:234 112.009:552 112.03728:225 112.89083:56 113.023…
246	1.238	129.01834	100.04168:216 100.92157:94 101.02261:2037 101.06599:83 101.1016:90 102.04428:439 102.06827:227 102.99757:142 105.01968:147 105.93943:78 107.03605:610 108.02639:459 108.04837:385 109.0302:382 109.06581:17 110.02311:1261 110.05465:518 111.00802:7916 112.00707:586 112.03136:940 112.98428:106 113.02021:1799 113.11942:200 113.94361:32 113.99356:1104 114.02402:422 114.08186:42 115.01387:298 115.09005:2…
247	21.683	129.86533	100.006:98 100.93182:90 102.95181:304 113.98978:141 118.93915:36 119.94582:1575 120.94843:0 121.94197:542 122.89613:6 123.88255:444 124.90286:134 124.96078:27 126.02186:66 126.88208:751 127.86927:4684 127.94955:172 129.86516:114 129.97421:1244
248	1.152	129.86571	101.02299:878 101.93964:283 106.89588:371 107.90559:807 109.90051:212 111.00905:248 112.98524:4698 113.07148:384 115.00082:321 118.89437:375 118.93704:327 118.99094:358 119.03368:545 119.90982:337 119.94506:456 121.92249:605 123.00101:505 123.89639:746 124.8829:218 125.87162:11410 125.96083:736 126.02619:335 126.10056:208 126.88026:1868 127.86852:6981 127.95396:394 128.87611:1688 128.95079:207 12…
249	22.187	129.86633	102.95697:76 107.90414:98 112.98444:587 113.07741:151 113.98804:4 117.90946:88 118.98618:19 119.94457:207 120.01729:71 121.94292:331 122.69382:27 122.89396:190 123.8802:326 125.87263:4932 125.95892:102 126.88005:987 127.86973:3068 128.87909:661 129.86826:598 129.97391:639
250	24.207	129.86644	100.00364:95 102.95349:128 104.95853:27 118.99124:0 119.94537:836 120.02907:12 121.941:293 122.89202:336 123.87593:269 125.87214:4326 125.96458:126 126.88084:814 127.86942:2575 128.8737:564 128.92172:74 129.86958:563 129.97398:974 130.02574:41
251	21.65	129.86662	100.00722:252 100.92686:414 102.96299:404 112.98395:14489 113.07204:853 113.19786:209 113.44012:214 113.98743:322 116.90391:254 117.95191:217 118.94159:212 118.99223:287 119.94494:2997 120.03867:228 120.89468:205 120.95785:278 121.02539:266 121.94294:843 122.9721:560 123.87743:315 123.89859:286 124.88214:208 125.87245:5116 125.97098:324 126.88132:1190 126.93286:281 127.86882:3163 127.93204:433 12…
252	1.435	130.08611	101.0213:497 101.93741:2 102.95526:68 102.98977:157 107.90667:326 109.02738:16 109.90593:97 116.92493:72 117.01106:274 118.99278:50 119.02475:47 119.94617:756 120.99222:169 121.01669:158 121.9425:181 123.00348:894 123.04594:75 123.87273:27 124.01498:1493 125.02209:2583 125.87061:1585 126.93382:74 127.00194:46 127.03286:16 127.86835:634 127.94054:162 128.07356:95 129.01485:163 129.04823:117 129.86…
253	1.365	130.08691	101.01854:451 101.94608:205 106.90273:235 107.90411:848 109.9052:373 112.98424:11104 113.11684:244 113.99519:310 115.00063:407 116.90727:298 117.01364:849 118.93852:444 118.98996:672 119.03027:232 119.94592:785 119.98825:274 120.9509:752 120.9934:235 121.92924:391 121.9614:201 122.89399:387 122.96993:579 123.00965:558 123.87526:922 123.90729:493 124.01051:335 124.03023:246 124.88734:229 125.02279…
254	2.291	131.03342	101.00484:246 101.93707:331 102.95438:575 102.99766:513 104.96998:220 107.90363:1516 108.01852:231 109.90309:783 112.03908:292 112.98419:9478 113.04762:838 113.07161:450 113.98831:336 114.94875:1307 114.99746:448 117.00789:262 118.89915:664 118.93629:1394 118.98769:916 119.02212:222 119.90477:227 119.94473:3044 120.89214:252 120.95065:983 120.99419:205 121.93922:1135 122.89563:612 122.96689:1296 …
255	0.891	131.04527	100.06741:76 101.02295:3115 101.06782:237 102.0221:70 102.05412:475 103.0007:170 104.03397:4249 105.02924:167 109.03899:1223 109.09892:93 110.04279:158 110.07291:188 110.89759:339 111.00054:0 113.03165:5164 113.10352:471 113.14584:196 113.54778:25 114.0191:2888 114.0991:132 114.1429:57 114.1815:60 114.89935:314 114.94511:56 115.02023:1033 116.89778:206 117.02118:386 118.0493:4624 118.16814:86 118…
256	5.674	131.0696	101.02409:1607 102.02216:233 104.02806:251 107.01397:642 107.05552:270 109.02452:652 111.0069:534 112.98498:8007 113.02077:2428 113.13258:341 113.19973:209 113.98913:286 114.02724:275 115.01108:260 116.92362:203 117.03288:325 118.93471:586 118.98774:478 119.03439:790 119.94526:239 120.95445:911 121.02917:495 121.94494:234 122.96665:668 123.00674:5587 123.26154:202 123.89566:266 124.01477:4736 124…
257	5.887	131.06987	101.02228:447 101.0627:209 104.95658:213 105.15141:214 107.01501:401 108.99481:219 109.05666:239 112.98446:9398 113.07354:633 113.11464:251 113.98844:240 116.40922:218 118.93636:597 118.98939:367 119.04333:416 119.94685:1760 120.95174:1352 121.04206:235 121.94358:674 122.88869:279 122.96745:1007 123.00619:2708 123.07117:326 123.89066:356 124.01637:3516 124.10412:213 125.02325:3147 125.86938:862 1…
258	9.23	131.07024	100.92711:254 101.90218:281 104.43462:238 104.89851:302 106.2964:222 107.01305:202 108.01627:397 108.89787:299 109.03049:354 109.05851:224 109.73369:210 111.00559:232 112.98416:9176 113.06525:490 113.64004:216 114.99296:222 116.20658:235 116.26031:234 118.90244:212 118.93719:351 118.99928:274 119.85454:208 119.94267:438 120.95014:629 121.02208:258 121.22491:277 121.94704:314 122.73689:227 122.963…
259	0.925	132.03125	100.03716:151 101.02287:542 102.05456:676 104.03357:346 105.01987:137 105.93047:1 107.01134:81 107.05405:108 107.9084:232 108.90126:6398 109.02835:304 110.8978:4654 111.00746:1289 112.00941:80 112.89436:1173 113.02316:1715 114.01611:928 115.00867:3 117.01434:306 117.03377:308 118.04961:2232 119.03555:373 119.91251:88 119.94765:548 120.04794:253 120.9004:26 121.02139:135 121.91475:63 123.89909:255…
260	0.818	132.86575	100.90726:264 100.95757:81 101.93834:363 102.94601:863 103.91896:287 103.93623:287 104.92601:273 104.95719:611 106.95466:231 107.9082:266 109.89877:113 113.07061:45 114.98686:6074 115.0736:128 115.98864:1279 116.04193:54 116.98565:1420 118.93596:208 118.99135:571 120.94857:569 120.98863:128 122.8928:306 122.96833:233 123.90693:1412 130.96527:1250 131.89162:107 131.97331:717 132.86531:5583 132.977…
261	1.033	132.86589	100.00959:4177 100.13251:41 101.00757:11087 101.11155:101 101.22897:38 101.31502:43 102.01898:399 102.05904:146 103.01191:255 105.01901:495 107.02077:280 107.90581:319 108.03307:671 108.90151:1472 110.02612:25 110.89833:895 110.97404:478 111.00803:3222 112.00429:1034 113.02084:3760 113.88658:39 113.9288:70 114.93465:42 115.0069:10410 115.08857:638 116.01223:576 116.09815:106 117.01772:1128 119.09…
262	0.929	132.86598	100.00887:488 100.03568:845 101.01447:1154 101.10817:265 103.0024:67 103.03568:48 107.01073:319 107.03305:149 107.90561:92 108.01574:183 108.0436:88 108.9002:3461 110.02468:101 110.05607:136 110.89815:2287 112.08042:26 112.8932:548 113.02225:2753 113.10905:133 113.93716:22 114.02215:678 115.01385:2 116.93015:25 117.01958:287 118.04968:447 119.03482:691 120.00795:68 120.04181:175 122.88586:44 123.…
263	1.211	133.01312	101.01639:228 101.94079:436 107.90556:829 109.03198:662 110.02457:535 111.00824:2675 112.00639:357 112.03352:308 112.98454:11962 113.07224:498 114.00863:326 114.99731:465 115.02076:293 117.01756:205 118.9914:225 119.03054:231 121.04375:234 122.89159:279 123.00479:348 123.02248:254 123.8793:660 124.00327:480 124.03507:358 124.98528:289 125.02294:1920 125.08243:204 125.87228:9401 126.01722:694 126.…
264	0.992	133.0132	100.00995:1942 100.1153:114 101.0083:10348 101.11189:278 101.15221:189 101.18253:110 101.26099:87 101.44498:51 102.0217:567 102.05363:294 102.94761:51 103.01146:909 104.03404:1 105.01899:668 106.0211:106 107.01156:795 107.03374:932 108.04362:585 108.90148:95 109.02683:951 110.02357:615 110.05508:316 110.89701:434 111.00713:33756 111.0926:1515 111.12355:570 111.65252:55 112.01362:2144 112.07894:17…
265	1.42	133.04936	100.9324:238 100.99049:243 101.02161:556 102.94675:242 102.9997:248 104.9744:222 105.92526:409 106.89449:234 107.90517:782 108.0418:302 109.90133:212 110.08588:237 111.00331:207 111.04824:281 112.06999:225 112.98364:8182 114.99394:284 117.01579:625 118.89886:373 118.98862:569 119.02942:270 119.94476:1022 119.98923:262 120.95168:591 120.99654:327 121.94067:466 122.88992:281 122.97107:823 123.00613…
266	1.077	133.10741	100.00861:1171 100.93816:248 101.00647:2627 101.99822:221 103.00407:404 103.03355:382 105.01908:531 107.01151:202 109.03177:283 110.97301:612 111.00729:15242 111.2526:220 112.01214:954 112.98432:8203 113.02042:2455 113.07039:540 113.993:328 114.02232:718 114.05375:366 115.00919:3626 116.00696:564 116.06892:212 117.02008:862 119.03355:428 120.9462:243 120.98917:386 121.02496:244 123.00843:850 124.…
267	0.929	134.86327	100.00887:507 100.03568:851 101.01447:1210 101.10817:313 103.0024:64 103.03568:49 107.01073:327 107.03305:126 107.90561:113 108.01574:208 108.0436:46 108.9002:3199 110.02468:92 110.05607:144 110.89815:2144 112.08042:24 112.8932:532 113.02225:3344 113.10905:120 113.93716:43 114.02215:856 115.01385:293 116.01668:93 116.93015:28 117.01958:505 118.04968:768 119.03482:772 120.00795:57 120.04181:163 12…
268	0.815	134.86378	100.90726:272 100.95757:62 101.93834:364 102.94601:857 103.91896:279 103.93623:279 104.92601:272 104.95719:604 106.95466:231 107.9082:259 109.89877:113 113.07061:44 114.98686:6477 115.0736:142 115.98864:1254 116.04193:54 116.98565:1412 118.93596:207 118.99135:571 120.94857:543 120.98863:128 122.8928:286 122.96833:221 123.90693:1437 130.96527:1237 131.89162:107 131.97331:717 132.86531:5619 132.977…
269	1.033	134.86438	100.01013:3 100.0392:98 100.95164:70 101.00868:7539 101.19746:37 101.31477:75 101.61067:26 102.02704:411 102.06326:194 102.9479:90 103.01068:1454 103.91373:18 104.03075:0 107.01579:426 107.04704:105 108.04218:116 109.03252:602 110.03098:409 111.00771:47483 112.01025:3039 112.06979:248 113.0182:5604 113.07893:226 113.14481:295 113.23367:73 113.93699:48 114.58563:26 114.94945:24 115.00787:10185 115…
270	33.412	134.89232	100.00648:431 100.03434:288 100.07775:105 100.93119:4248 100.98184:81 101.02216:850 101.06229:65 101.9277:634 102.95433:385 112.98443:1 113.01929:2320 113.10539:90 116.92788:1 117.92673:0 118.92889:72 119.03313:1 119.94685:1 120.03159:0 121.94122:110 125.02274:245 128.95847:109 129.97226:106 130.98679:38
271	33.957	134.89233	100.00842:392 100.92613:1409 101.02272:1216 101.92957:212 102.95374:759 104.94946:409 109.0649:260 112.98416:11782 113.98753:362 114.93728:284 115.03352:239 116.92733:10501 117.00863:502 117.05522:262 117.9293:986 118.92596:557 119.03247:1526 119.94415:904 120.03745:239 121.94016:235 125.02502:268 134.89175:902
272	31.685	134.89236	100.00675:604 100.07339:210 100.92912:1471 101.9277:495 102.95137:558 112.98364:9241 115.92419:299 116.92875:1958 117.92954:328 119.94643:1559 121.94094:629 129.12639:208 129.9778:706 130.97525:272 132.95926:212 134.8933:289
273	33.2	134.89249	100.00641:564 100.92878:2358 101.9229:705 102.95703:980 104.95498:253 112.98417:8743 113.13862:235 113.99098:209 114.9342:519 116.92646:6760 117.02591:284 117.92673:761 118.92772:349 119.03491:598 119.94629:1750 121.94337:494 123.0019:220 125.97722:642 129.97346:1251 134.89105:237
274	34.138	134.89259	100.0081:572 100.0331:455 100.14584:217 100.92752:2846 101.02501:554 101.92598:528 102.95502:278 112.98486:9645 113.11924:254 113.98835:217 114.02641:232 114.05903:276 114.93114:1046 115.92068:361 116.92749:12473 117.92696:1645 118.92485:445 119.03227:1642 119.94561:878 125.02419:347 125.0583:236 132.86801:303 134.89261:756
275	34.028	134.89261	100.01041:800 100.04491:497 100.92684:2543 101.022:2256 101.924:777 102.02946:278 102.95437:1191 111.04331:317 112.9837:9768 113.01955:3360 113.98425:295 114.93272:968 115.92188:298 116.9268:21420 117.01566:850 117.09434:292 117.92661:2368 118.00248:209 118.92599:591 119.03291:5499 119.94322:701 120.03724:457 125.02147:521 125.05715:244 129.97455:268 130.08101:213 131.03183:1081 132.86447:308 134…
276	32.573	134.8927	100.00734:775 100.03968:274 100.12609:97 100.93039:5422 101.04553:283 101.93003:952 101.9641:62 102.93161:494 102.95509:397 103.00335:39 103.91238:38 104.95228:183 108.01945:43 111.0398:47 112.98344:1254 113.05316:270 113.1032:90 113.98624:142 114.93243:608 115.92594:154 116.92712:10162 117.01826:406 117.92711:1259 118.92499:573 118.98281:47 119.03436:84 119.90528:40 119.94527:525 120.02104:169 1…
277	33.884	134.89281	100.00758:574 100.09051:209 100.92898:1779 101.0211:499 101.05643:237 101.92491:457 102.95518:1057 104.95483:254 107.04595:213 109.06295:396 111.00578:256 111.04162:380 112.98444:8928 113.98701:217 114.93291:549 115.04366:226 115.91966:256 116.92631:7933 116.99148:559 117.04893:262 117.92606:760 118.92727:566 119.03294:1183 119.94485:1180 121.94051:413 122.0381:200 123.00984:206 123.04713:221 124…
278	33.77	134.89282	100.00507:514 100.92599:1258 101.02155:280 101.92881:260 102.95436:848 104.95641:222 112.98457:8005 113.04326:706 116.92655:5584 117.92565:562 118.89809:293 119.03501:821 119.94502:1844 121.94453:583 125.02048:377 128.963:204 129.97444:464 134.89174:462 134.91193:268
279	34.804	134.89288	100.00919:339 100.93011:843 101.02267:359 101.9249:431 102.95464:767 104.95703:211 112.9838:10210 113.10846:285 113.985:319 114.92882:230 116.92684:3439 117.01567:260 117.9269:329 118.92679:272 119.033:567 119.94516:1285 121.94349:581 125.02387:212 129.97606:317 130.98688:359 131.02606:217 134.8911:495
280	33.328	134.8929	100.00829:878 100.04311:589 100.08726:129 100.22768:54 100.93028:6645 101.05466:255 101.92928:1036 102.95552:108 104.95425:0 108.01937:30 109.02681:55 110.00376:13 113.09401:161 114.93589:489 114.98701:65 116.92658:9283 117.01507:514 117.92588:935 118.89486:20 118.92723:438 119.03786:0 125.02132:344 125.09177:128 127.95744:68 134.89392:396 135.02805:51 135.08072:28
281	34.545	134.89293	100.00957:386 100.92944:1717 101.02184:497 101.9309:463 102.95145:606 104.94939:228 112.98421:8794 113.98696:308 114.93221:237 116.92711:5549 117.02026:343 117.92598:689 118.92884:210 119.03352:1509 119.09436:214 119.94426:1253 121.9405:507 124.98614:216 125.02187:665 132.91974:361 134.89288:717
282	34.479	134.89294	100.01248:691 100.09151:273 100.92709:1993 100.966:286 101.92796:338 102.95388:228 112.98372:8881 113.10623:242 113.97974:291 114.93056:333 115.03703:218 116.92641:5874 116.99148:352 117.92717:949 118.92805:238 119.0326:799 119.06637:241 119.94489:1051 121.94205:467 125.02304:2063 132.8636:208 132.9173:257 134.89114:1737
283	34.307	134.89296	100.00696:653 100.92811:1374 101.02297:403 101.05289:245 101.92307:777 102.95248:289 107.0443:225 108.90096:272 109.06184:233 112.98396:7450 114.93322:348 115.04182:311 116.92663:7884 117.01046:506 117.92707:841 118.92587:361 119.03577:645 119.94427:1049 121.94545:372 125.02199:247 125.05809:209 129.96907:258 134.89334:1013
284	2.374	134.98618	100.9785:263 101.02192:393 101.04318:263 101.93549:276 102.95473:309 102.99651:719 104.96454:211 107.90594:994 107.94721:229 108.01681:340 108.04381:246 109.04596:213 109.90154:213 111.0079:245 112.98483:9126 113.07195:458 114.95457:391 114.98895:263 118.03174:222 118.89656:363 118.9376:1271 118.99428:1014 119.05329:220 119.94427:1113 120.95395:2283 121.93803:352 122.88991:344 122.97001:1507 123.…
285	0.819	134.98665	102.95182:619 103.01095:18 104.9538:268 112.98401:3638 113.07272:0 113.98367:98 114.99103:147 117.93235:87 118.93891:70 118.99119:1213 120.95413:232 122.96802:150 129.9752:3160 130.06628:83 130.96585:114
286	1.152	134.98834	100.00762:107 101.02171:1755 102.99511:56 105.92721:195 107.90684:300 108.0165:0 109.90013:141 110.97423:26 111.00845:227 112.98429:386 113.98797:174 114.02181:62 115.01341:902 116.0403:28 117.01151:0 118.94046:233 118.98927:26 119.03436:248 119.90579:279 119.94481:186 120.94897:252 121.91761:301 122.88705:33 123.00686:0 123.90015:353 124.01502:1 125.02192:1 125.87144:3666 125.95901:204 126.8824:…
287	0.928	135.02895	100.00909:507 100.03605:851 101.01917:1195 101.10659:314 102.05172:22 103.01214:378 107.03043:124 107.91228:113 108.03241:187 108.07684:94 108.90073:3199 108.97659:69 109.031:116 109.10593:58 109.90428:68 110.02609:93 110.05378:95 110.89798:2144 111.03939:207 112.89592:532 113.02474:3382 114.02178:862 115.01931:292 116.0164:100 117.02047:515 118.04825:811 119.03308:773 120.00899:55 120.04133:160 …
288	10.838	135.0437	100.92177:25 102.55645:33 104.13775:32 104.95939:101 107.04607:250 109.02151:88 112.98461:845 113.07136:91 113.9875:71 115.85175:34 117.02015:187 117.92596:46 118.40929:26 118.93734:150 118.99288:133 119.0491:11221 119.14362:442 119.83955:39 119.9485:178 120.05167:1179 120.12212:68 120.20475:28 120.58575:28 120.95386:296 121.02959:543 121.47543:35 121.94331:84 121.97672:2 122.03489:513 122.97202:…
289	9.557	135.04439	101.58634:31 102.01027:28 104.95682:116 105.03294:66 107.01157:92 107.04615:394 109.02823:143 109.47599:29 111.00684:66 113.07257:118 113.09849:176 113.17384:134 117.02958:208 118.93727:107 118.99134:85 120.95188:28 121.02741:2 122.03101:130 122.96824:28 123.03972:303 123.08353:27 123.90598:30 124.04852:28 125.02274:670 125.06477:44 125.65596:43 126.02366:107 126.99748:17 127.25962:30 130.96703:0…
290	0.8	135.90048	101.939:744 102.94435:734 103.92088:548 104.92809:359 106.89935:305 107.90411:413 109.90054:231 112.98458:10540 113.06764:508 113.15566:231 113.98954:458 118.94302:344 118.99334:811 119.02497:262 120.89741:226 120.95085:420 122.89281:1307 122.96764:515 123.87766:715 124.89093:592 125.87206:11468 126.87923:4093 126.95224:336 127.86921:7871 128.87564:2880 128.94916:345 129.86623:1465 129.97171:207 …
291	0.92	135.91951	100.03963:289 101.02435:2152 102.05445:605 107.01418:52 107.04994:66 108.90086:11155 109.13284:120 110.02441:32 110.89806:8258 111.01028:319 112.04591:9 112.89432:1822 113.03254:3053 114.10506:257 117.01855:150 119.03414:2277 119.94592:1075 120.02334:255 121.94185:335 123.00788:632 124.01662:395 125.02193:792 125.87245:1 126.05659:143 127.01023:189 127.12445:120 127.87053:0 128.12202:110 131.0449…
292	0.929	136.86047	100.00887:507 100.03568:851 101.01447:1210 101.10817:313 103.0024:64 103.03568:49 107.01073:327 107.03305:126 107.90561:113 108.01574:208 108.0436:46 108.9002:3199 110.02468:92 110.05607:144 110.89815:2144 112.08042:24 112.8932:532 113.02225:3344 113.10905:120 113.93716:43 114.02215:856 115.01385:293 116.01668:93 116.93015:28 117.01958:505 118.04968:768 119.03482:772 120.00795:57 120.04181:163 12…
293	0.809	136.86185	100.90726:264 100.95757:81 101.93834:363 102.94601:863 103.91896:287 103.93623:287 104.92601:273 104.95719:611 106.95466:231 107.9082:266 109.89877:113 113.07061:45 114.98686:6074 115.0736:128 115.98864:1279 116.04193:54 116.98565:1420 118.93596:208 118.99135:571 120.94857:569 120.98863:128 122.8928:306 122.96833:233 123.90693:1412 130.96527:1250 131.89162:107 131.97331:717 132.86531:5583 132.977…
294	1.023	136.86382	100.00959:4177 100.13251:41 101.00757:11087 101.11155:93 101.22897:38 101.31502:43 102.01898:295 103.01191:154 105.01901:392 107.02077:158 107.90581:319 108.03307:671 110.02612:19 110.97404:478 111.00803:3725 112.00429:1034 112.98444:641 113.02084:1169 113.88658:39 113.9288:70 114.93465:42 115.0069:10410 115.08857:638 116.01223:576 116.09815:106 117.01772:724 119.09583:75 119.90327:322 119.94212:…
295	34.025	136.88957	100.00771:477 100.03351:421 100.92841:2181 100.96889:90 101.02309:1995 101.08372:147 101.9243:557 102.9545:680 104.95301:267 107.03755:286 108.02108:39 111.07872:53 112.98457:379 113.02054:2821 113.11884:90 113.99136:51 114.93421:382 116.92703:9079 117.01454:426 117.09251:89 117.92822:1049 118.92827:298 119.03262:4495 121.02802:128 124.04163:46 125.02285:448 127.95453:56 131.03423:621 132.86809:2…
296	34.529	136.88976	100.00773:810 100.02914:905 100.17258:41 100.92995:3570 101.05165:44 101.92616:588 102.95577:208 112.98372:1477 113.05732:267 113.0976:131 113.98756:150 114.93269:132 115.04303:295 115.91623:311 116.92659:1220 117.92714:212 118.89616:84 118.92183:210 119.02961:155 119.94518:304 121.94215:91 125.02319:8153 125.10368:417 125.14362:147 126.02726:642
297	32.569	136.88995	100.01387:1074 100.08787:175 100.28434:38 100.93034:8011 101.01832:501 101.05956:219 101.92922:1110 102.95438:410 104.95565:74 111.01118:105 111.04237:91 111.07713:174 113.05516:502 114.93433:943 115.03514:84 115.921:73 116.92685:15526 117.16489:80 117.9285:1804 118.92761:682 119.04311:270 119.94649:106 121.05798:71 121.94321:39 123.04025:145 123.0734:83 125.01729:422 125.05929:141 125.09546:156 …
298	34.788	136.89034	100.00686:616 100.03139:570 100.07985:225 100.92754:2341 101.02589:388 101.92409:544 102.95535:905 102.98732:272 104.95236:287 108.90276:341 110.89793:382 111.00622:224 112.98392:10257 113.9865:418 114.93102:238 115.91695:356 116.92723:5827 117.92487:1072 118.90011:316 118.92777:375 119.03325:511 119.94405:1790 121.94183:795 129.97505:425 130.99318:211 132.92081:254 134.86125:263 134.89226:1324 1…
299	34.131	136.89035	100.00852:878 100.03409:595 100.92792:3825 101.02081:1268 101.92439:816 102.95245:553 107.04295:271 108.89816:264 109.06347:303 111.04131:384 112.98425:8747 113.98969:289 114.93058:657 115.91847:206 116.9267:13281 117.01719:467 117.92638:1612 118.01751:205 118.89384:209 118.92542:441 119.03397:2303 119.94512:1264 121.02852:273 123.0386:204 125.02109:428 125.0586:280 125.09628:286 131.03101:281 13…
300	34.487	136.89035	100.00891:734 100.92899:3739 101.05164:69 101.93067:726 102.95529:175 104.96164:137 112.98465:73 113.11115:81 114.93126:159 115.91755:313 116.92772:2443 117.02151:197 117.92821:320 118.92242:209 119.03323:544 119.94659:245 121.94299:246 125.02497:1573 129.97275:152 132.86407:76 132.91411:258 135.91612:123
301	33.861	136.89091	100.01086:694 100.09673:212 100.92698:1702 101.05357:239 101.92308:323 102.95456:1433 104.9495:290 109.06312:448 111.04311:340 112.98415:9570 113.98497:421 114.93501:327 115.03465:479 115.91676:380 116.9275:8582 117.01423:489 117.92782:1186 118.89989:306 118.92403:607 119.0338:690 119.94647:946 121.9431:567 123.04211:249 123.07934:261 125.06123:250 127.04493:213 129.97443:480 131.06789:204 134.89…
302	33.329	136.89133	100.00829:878 100.04311:589 100.08726:129 100.22768:54 100.93028:6645 101.05466:255 101.92928:1036 102.95552:108 104.95425:0 108.01937:30 109.02681:55 110.00376:13 113.09401:161 114.93589:489 114.98701:65 116.92658:9283 117.01507:514 117.92588:935 118.89486:20 118.92723:438 119.03786:0 125.02132:344 125.09177:128 127.95744:68 134.89392:396 135.02805:51 135.08072:28 136.88907:156 137.01994:102
303	4.024	137.0226	103.05367:159 105.03558:629 106.00555:84 106.09565:184 107.04775:603 107.15128:42 108.02177:1045 109.02857:18038 109.1144:173 109.14301:414 109.17625:133 109.37989:24 109.45592:92 110.03234:1179 110.08506:266 110.53128:38 110.58986:45 111.00887:232 111.03813:513 113.05338:151 117.09933:19 118.94305:1 118.99274:56 119.04958:215 119.17477:65 120.04726:123 120.95219:130 121.02865:4444 121.23975:128 …
304	10.838	137.02264	101.44033:23 101.98129:24 103.00368:100 104.62747:33 104.94553:52 105.34367:30 107.01194:397 107.04993:1036 108.02356:568 109.02837:478 109.05902:131 111.00024:30 111.04342:53 112.9849:1545 113.42659:1 115.0004:98 116.92548:489 117.03246:724 117.06586:35 118.03227:130 118.93843:44 118.99272:168 119.04913:67694 119.91679:29 120.05289:5966 120.13874:287 120.16946:180 120.22179:133 120.60477:45 120.…
305	8.208	137.02281	101.028:168 103.00216:378 105.03295:484 105.06788:110 107.04568:14 108.04585:204 109.02811:5228 109.11621:1458 109.15908:698 110.03159:741 111.00804:809 112.02499:205 113.0209:257 115.06182:274 117.03499:675 119.03976:168 121.02832:4742 122.03629:1076 123.00732:13730 123.04241:6715 123.50653:113 123.62974:92 123.95879:88 124.01544:11584 124.47138:113 125.02323:25 125.60546:369 125.63535:371 125.7…
306	3.583	137.02309	101.02399:325 102.57006:38 107.00993:196 108.02123:99 111.03881:63 113.01898:1130 114.4129:46 115.00282:83 118.99062:151 119.94534:1 121.94903:0 123.00723:1289 123.90606:41 123.96561:24 124.01514:1601 124.06766:137 124.11996:35 125.02325:3676 125.11939:341 126.02594:237 126.88224:109 127.86755:0 129.97099:45 132.97958:77 135.04095:126 135.92236:24 136.01402:171 137.05872:24
307	5.513	137.02313	101.07468:29 102.02194:30 104.99879:15 105.03417:664 107.01311:318 107.04498:500 108.02142:1086 109.02783:17024 109.10997:622 109.14539:216 110.03059:1096 111.00706:1044 111.03576:618 111.05947:574 112.00427:127 116.93243:24 116.9756:23 117.03091:318 117.6157:24 120.02132:203 121.02667:4443 122.03401:1653 122.09939:60 123.00603:760 123.04234:14582 123.12883:463 123.16308:251 124.01406:524 124.044…
308	0.798	137.89769	101.94129:558 103.91626:140 104.92609:220 104.95662:677 106.89808:106 106.9541:238 107.9046:383 108.9089:197 109.90195:50 114.98763:8703 115.07833:292 115.98891:1442 116.03628:89 116.98602:1366 118.99144:1522 120.95162:837 120.98671:80 121.8979:46 121.94984:103 122.89187:545 122.96889:520 123.89017:0 123.94524:74 124.88817:284 125.87098:1 125.96722:26 126.87807:1348 126.96547:63 127.86925:1 128.8…
309	2.219	138.05363	100.00904:302 100.98299:272 101.02313:1306 101.07813:202 102.95369:496 102.99631:886 103.0474:302 103.91869:202 105.91087:228 107.02953:231 107.9062:2076 108.0349:439 109.04043:305 109.90382:654 110.0267:292 111.00829:624 111.07673:216 112.98451:5188 113.01987:2072 113.93759:284 113.98708:208 114.02094:224 114.94631:1820 114.99376:481 115.03645:406 116.90819:361 117.01749:345 118.8982:764 118.934…
310	7.396	141.86572	102.95341:245 107.90269:222 112.98478:10536 113.0667:680 113.11897:253 113.98895:385 118.93497:644 118.98897:829 119.94482:1603 120.9509:1063 121.02962:269 121.94352:811 122.89235:326 122.96747:880 122.99884:273 123.03499:221 123.87389:290 124.01574:303 125.02115:1343 125.87139:2826 126.87839:760 127.86779:1586 127.9044:407 128.87549:676 129.86646:329 129.97461:368 130.96834:556 134.97455:210 136…
311	9.061	141.86578	101.02478:228 102.95131:336 104.9542:328 111.00806:234 112.98485:4382 113.07472:439 113.25758:247 113.97109:208 115.03651:264 118.93717:794 118.99165:360 119.03306:273 119.94646:2262 120.95383:1040 121.05491:206 121.94186:690 122.88869:275 122.96616:751 123.00214:444 124.01181:522 125.02258:1502 125.87416:1259 126.88158:390 127.004:232 127.86772:1006 129.97136:458 134.98035:234 135.03847:243 136.…
312	21.58	141.8658	101.93609:285 102.95138:368 103.94176:237 104.95132:233 112.98458:9144 113.06262:514 113.216:210 113.98472:235 118.9352:264 118.99606:325 119.94591:2536 120.01595:412 120.94938:818 121.94159:993 122.88664:336 122.96583:443 123.87823:320 125.87138:3974 125.97017:401 126.87828:768 127.7311:252 127.86768:2924 127.99251:211 128.87593:551 129.86473:530 129.9734:1095 130.97124:567 131.99411:217 134.891…
313	24.597	141.86604	100.00819:393 100.92438:405 100.99142:212 102.95273:394 103.94089:233 103.97545:215 104.29379:206 104.95654:214 105.41894:218 112.98424:9129 113.07204:461 113.09933:270 114.98138:234 116.9126:205 117.91366:262 118.93791:556 118.98651:221 119.94626:3901 120.9523:627 120.97877:247 121.0351:270 121.94331:1207 122.89149:326 122.9633:450 123.00156:341 123.92267:206 124.88963:258 125.02264:238 125.7707…
314	4.745	141.8661	101.02424:483 102.95078:297 104.97481:231 112.98422:3587 113.01907:992 118.93697:1331 118.99151:585 119.94382:1674 120.01981:268 120.95404:1400 121.02774:481 121.94422:597 122.89506:229 122.96825:1544 123.00801:2221 124.01527:2609 125.02324:2151 125.87266:1352 126.8849:333 127.86823:962 128.88037:298 129.92433:214 129.97472:647 130.9673:727 135.02022:227 136.94649:1845 137.02216:466 137.04422:284…
315	21.634	141.86623	100.00536:262 102.95274:280 104.96967:36 112.98363:138 113.99046:40 116.92614:0 118.93185:278 118.98926:116 119.94621:2940 120.9538:485 121.94376:988 122.89912:163 122.96885:257 125.87247:2061 125.95465:105 126.87629:509 126.90105:459 127.87013:1278 127.92093:50 128.87814:385 129.86908:295 129.97455:906 130.98094:240 134.89807:104 134.99265:22 136.9487:751 138.96388:361 141.87157:667
316	21.117	141.86623	100.00361:206 102.95789:595 103.21529:227 104.952:389 112.40266:215 112.98489:7171 113.14161:246 113.99328:228 114.99364:226 116.92236:217 118.93452:356 118.99286:437 119.64117:232 119.94571:3179 120.033:313 120.95595:341 121.02884:334 121.94238:1123 121.99726:337 122.89387:351 122.97532:526 124.8924:234 125.02406:235 125.09598:681 125.87106:3364 125.97879:387 126.05443:229 126.10455:204 126.8805…
317	8.024	141.86632	101.05968:75 101.93599:10 102.31517:24 109.03225:17 112.98494:314 114.98565:28 118.9389:10 118.98998:105 119.94711:452 120.95291:263 121.02148:0 121.94389:70 122.88759:98 122.91167:89 122.96783:155 123.00598:76 125.09599:121 125.8718:503 126.88108:144 127.86835:435 128.87512:103 129.97369:173 130.97571:130 132.90253:26 134.9783:74 136.94739:241 137.01903:108 138.96425:175 139.0251:45 141.86661:186
318	24.175	141.86644	100.00533:74 102.95462:142 107.11124:15 112.98418:469 113.99088:23 118.89648:42 118.99116:109 119.94542:1727 121.94299:629 122.89192:216 123.87576:288 125.87254:2563 125.97427:41 126.88084:585 127.86991:1665 128.87534:464 128.89905:341 129.86658:303 129.97388:825 130.96506:17 132.86337:51 136.56093:29 136.94907:77 141.86653:953
319	9.737	141.86647	102.94852:271 107.90588:248 108.90644:217 112.98463:9928 113.07128:606 113.1029:350 117.35685:204 118.93703:720 118.99105:563 119.94577:2389 120.95095:1079 120.98362:367 121.02042:238 121.06512:220 121.94448:939 122.02934:204 122.96943:767 123.00323:427 124.01223:328 125.02351:1067 125.87044:1015 126.02419:204 126.88494:338 127.87227:666 128.87332:373 129.86768:224 129.97559:678 130.965:366 130.9…
320	8.729	141.8665	102.94528:436 104.95694:423 112.98454:9506 113.98721:325 118.93597:649 118.9882:501 119.94643:1958 120.95244:1167 120.98624:400 121.0295:408 121.94486:947 122.89417:294 122.96815:860 123.00639:660 123.87642:312 124.01079:512 124.03101:300 125.023:1526 125.87219:1756 126.02246:299 126.87624:445 127.86757:1391 127.90589:333 128.87859:366 129.87108:323 129.97493:593 130.96913:421 136.26718:235 136.9…
321	2.476	141.86652	101.02914:275 102.95313:419 103.01596:254 104.95775:234 107.0109:210 107.90527:583 108.02383:1081 109.02806:551 109.05798:243 109.90164:251 112.01474:206 112.98488:7686 118.90242:217 118.93696:976 118.99139:687 119.03643:321 119.94572:1317 120.00013:238 120.95171:1703 121.94118:630 122.89047:462 122.96748:1700 123.00213:1156 123.03663:473 123.88033:357 124.01806:369 125.02187:1039 125.87139:6481 …
322	2.204	141.86659	101.02083:432 101.98247:283 102.95385:429 102.99561:1313 103.04863:275 104.96806:239 107.90696:2116 107.95503:284 108.03763:358 109.90047:697 111.00581:388 112.98501:8784 113.06979:473 114.94609:1744 114.99053:436 116.90795:411 117.01168:276 118.89736:1092 118.93354:892 118.99033:989 119.04816:274 119.90783:308 119.9456:3677 120.03947:354 120.89603:330 120.95515:1026 121.94066:861 122.04344:248 1…
323	7.34	141.86668	102.94296:308 104.95404:254 107.9048:238 112.98444:4765 113.02016:1019 113.71115:216 114.94489:223 118.93787:419 118.9883:394 119.94865:1248 120.95048:1283 121.01295:324 121.94089:581 122.89191:504 122.96679:762 123.00478:744 124.01402:763 125.02287:1728 125.8698:1629 125.92886:235 126.02577:330 126.87975:588 127.86923:848 129.97691:487 130.97156:308 135.90897:231 136.94904:1424 138.96216:1119 13…
324	6.784	141.86678	101.02222:226 102.952:304 104.99895:245 105.02647:304 107.90655:228 111.00542:214 112.98457:13376 113.07169:798 113.98881:448 117.00996:215 118.93839:649 118.99051:485 119.94592:1782 120.95213:1580 121.02631:548 121.94197:487 122.88902:299 122.96883:1120 123.00332:1014 123.04431:365 123.12746:221 123.88239:211 124.01244:536 124.88837:212 125.02293:648 125.8704:2685 126.87843:1133 127.86944:1734 1…
325	4.441	141.86679	101.97356:31 102.94252:9 107.0127:324 107.90484:62 108.57009:27 113.98903:157 118.93693:0 118.99046:165 119.0492:469 119.94508:196 120.98307:92 121.02866:92 122.896:49 122.96823:94 124.01581:4211 125.02213:4814 125.11886:67 125.87325:122 125.99145:32 126.026:401 126.90536:18 127.86881:169 136.94643:55 137.02049:229 138.96234:162
326	24.121	141.86681	100.00649:332 102.95667:526 103.93016:208 104.95805:231 106.72031:204 107.92801:272 112.98468:9798 113.07127:461 113.98837:232 116.92868:332 118.93672:480 119.94625:4199 120.95267:671 121.02397:252 121.94203:1183 121.98566:370 122.89762:337 122.96906:512 124.10851:231 125.87364:1641 126.87906:535 127.86879:1004 127.92928:224 128.87384:371 129.86751:206 129.97437:1292 130.96289:552 130.99062:316 1…
327	23.756	141.86688	100.93136:319 101.74475:213 102.95181:566 104.95242:309 105.0374:229 107.04305:296 107.90693:224 111.15831:223 112.98436:9752 113.09552:415 113.14003:367 113.48635:236 113.98483:443 114.97792:248 116.92483:286 117.02527:227 117.91333:230 118.544:227 118.70383:205 118.93564:793 118.98885:296 119.00914:255 119.94465:3439 120.9517:644 121.03104:369 121.94277:1027 122.03752:244 122.89123:296 122.9691…
328	6.264	141.86688	101.02345:4135 102.02662:132 102.95039:110 103.91944:82 106.89882:51 110.90237:38 113.01966:4047 113.09693:169 113.13216:73 118.93665:368 118.9878:183 119.03303:2414 119.94638:66 120.95388:794 121.94041:17 122.89409:248 122.96684:599 125.87149:1300 126.88364:17 127.86933:836 127.92675:145 129.01843:80 129.05128:20 129.86789:287 131.03539:711 136.94785:497 137.05627:12 138.96475:845 139.0674:60 14…
329	7	141.86693	101.93617:218 102.95526:296 104.95889:258 106.01189:208 109.03011:231 112.98437:8161 113.09618:302 114.99715:213 118.93572:751 118.98707:420 119.9462:2040 120.02083:320 120.95411:1247 121.02203:528 121.04978:300 121.94422:757 122.0309:210 122.8939:240 122.96838:1021 123.00126:580 123.05502:264 124.01614:1060 125.0221:1189 125.87046:1578 126.87978:504 127.86906:859 127.90143:263 128.87762:473 129.…
330	3.057	141.86699	101.02585:223 102.94574:215 102.99226:232 104.9551:358 107.90551:760 109.02441:289 109.90668:365 112.9845:7709 113.04872:597 113.09524:435 114.99099:303 115.03503:203 117.05725:363 118.936:853 118.99054:784 119.03728:394 119.90335:249 119.94559:1338 120.9519:1664 120.98297:437 121.02916:378 121.06311:261 121.9428:352 122.9683:2013 123.00171:1185 123.03976:510 123.87766:356 124.0159:1280 125.02177…
331	6.001	141.86707	101.02764:208 102.95094:339 103.91289:211 107.00408:243 107.90575:318 111.00512:226 112.98534:11045 113.07214:519 113.12835:227 113.98842:314 114.98363:229 118.93675:1858 118.99639:491 119.03571:377 119.94704:2399 120.03802:229 120.9528:1600 120.98554:431 121.02718:445 121.9408:759 122.8923:290 122.96915:1777 123.00087:957 123.04419:4460 123.16303:219 123.88448:263 124.01633:792 124.04251:788 125…
332	24.548	141.8671	100.33397:294 101.03663:222 101.9332:245 102.95166:457 104.95512:446 105.99708:207 107.91111:223 108.91374:207 111.99186:211 112.98466:5416 113.07385:372 113.13367:312 113.27258:230 114.48591:230 114.86378:234 114.98679:236 116.92899:261 116.98847:221 118.93931:490 119.94537:4660 120.03935:231 120.95269:726 121.35675:216 121.94386:1192 121.99469:215 122.03218:353 122.89748:361 122.96644:463 125.0…
333	21.683	141.86711	100.00515:454 100.02994:249 100.92467:344 101.93938:320 102.95341:435 102.98106:245 103.91809:264 104.95387:274 112.98453:7823 113.10069:344 113.99127:273 116.92842:273 117.72473:224 118.28591:221 118.93478:433 118.98488:263 119.94538:3409 120.95547:718 121.02046:235 121.94509:935 122.89382:239 122.96593:365 123.0062:227 123.87996:256 125.02045:384 125.87341:2872 126.87898:745 127.86815:2244 128.…
334	8.685	141.86729	111.99657:202 112.98495:8550 113.07357:403 114.99622:223 118.93889:543 118.9907:385 119.02676:335 119.94566:1704 120.01431:295 120.95509:879 121.02489:454 121.94559:786 122.89566:231 122.96698:1026 123.03671:282 124.01492:336 125.02238:1775 125.87329:1429 126.02808:251 126.88219:563 127.86782:881 128.87776:336 129.87434:273 129.97321:409 130.97296:396 136.9494:1408 137.02013:452 137.0475:211 138.…
335	22.152	141.86739	100.00554:102 102.95203:476 102.98261:131 112.7619:3 112.98476:1269 113.98433:137 114.693:9 116.92486:116 117.4228:19 118.27718:59 118.9422:579 118.9885:193 119.94682:3654 120.0309:27 120.95438:921 121.94151:1088 122.8932:144 122.97131:693 124.18608:23 124.88815:72 125.87171:815 126.76918:23 126.88029:316 126.89754:309 127.86927:609 128.00519:14 129.8739:161 129.97481:889 130.96402:479 134.89571:…
336	1.163	141.86755	101.0195:0 103.91917:84 105.92299:111 107.90341:84 111.00604:209 113.98485:49 115.00523:107 116.98276:83 117.93348:16 118.99026:147 119.90704:23 120.94772:259 121.9408:63 123.8967:186 124.9472:93 125.8727:2858 126.87656:279 126.96318:115 127.86808:1997 128.87781:371 129.01875:92 129.86641:559 133.01276:0 133.92245:752 136.9202:339 136.94333:151 138.94788:235 139.88791:216 141.86798:709
337	7.567	141.86757	101.02354:904 101.94395:212 102.95024:450 104.01052:209 112.98438:12186 113.06945:641 113.99418:281 115.95512:219 117.70764:212 118.93595:621 118.99086:465 119.03483:218 119.94633:1501 120.02356:294 120.94946:968 120.9819:355 121.0257:320 121.94438:844 122.90043:261 122.96679:998 123.00489:773 123.04784:273 124.01163:961 125.02087:1620 125.87071:1420 125.91065:272 126.8843:257 127.86766:1395 128.…
338	34.854	141.92157	100.00871:387 100.925:1070 101.01955:346 101.92752:400 102.9534:377 102.99852:255 104.95078:228 112.98367:8213 113.0623:424 113.10295:216 116.92701:3972 116.9925:295 117.92683:586 118.89845:207 118.92537:288 119.03162:802 119.94353:1066 121.94234:433 129.9749:258 132.92:271 134.89182:847 135.91756:359
339	1.489	142.04988	101.02251:681 102.99913:345 103.03983:314 104.03356:40 107.01148:499 107.90701:223 108.01747:241 111.00877:76 112.98412:1537 113.05887:77 113.98312:262 114.95078:120 115.00254:1 116.91908:56 118.89856:189 118.99182:0 119.94369:346 121.94278:185 123.00695:1170 123.88351:111 124.01427:2406 125.0253:3077 125.94289:99 126.03214:454 127.00708:105 128.06689:159 129.01562:380 129.86775:92 129.92584:2696…
340	1.239	142.99664	100.98277:54 101.06863:84 101.93722:188 103.0069:49 105.92058:79 107.03491:116 108.04155:280 109.0278:309 110.02533:736 110.05831:429 111.00823:5266 111.0848:38 111.12941:95 112.00391:863 112.03415:362 112.9844:4169 113.06906:320 113.95094:150 113.99149:1080 114.01889:381 114.06409:55 115.08532:86 117.01688:289 120.04443:337 121.02703:191 121.98695:56 122.05521:364 124.00712:622 124.03578:76 125.…
341	0.992	142.99821	100.07458:337 100.16667:6 100.93012:206 101.00779:11950 101.14608:191 101.95122:38 103.02207:721 103.07722:112 105.02105:815 105.08335:203 106.97721:40 107.01263:1139 110.05466:156 110.97436:1214 111.00729:24599 111.09391:916 111.12311:463 111.15383:553 111.2084:26 112.00978:1688 112.03506:1570 112.07567:211 112.98462:2195 114.09275:66 114.14339:35 115.01233:1397 115.08458:443 116.02065:204 117.0…
342	21.703	143.86221	100.00468:145 100.15457:12 102.09295:39 102.95668:105 103.00047:99 103.99998:47 104.2423:50 111.30491:39 113.60194:42 113.98592:0 117.4568:40 117.93671:85 118.93324:114 118.99004:101 119.94504:928 120.55033:43 121.07394:44 121.9437:188 122.897:139 122.97272:0 123.29524:67 125.01854:163 125.87135:663 126.87711:0 127.86731:199 128.87578:41 128.99011:56 129.8683:138 129.97308:0 130.38345:40 134.8846…
343	24.55	143.86258	102.95282:849 102.99897:239 104.94744:238 107.8982:206 108.13315:219 110.20381:219 112.28297:206 112.98476:11824 113.98789:392 114.13614:215 114.25808:227 119.02575:216 119.50872:209 119.94566:3724 120.47142:207 120.94874:656 121.94234:1479 121.98296:244 122.46053:218 122.89391:260 122.96601:669 123.89319:263 124.89159:325 125.02169:244 125.87397:1604 125.99178:328 126.88038:605 127.87294:797 128…
344	21.634	143.86316	100.00838:141 101.92276:41 102.9583:289 103.68781:19 112.9847:582 113.98669:38 114.01291:25 118.93855:1 118.99224:142 119.94645:1398 120.95388:262 121.94387:320 122.89244:257 122.96966:197 123.88332:197 125.02223:158 125.87356:2463 126.88101:598 127.87045:1590 127.99674:55 128.88791:398 129.86736:344 129.97481:847 130.97414:220 131.9688:40 133.90401:22 134.98792:21 136.86975:33 136.9494:463 137.0…
345	9.107	143.8632	102.96328:215 106.53065:202 112.9843:8746 113.04384:743 113.98936:246 118.94003:529 119.01194:233 119.94674:1855 120.0066:264 120.953:917 121.0248:376 121.94383:666 121.96788:282 122.96722:889 123.00185:425 123.03806:269 124.01337:258 124.88773:251 125.02397:1166 125.87148:616 126.88019:323 127.87071:432 128.87506:318 129.87154:211 129.97141:727 130.96269:405 131.04756:230 135.03053:233 135.95657…
346	2.205	143.86342	101.02427:1015 102.02892:333 102.95575:459 102.9974:1043 103.08442:206 104.95555:240 105.9107:241 106.89428:285 107.90519:1580 108.01796:246 108.04271:401 109.02725:402 109.90141:693 111.00681:353 111.04934:224 112.94876:230 112.98458:8408 113.07181:474 113.93562:221 114.0564:259 114.94689:1217 117.01106:347 118.89935:849 118.93464:1124 118.9911:1225 119.05067:428 119.39931:201 119.90749:262 119.…
347	7.002	143.86369	101.93821:292 102.95702:273 102.97829:238 112.98494:8010 113.07226:345 113.13692:228 118.939:1177 118.98658:397 119.9456:1622 120.02107:379 120.95258:1148 121.02682:602 121.94444:580 122.89214:242 122.96735:1202 123.00471:693 124.01794:402 125.02225:1142 125.87183:1248 126.87548:342 127.86927:1083 129.97278:592 130.9644:474 130.99475:242 136.94705:1474 138.90964:214 138.96342:1371 141.86539:804 1…
348	6.275	143.86382	101.02299:4130 102.16007:35 102.95625:107 106.89613:51 107.03468:40 113.01769:4047 113.14606:92 114.02347:154 118.93691:367 118.99063:183 119.03343:2412 119.94427:65 120.95323:794 121.94437:17 122.89227:247 122.96771:598 123.89362:14 125.87069:1290 125.96858:69 126.87985:16 127.86942:831 127.91581:139 128.97441:38 129.86224:287 131.0332:727 133.00888:3 135.92493:31 136.94792:495 138.96394:844 139…
349	2.498	143.86386	101.02177:250 101.93724:267 102.95729:303 105.03643:220 107.90878:426 108.02213:915 109.02567:485 109.9038:225 110.0315:206 111.009:285 112.98483:5034 113.07582:242 114.9485:204 114.99473:220 116.92167:236 117.02591:232 118.94029:831 118.99023:721 119.03008:314 119.94595:1301 120.95121:2230 120.9846:614 121.02363:449 121.9422:506 122.89016:488 122.96586:1575 123.00515:1289 123.88362:376 123.96761…
350	24.169	143.86395	100.00378:287 100.9285:224 102.9533:549 104.95171:236 112.89865:219 112.98465:8293 113.09825:402 113.98933:343 118.93844:471 118.99577:339 119.74681:205 119.94527:3992 120.02383:311 120.95274:948 121.03552:267 121.28262:212 121.94231:1501 122.88824:240 122.96708:847 123.0078:252 125.87033:1932 125.91003:450 125.98052:267 126.88363:560 127.86761:1380 128.73473:241 128.87686:362 129.97508:1550 130.…
351	5.994	143.86444	101.02496:962 102.95224:257 104.95736:360 107.90335:314 109.039:215 112.98458:11022 113.0685:688 113.10141:361 113.98251:277 118.93547:1099 118.98898:695 119.02689:509 119.94524:2133 120.9524:1896 121.02885:280 121.94458:704 121.98015:210 122.8932:256 122.9665:1833 123.00572:876 123.04321:1618 123.10448:239 123.87537:343 124.01773:623 124.04707:406 124.0843:204 125.02464:1464 125.87215:3623 126.8…
352	8.022	143.86446	101.05968:75 101.93599:10 102.31517:24 109.03225:16 112.98494:316 114.98565:28 118.9389:10 118.98998:105 119.94711:451 120.95291:263 121.02148:0 121.94389:70 122.88759:99 122.91167:89 122.96783:155 123.00598:75 125.09599:121 125.8718:504 126.88108:144 127.86835:435 128.87512:103 129.97369:172 130.97571:130 132.90253:26 134.9783:73 136.94739:241 137.01903:0 138.96425:175 139.0251:45 141.86661:186 …
353	8.674	143.86485	102.94957:265 104.95962:223 112.98441:10107 113.07411:440 113.17062:237 113.25919:221 113.99037:238 118.93501:694 118.95545:340 118.99278:276 119.94559:1976 120.95551:1197 121.02353:433 121.94358:704 122.17097:219 122.89539:383 122.96864:523 123.00278:609 123.04287:266 124.01523:640 124.88932:239 125.0227:2176 125.07777:254 125.21595:217 125.86945:706 126.02739:277 127.86785:495 128.87247:229 129…
354	0.892	145.06073	100.0386:262 100.06741:45 101.06782:209 102.05412:680 102.95512:277 104.03397:4300 104.95392:260 105.02924:313 108.89966:1873 109.03899:637 109.09892:55 110.07291:219 110.89759:1431 112.89563:238 113.03165:1131 113.10352:89 113.14584:154 113.54778:57 114.0191:701 114.0991:74 114.1429:57 114.1815:60 114.89935:314 116.89778:180 118.0493:4611 118.16814:86 118.2294:61 118.92828:1390 119.04047:844 120…
355	0.803	145.92943	101.94421:664 104.95676:698 106.95908:227 109.90216:172 110.98354:109 112.9849:3494 114.98714:9548 115.07541:423 115.98785:1450 116.02888:29 116.98624:761 117.02303:187 118.99052:1905 123.87464:0 123.89543:1 125.87194:1 127.86913:0 128.96025:2 129.8681:0 130.96432:63 131.97681:845 134.97711:93 136.94664:673 141.86725:1 142.88768:338 143.87256:1 145.93341:532
356	0.912	146.05153	100.03748:264 102.0519:680 104.0338:4297 105.01939:312 105.04068:242 107.02867:123 108.90015:1895 109.03703:632 109.07348:42 110.06367:276 110.89771:1446 111.06448:129 112.04095:131 112.89555:241 113.02763:1120 113.10287:85 113.76848:40 114.01923:589 114.10023:74 118.04661:4611 118.1013:133 118.93192:1368 119.03372:846 120.00965:282 120.04844:155 120.92566:487 120.99924:109 123.00829:36 125.02252…
357	1.229	147.02727	100.03872:188 100.93792:159 101.02357:588 101.06816:76 102.95644:74 103.00166:51 107.0161:12 107.04741:141 108.04209:226 109.02761:252 109.06747:24 110.02321:614 111.00832:10536 111.0682:142 111.11794:289 112.0084:718 112.03538:842 112.09401:102 113.01998:1383 113.0665:245 113.99503:629 114.02197:812 114.9577:66 115.01887:632 116.07059:784 119.04079:354 122.02455:210 124.01527:55 124.05941:62 124…
358	0.968	147.02829	100.00921:573 100.23997:63 101.47961:53 102.02675:466 102.05195:633 103.01788:714 103.86816:55 105.01771:2409 107.01239:1020 107.0309:1271 107.06694:156 107.56875:50 108.0352:209 108.90147:337 109.02897:410 110.02853:656 110.06149:180 110.90158:85 110.97354:1609 111.09397:494 111.12537:588 111.19492:161 111.35268:52 112.01382:1034 112.17084:53 112.98409:306 113.02179:4045 113.18329:193 113.7467:5…
359	1.328	147.02925	101.02376:462 101.93764:85 106.89899:163 107.01122:49 107.90485:446 108.02785:93 108.90368:168 109.0259:58 109.90405:260 110.97609:235 111.00738:220 112.02341:8 112.98392:593 113.06962:347 113.09426:430 114.99748:80 115.03811:154 116.91943:318 116.97812:108 117.01723:3897 117.92754:149 118.02348:158 118.9052:208 119.03374:140 120.99181:49 121.02318:162 123.00679:732 123.09685:128 123.87486:322 12…
360	2.345	147.06477	100.98205:374 101.02176:849 102.9992:940 103.04744:210 105.02825:227 107.9082:641 108.03926:266 108.99323:203 109.02659:265 109.06607:249 109.90549:205 111.00592:430 112.0126:207 112.03736:245 112.95123:251 112.9844:9160 113.07152:657 114.9467:1417 114.99869:477 115.95119:231 118.90026:325 118.9353:375 118.99325:1153 119.03802:557 119.94466:606 120.9539:860 121.03542:254 121.94338:305 122.88869:4…
361	0.965	149.04434	100.00921:573 100.23997:63 101.47961:53 102.02675:466 102.05195:633 103.01788:714 103.86816:55 105.01771:2409 107.01239:1020 107.0309:1271 107.06694:156 107.56875:50 108.0352:209 108.90147:337 109.02897:410 110.02853:656 110.06149:180 110.90158:85 110.97354:1609 111.09397:494 111.12537:588 111.19492:161 111.35268:52 112.01382:1034 112.17084:53 112.98409:306 113.02179:4045 113.18329:193 113.7467:5…
362	0.816	150.98045	100.91798:142 100.95668:1 101.93982:443 102.91012:120 102.94779:718 104.84872:58 104.95778:598 105.95729:85 106.9556:142 108.90545:30 110.97921:348 112.98436:625 113.04345:1 114.9874:11997 115.07568:468 115.14012:23 115.98811:2719 116.98531:3288 117.07867:55 117.93582:199 118.93987:288 118.99109:1939 120.94826:350 122.96982:554 126.97633:31 127.94437:106 130.92249:18 130.96677:1543 131.01448:98 1…
363	0.861	150.98094	102.95182:577 103.01095:35 104.9538:268 112.98401:1853 113.98367:22 114.99103:159 117.93235:71 118.93891:41 118.99119:1153 119.94359:447 120.95413:154 122.96802:105 129.9752:3213 130.06628:83 130.96585:131 133.90382:34 135.90454:59 136.94948:243 138.96838:267 139.89032:116 140.89307:84 143.89149:326 144.89729:0 145.89064:64 145.9328:117 146.89265:42 146.96368:1 147.92696:55 148.90547:8
364	15.02	151.00137	102.95066:35 104.95698:58 107.0126:10065 107.22039:85 107.90529:98 108.01813:888 109.02611:408 112.98401:583 113.07204:83 113.98669:30 117.03044:289 118.93889:67 118.99547:43 119.04911:28743 119.14024:859 119.17363:579 119.23149:158 119.55769:61 119.94523:660 120.05126:2655 120.95496:45 121.02526:548 121.94187:351 123.00369:78 123.0573:39 123.87341:47 123.90274:89 124.89066:231 125.02131:336 125.…
365	15.388	151.00237	100.93019:90 102.95213:32 103.05556:57 104.95158:6 105.03269:67 105.06294:3 107.01301:12541 107.12453:445 107.36264:29 107.56581:29 108.01747:1119 108.06731:66 109.02334:365 110.44006:30 112.98389:456 116.92677:114 117.03796:1018 118.94073:90 119.049:24935 119.18031:566 119.23977:120 119.2691:148 119.46668:37 119.94672:255 120.053:2399 120.2112:39 120.95085:16 121.03339:338 121.94263:15 122.03622…
366	8.21	151.03825	101.02782:199 103.0031:347 105.03322:832 107.01298:1125 107.04621:552 108.01948:833 109.02824:23264 109.14626:363 109.19534:93 110.03336:1465 111.00773:3110 112.00671:207 113.23051:4 114.92915:20 115.00589:289 115.05262:166 116.92879:535 117.03254:494 118.99982:210 121.02758:3986 122.03574:1505 123.00785:18997 123.04159:17558 123.16222:527 123.22187:158 123.54791:58 123.66103:61 124.01508:44878 1…
367	0.888	151.05959	100.03783:543 101.07888:31 102.02068:147 102.05354:1393 102.95511:578 104.03376:4982 104.95362:229 105.03822:370 108.90016:1786 109.04002:227 110.07578:131 110.90067:1213 113.0319:6345 113.10003:511 113.14493:161 114.019:2146 114.09464:169 117.01706:1 118.05005:6335 118.17118:51 118.92974:1737 119.03423:1299 120.92647:644 122.92787:74 125.01919:8 127.04941:1548 128.03876:779 128.95782:40 129.1345…
368	0.967	152.98982	100.00924:704 100.04018:1263 101.01414:928 101.25583:25 101.3285:43 101.96859:43 102.05225:277 102.10966:110 103.00685:577 103.0384:492 104.03424:130 104.09258:59 105.01892:2570 105.07474:399 106.0212:174 106.37988:39 106.89684:89 107.0163:1418 108.0416:811 108.90031:129 109.03069:544 110.02738:988 110.05991:308 110.32052:41 110.97406:1137 111.09676:772 111.40544:41 112.0145:554 112.31497:48 112.…
369	4.028	153.01689	103.90961:83 105.0349:413 106.03778:58 107.0077:284 107.04998:320 108.01964:548 109.02824:12430 109.11543:565 109.15016:197 109.23224:84 110.03178:680 111.02594:776 112.9846:2237 113.07363:546 113.09911:55 113.99113:108 114.54518:41 115.00373:109 117.03371:226 118.93703:316 118.99279:161 119.05025:408 119.94693:176 120.01556:35 120.95243:784 121.02777:3392 121.19211:116 121.66596:39 122.0351:1523…
370	5.513	153.0174	100.91915:23 105.03254:664 106.03973:16 107.01275:318 107.04549:500 107.07695:6 108.02161:1086 109.02811:17024 109.11122:622 109.18234:90 109.3876:41 109.4135:28 110.03532:1096 111.00655:1044 111.04521:574 112.01207:127 113.98713:50 117.02843:318 117.05908:163 120.01937:207 121.02704:4443 122.03524:1653 123.0068:760 123.04307:14582 123.13526:463 123.17052:230 123.53879:25 123.87239:7 124.01683:52…
371	2.515	153.01778	102.94567:407 102.99942:291 107.90361:416 108.02291:1258 109.03007:807 112.98425:8920 113.06689:435 113.09927:322 114.99775:208 115.91218:202 118.93568:963 118.98963:839 119.0311:320 119.9452:1564 120.00628:255 120.95295:2023 121.02362:410 121.94206:824 122.89153:651 122.96684:1482 123.00294:911 123.03848:325 123.89313:540 124.01671:445 124.88793:247 125.02536:943 125.87151:5750 125.97014:331 126…
372	10.839	153.01785	101.44033:23 101.98129:23 103.00368:102 104.62747:32 104.94553:46 105.34367:30 107.01194:396 107.04993:1036 108.02356:568 109.02837:478 109.05902:133 111.00024:27 111.04342:53 112.9849:1623 113.42659:3 115.0004:101 116.92548:489 117.03246:723 117.06586:34 118.03227:129 118.93843:41 118.99272:166 119.04913:67669 119.91679:29 120.05289:5958 120.13874:287 120.16946:183 120.22179:131 120.60477:44 120…
373	0.882	154.06085	100.03696:268 101.06544:205 102.0554:684 102.95566:355 104.03393:4302 104.11374:101 104.95522:264 105.03734:243 108.89935:1888 109.03893:639 110.90247:1434 113.02784:1117 113.12701:15 114.01957:609 114.89999:314 116.89994:179 118.04903:4602 118.10045:133 118.92937:1390 119.03609:858 120.92677:512 120.96261:0 125.0284:58 127.04812:1750 128.03964:1036 128.95805:87 129.05186:269 129.25758:42 129.343…
374	22.184	157.86086	100.92535:343 102.95822:417 109.89964:217 112.98491:6638 113.11502:247 113.98695:248 118.93758:364 118.98853:347 119.94499:2851 120.95426:525 121.94346:867 122.89314:374 122.96931:579 123.88556:318 125.87257:4596 126.88013:1755 127.8686:3671 127.93983:405 128.87643:1017 129.86597:711 129.97415:1513 130.96494:419 134.88669:406 136.94838:686 138.96185:323 139.87433:222 141.86671:1412 143.86304:1302…
375	21.698	157.8613	100.00635:455 100.93047:254 102.95271:248 104.95103:248 112.98358:6550 114.98813:278 116.91787:208 118.90345:216 118.94424:253 118.99056:375 119.94606:2433 120.95422:465 121.94537:1190 122.02081:214 122.89743:365 123.87449:629 123.90353:248 124.89278:353 125.87299:6373 125.99616:261 126.87921:1623 127.86948:4592 128.87819:761 129.86894:707 129.97498:1340 134.89191:415 134.97765:243 135.90643:233 …
376	21.654	157.86136	100.00722:252 100.92686:414 102.96299:404 112.98395:14489 113.07204:853 113.19786:209 113.44012:214 113.98743:322 116.90391:254 117.95191:217 118.94159:212 118.99223:287 119.94494:2997 120.03867:228 120.89468:205 120.95785:278 121.02539:266 121.94294:843 122.9721:560 123.87743:315 123.89859:286 124.88214:208 125.87245:5116 125.97098:324 126.88132:1190 126.93286:281 127.86882:3163 127.93204:433 12…
377	1.152	157.86176	101.02299:878 101.93964:283 106.89588:371 107.90559:807 109.90051:212 111.00905:248 112.98524:4698 113.07148:384 115.00082:321 118.89437:375 118.93704:327 118.99094:358 119.03368:545 119.90982:337 119.94506:456 121.92249:605 123.00101:505 123.89639:746 124.8829:218 125.87162:11410 125.96083:736 126.02619:335 126.10056:208 126.88026:1868 127.86852:6981 127.95396:394 128.87611:1688 128.95079:207 12…
378	21.593	157.86191	100.00385:0 102.95023:57 103.10661:45 103.9166:112 107.90147:46 113.13764:109 114.99346:107 118.99246:18 121.02658:32 121.94245:10 123.01046:77 123.88718:176 125.87198:1932 126.88029:434 127.86969:680 127.94924:45 127.98778:51 128.87747:121 128.99892:48 129.86678:230 129.97417:472 130.87199:61 132.86499:5 136.98712:213 137.09219:41 141.86836:658 143.86548:431 144.86757:74 145.86638:56 145.93388:4…
379	24.18	157.86302	100.00448:95 102.054:27 102.95586:128 103.96553:8 104.94903:27 107.9052:38 113.10706:4 118.99784:0 119.9446:836 120.00994:93 121.94303:293 122.02371:11 122.89352:336 123.87029:269 124.88636:60 125.87211:4326 125.98582:156 126.65651:28 126.88084:814 127.86877:2575 127.94402:208 128.87794:564 129.8672:563 129.97658:974 130.97725:91 131.98489:28 134.8934:88 137.93069:27 141.86613:1198 143.86197:824 …
380	0.931	158.84436	100.01331:90 100.03833:289 101.02403:2153 102.05447:664 103.0416:156 108.90115:11173 109.13158:120 110.89742:8258 110.97259:0 111.009:154 111.04005:128 112.89423:1822 112.92477:114 113.03088:2780 113.10527:167 113.89336:54 114.10425:257 115.0914:75 117.02219:59 119.03548:2413 119.9462:1081 120.00774:233 120.03983:105 121.94274:335 123.0083:91 124.01454:115 124.09312:15 125.02287:125 125.15459:51 …
381	0.815	158.9776	100.90726:191 100.95757:101 101.93834:418 102.94601:980 103.91896:331 103.93623:331 104.92601:280 104.95719:623 106.95466:231 107.9082:291 109.89877:113 113.07061:183 114.98686:4955 115.0736:275 115.98864:1289 116.04193:54 116.98565:1425 118.93596:222 118.99135:657 120.94857:582 120.98863:128 122.8928:461 122.96833:331 126.88078:1 127.86743:1 128.94803:27 129.87169:1 130.96527:1469 131.05786:1 13…
382	0.975	159.02795	100.00812:2010 100.03181:2998 100.06406:325 101.01212:3917 101.10827:196 102.03878:729 102.08666:107 103.01688:862 104.03423:431 104.06255:106 105.01821:1538 105.12933:94 106.97809:61 107.04518:269 107.90505:90 109.03053:872 110.02384:622 110.05885:238 110.97456:1373 111.11909:488 111.14822:565 111.34769:111 111.71667:53 112.01118:516 112.55939:53 112.98357:0 113.02234:6021 113.09106:150 113.1286…
383	22.135	159.85823	100.00806:115 101.46639:25 102.95842:215 103.91717:29 113.3354:6 114.01785:73 118.99149:1 119.94609:1 121.94128:47 122.89871:225 123.88259:421 125.87271:5095 125.97442:154 126.88039:1011 127.86823:3071 128.8781:679 128.91484:12 129.86635:752 129.97505:776 130.03856:24 130.8873:97 130.967:156 132.86678:84 134.88535:168 141.86565:1304 142.88013:116 143.86403:1005 145.87724:91 146.9644:9360 147.8893…
384	0.964	160.06038	100.00921:573 100.23997:63 101.47961:53 102.02675:466 102.05195:633 103.01788:714 103.86816:55 105.01771:2409 107.01239:1020 107.0309:1271 107.06694:156 107.56875:50 108.0352:209 108.90147:337 109.02897:410 110.02853:656 110.06149:180 110.90158:85 110.97354:1609 111.09397:494 111.12537:588 111.19492:161 111.35268:52 112.01382:1034 112.17084:53 112.98409:306 113.02179:4045 113.18329:193 113.7467:5…
385	1.227	160.06044	100.04121:216 100.93389:102 101.02276:1671 102.04295:231 102.99818:115 105.01547:132 105.9228:78 106.89536:20 107.03707:468 108.01525:55 108.04588:351 109.02682:322 110.02371:1271 111.008:8358 111.12574:143 111.96094:27 112.01237:939 112.9832:262 113.01778:1405 113.94032:60 113.99375:1103 114.05052:295 115.0168:220 116.01512:206 116.06992:484 117.93345:52 119.03004:532 120.04015:222 120.05878:213…
386	15.508	160.83945	102.9594:314 104.85727:220 112.98454:9382 113.07069:517 113.21816:259 113.97984:221 118.9331:398 119.04979:390 119.1738:244 119.94517:2126 120.953:388 121.0256:369 121.94217:791 121.97665:275 122.88991:268 122.96658:415 125.03297:200 125.87131:3647 125.99981:228 126.87855:949 127.87038:2003 128.87285:493 129.86406:662 129.97406:927 130.96666:438 131.01016:272 136.94656:471 137.0397:228 138.93199:…
387	5.987	160.83958	101.02164:436 102.96045:252 109.02182:221 110.56832:225 111.05035:225 112.98468:11409 113.07248:592 113.14034:213 115.01293:247 118.93767:1225 118.98721:509 119.03236:375 119.94476:2182 120.95631:1830 121.02827:336 121.94718:538 121.99002:209 122.89606:279 122.96809:1245 123.00379:727 123.04326:1773 123.90128:217 124.01432:912 124.04101:479 124.9889:214 125.02255:1705 125.87167:2798 126.02293:330…
388	15.805	160.8396	100.00814:219 100.93652:201 102.95418:389 104.95989:213 109.03057:213 112.98514:10405 113.07467:635 113.15335:255 113.24078:265 113.98376:320 115.53793:217 116.91864:256 118.93784:821 118.99593:486 119.94572:2078 120.01402:395 120.95241:571 121.02507:430 121.94259:970 122.89424:333 122.96696:300 123.8885:251 123.91454:244 124.88154:229 125.02362:276 125.87209:4678 125.96967:328 126.87718:1530 127…
389	4.447	160.83972	101.97356:31 102.94252:9 107.0127:324 107.90484:62 108.57009:27 113.98903:157 118.93693:0 118.99046:165 119.0492:469 119.94508:196 120.98307:92 121.02866:92 122.896:49 122.96823:94 124.01581:4211 125.02213:4814 125.11886:67 125.87325:122 125.99145:32 126.026:401 126.90536:18 127.86881:169 136.94643:55 137.02049:229 138.96234:162 142.86824:139 143.85852:238 144.99409:51 145.02966:0 146.96468:2897 …
390	21.637	160.83986	100.01112:243 101.93531:245 102.95791:539 102.9951:264 105.02435:227 108.35522:237 112.98398:11212 113.06596:513 113.10303:368 113.98862:394 116.16389:218 116.92262:505 117.35998:240 118.93394:580 118.98631:408 119.01413:257 119.94576:3312 120.95133:622 121.9444:812 122.0005:358 122.9676:602 123.01173:219 125.01947:412 125.87151:2061 125.99976:228 126.88181:407 127.86783:1380 128.87622:369 129.86…
391	7.543	160.83994	101.02331:725 102.96323:275 104.96247:244 107.0134:263 109.03318:209 111.00942:266 112.9844:8783 113.06572:502 118.93816:718 119.03477:337 119.94512:2387 120.9542:976 121.02657:397 121.94343:390 121.97703:226 122.96613:1180 123.00743:2557 123.09559:302 124.01478:2672 125.02248:2706 125.87104:769 126.0293:334 126.88273:282 127.86894:623 129.0255:212 129.97466:447 130.97662:449 136.94763:1753 137.0…
392	5.806	160.83994	100.25506:28 101.02277:4498 102.02615:301 102.95328:43 105.03086:184 106.04192:28 107.40466:32 108.90997:28 109.06643:181 113.02227:4578 113.09746:245 114.02491:270 114.94378:21 115.05949:15 116.92869:43 117.02625:69 117.05488:121 119.03479:2587 122.89317:8 129.86644:14 131.02802:130 133.03183:290 137.05821:158 137.94231:11 138.92035:28 141.87323:67 142.99065:111 143.03362:13 143.0714:24 145.1016…
393	8.347	160.83995	102.95938:202 103.71288:218 104.96071:262 109.02699:729 111.009:400 112.98446:9313 113.07198:506 113.98913:239 118.93623:983 118.99766:397 119.04624:263 119.94486:2004 120.03446:241 120.95236:1226 121.0239:461 121.94322:704 121.96973:287 122.89661:402 122.96835:1247 123.00706:873 123.04324:512 123.96942:203 124.01624:1603 125.02303:7122 125.11035:506 125.87666:401 126.0262:362 126.87674:302 127.8…
394	5.446	160.83995	100.53509:222 101.02493:301 102.95222:207 103.05243:244 104.95566:400 105.03088:564 107.01285:318 107.03992:277 108.02024:663 109.02838:11554 109.11491:547 110.03039:715 111.01051:556 111.04137:419 112.98494:9364 113.06253:631 113.98508:262 114.9885:216 118.93752:1475 118.99035:545 119.03657:414 119.9448:1657 120.95196:2626 121.02807:3408 121.14466:228 121.94788:655 122.03569:1478 122.89337:278 1…
395	22.9	160.84007	100.00559:336 100.05898:224 102.95227:465 102.97702:220 104.95036:252 105.01736:295 108.68656:208 109.43284:202 112.98356:7504 113.37631:201 113.9904:243 114.21596:241 118.9345:529 119.02725:228 119.94529:4553 120.95198:820 121.01849:264 121.08003:264 121.94419:1446 121.99368:327 122.8922:320 122.96918:752 123.03877:317 123.21186:204 124.01412:460 124.96629:217 125.02763:284 125.87297:1180 126.05…
396	14.128	160.84009	100.006:327 102.9586:366 112.98405:13492 113.07212:695 113.98588:254 114.98245:262 118.93388:498 118.99178:331 119.94637:2120 120.01399:293 120.9542:603 121.94498:690 122.89459:387 122.97863:282 123.87589:315 125.87234:5358 125.93626:537 126.87833:1383 126.936:206 127.86954:3658 128.87508:1077 129.86545:450 129.97304:1325 130.97124:430 132.8674:240 136.27209:232 136.90417:204 136.95168:475 138.96…
397	1.296	160.84021	101.02315:380 102.99506:87 104.92222:17 105.92268:81 107.90717:339 108.91298:134 109.90409:283 110.90548:63 112.0348:146 113.09919:99 113.93526:61 113.992:77 114.99595:249 115.03049:1 116.90912:446 117.01588:654 117.92438:184 118.90712:306 119.03999:261 119.90874:169 119.94344:494 121.93141:54 123.00632:1557 123.03807:148 123.87997:256 123.9171:230 124.01414:552 125.02221:825 125.09016:21 125.871…
398	8.682	160.84023	101.41841:212 101.93971:297 102.95251:294 104.95789:238 107.60352:213 112.98441:6689 113.07043:374 113.11617:200 113.16759:253 113.47854:205 118.94096:526 118.9869:337 119.04926:240 119.94532:2308 120.95227:922 121.02737:442 121.94181:743 122.03496:251 122.89421:209 122.96737:1430 123.00526:569 123.03967:210 123.87538:210 124.01693:597 124.14414:209 125.02277:1967 125.87167:1117 126.02156:231 126…
399	24.182	160.8403	100.02023:144 101.47594:53 102.95937:346 103.76736:3 108.01099:6 109.52548:25 113.66732:14 114.28673:19 116.92636:77 118.93622:421 118.98725:55 119.9453:3581 120.06485:9 120.95645:565 121.94315:1072 121.99593:104 122.05934:29 122.96781:426 125.87109:991 125.90664:60 126.88097:294 127.40629:33 127.86912:685 127.93406:81 128.87895:275 129.97209:851 130.96025:295 132.8604:5 133.15607:27 134.985:46 1…
400	2.823	160.84045	101.02255:600 102.9534:406 103.91702:237 111.03683:239 112.98452:7451 113.07173:438 113.98418:226 117.9563:236 118.93803:902 118.98831:805 119.04531:493 119.94685:1057 120.95279:1844 121.03072:291 121.94513:501 122.8899:239 122.96638:1614 123.00401:1103 123.04182:960 123.97094:244 124.01779:706 125.0228:1418 125.09072:284 125.87193:2224 126.88495:375 127.8683:1457 128.8826:292 129.86896:303 129.9…
401	11.988	160.8405	101.94308:255 102.95037:416 112.98375:11095 113.07267:578 113.17932:241 113.98425:234 114.00778:229 118.99146:447 119.19063:201 119.94485:1142 120.94925:520 121.02952:234 121.94123:770 122.89457:283 122.96451:410 123.00672:276 123.8744:476 124.88795:211 125.02337:349 125.87147:4500 126.40882:204 126.87598:634 127.86852:2395 128.87399:617 128.91188:237 129.86487:630 129.9725:511 130.96281:467 130.…
402	3.039	160.84052	101.03012:339 101.93523:255 102.01489:227 102.94936:351 104.95625:235 106.89789:312 107.90546:990 111.04198:293 112.98398:7333 113.09605:597 113.13678:240 113.17097:206 113.98294:201 114.94496:239 114.99698:235 117.05434:263 118.9367:1279 118.98935:885 119.04193:361 119.94476:1633 120.95478:1448 120.98479:642 121.02547:361 121.93957:479 122.89156:404 122.96844:1582 123.00559:1211 123.88416:248 12…
403	23.737	160.84055	100.0158:305 100.92505:258 102.9558:693 103.91788:274 106.8941:247 112.98527:12345 113.10075:452 113.47112:246 113.98951:430 114.50885:217 116.92509:215 117.03289:440 117.91906:211 118.04059:237 118.94068:498 118.98801:420 119.946:3617 120.47964:208 120.57095:205 120.95195:558 121.94374:1321 122.00098:234 122.97181:532 123.87296:207 124.88933:228 125.02378:273 125.87091:2051 126.44814:248 126.879…
404	4.748	160.84055	101.02412:1465 102.95271:519 107.01258:413 110.23853:217 112.9841:8551 113.02081:2180 116.07311:223 118.93839:930 118.98659:454 119.0471:299 119.94384:1777 120.95323:1525 121.02866:388 121.94433:632 122.89087:204 122.96775:1271 123.00744:6733 123.96614:255 124.01512:7380 124.11246:341 124.33902:208 125.02314:5938 125.87076:1154 125.91077:317 126.02473:553 127.86776:812 128.87761:551 128.92068:204…
405	3.318	160.84056	101.02614:324 101.9371:351 102.94962:469 102.99305:293 103.91695:245 104.96745:354 109.0283:267 112.98369:9289 113.04193:910 113.06863:542 116.04658:493 117.00882:307 117.0547:361 118.93606:1272 118.9912:1030 119.94582:1527 120.95412:1393 121.02506:489 121.0575:318 121.94858:494 122.89404:528 122.9678:2128 123.0075:1016 123.87325:373 123.89923:240 124.01646:810 124.88686:255 124.95522:206 125.022…
406	3.362	160.84058	101.02081:331 102.94514:525 102.97012:237 108.00948:207 112.98428:7915 113.06699:463 113.99299:371 114.99591:236 118.93616:1396 118.98597:692 119.03441:362 119.94424:1315 120.95316:1790 120.98628:700 121.02357:492 121.94556:292 122.89275:383 122.96811:1933 123.00588:1427 123.04033:809 123.87479:236 123.95951:235 124.01533:1615 124.96754:266 125.0228:3292 125.09184:432 125.87355:1946 126.02559:331…
407	21.588	160.84058	100.0107:216 102.95597:484 103.91679:259 104.97195:240 107.9071:204 112.9846:9187 113.07524:574 113.98876:429 115.00913:236 115.27647:240 118.93667:440 118.99406:235 119.94561:3566 120.03889:234 120.27254:223 120.95404:889 121.02898:362 121.94382:995 122.89455:296 122.97066:689 123.88812:219 124.88789:219 125.02498:247 125.87251:1732 125.91899:369 125.96578:204 126.88213:420 127.86989:1766 128.87…
408	21.096	160.84058	102.95133:541 112.98449:15821 113.06798:743 113.10241:444 113.99033:302 118.8956:213 118.94128:238 119.94553:2272 120.94725:546 121.02579:257 121.9426:821 122.89159:391 122.96511:451 123.03868:225 123.89186:304 125.87216:4137 125.99534:235 126.87755:1086 127.86884:3069 128.87439:531 129.86662:402 129.97429:1602 130.96841:417 131.04645:225 136.90724:293 136.9498:763 137.00305:226 138.96019:628 141…
409	22.153	160.84059	100.00938:49 100.94478:87 102.95601:390 105.99837:12 107.90503:13 110.32503:8 111.57027:48 112.98373:356 113.98708:14 114.98712:54 116.23801:38 116.31117:29 116.71774:61 118.93688:601 118.9882:195 119.41891:14 119.94623:3750 120.15025:65 120.95349:749 121.5302:41 121.94215:1148 122.44408:50 122.65698:47 122.96809:685 123.90376:49 124.92419:60 125.05083:128 125.3407:32 125.87309:730 125.99728:47 1…
410	22.58	160.84059	100.00499:291 100.93121:396 102.95688:469 102.992:239 104.95084:405 112.98429:13717 113.07307:773 113.9837:255 116.92529:397 116.95229:237 118.93851:274 118.99368:374 119.94486:3437 120.96179:233 121.02785:241 121.94037:852 122.89136:363 122.96548:283 122.99308:215 123.88063:378 124.88376:210 124.95897:218 125.87205:6079 126.87871:1383 126.91882:232 127.86836:4112 127.93406:373 128.87558:726 129.…
411	26.36	160.84061	100.00851:212 101.00446:228 102.95518:313 111.28596:225 112.98415:12734 113.07404:716 113.98636:267 116.92548:325 118.93352:234 119.94569:3081 120.00668:347 120.95399:392 121.94179:1020 122.96481:425 122.98969:203 123.87971:220 125.02321:289 125.87314:2639 125.95556:247 126.87741:475 127.73578:211 127.86813:2022 128.87305:436 128.8956:237 129.86656:270 129.97394:1394 130.97032:364 131.44749:256 1…
412	14.082	160.84061	100.96049:265 102.96006:341 104.9592:212 107.91265:227 112.98408:9805 113.06717:454 113.13414:388 113.98894:511 116.46245:203 116.92471:224 116.95387:235 117.93462:228 118.93605:610 118.98576:262 119.94543:2255 120.9511:985 121.02212:229 121.94513:629 121.99639:231 122.44753:209 122.89706:327 122.96725:585 123.04152:255 125.87142:1553 126.87859:520 127.87088:831 128.87451:384 129.71802:210 129.86…
413	2.211	160.84065	100.00904:57 100.98299:113 101.02313:506 101.07813:86 102.95369:310 102.99631:442 103.91869:49 105.91087:130 107.9062:1076 109.04043:110 110.0267:55 111.00829:271 111.07673:106 113.01987:1446 113.93759:217 113.98708:64 114.02094:117 114.94631:168 114.99376:151 117.01749:174 118.93416:210 118.99331:271 119.03147:146 120.03561:247 122.89424:361 122.9669:240 123.00377:1 123.0801:81 125.0241:0 125.87…
414	25.473	160.84065	100.00526:231 100.78047:224 100.92589:234 102.39109:230 102.95517:583 103.01412:232 104.89756:203 104.95345:250 107.47451:247 109.60835:212 112.98502:7550 113.11035:367 115.46668:206 116.92769:296 118.44672:207 118.93559:653 119.23637:206 119.9449:4461 120.03942:249 120.07748:297 120.95633:899 121.03347:212 121.55636:206 121.94395:1160 122.96931:864 124.01436:282 124.33588:206 124.37858:217 125.0…
415	9.072	160.84073	101.97717:219 104.95252:327 105.03844:204 107.90461:268 112.98512:5889 113.06673:382 113.11695:207 113.98831:284 117.00793:221 118.93837:733 118.99245:435 119.94649:2058 120.02643:275 120.9529:1148 121.94275:587 122.96725:1226 122.99779:470 123.04269:211 124.01392:444 125.02414:1250 125.87169:1254 126.87749:298 127.87083:551 128.87724:306 129.9761:465 130.96368:449 130.9892:226 136.94888:1644 137…
416	8.027	160.84077	101.0564:10 102.06349:24 102.95499:134 104.95995:94 105.46162:24 107.90514:107 112.98358:463 113.06979:283 115.04554:27 118.93661:139 118.98835:143 119.94541:1085 120.95349:375 121.94303:435 122.96997:121 125.87205:958 126.88993:289 127.867:585 128.88121:190 129.9758:353 130.96591:237 133.92407:27 136.94923:445 138.96359:181 141.86461:450 143.87764:326 146.96432:6354 147.89211:302 147.96086:94 14…
417	7.319	160.84079	102.95055:251 104.9558:216 105.02975:222 109.46543:220 109.87728:227 112.98454:9036 113.06588:442 113.9857:267 118.93568:852 118.99097:623 119.94613:1881 120.01111:262 120.95271:1227 121.02331:315 121.94463:530 122.89705:243 122.96893:1209 123.00623:822 124.01575:814 125.02303:1570 125.8712:1385 126.87682:391 127.8712:606 129.97731:394 130.95854:455 133.02415:258 136.94841:1421 137.02193:331 138.…
418	13.885	160.84084	102.95394:375 112.98454:9947 113.07204:391 113.98658:348 118.93646:546 119.94527:2396 120.95137:509 121.94607:695 122.89321:465 122.97243:288 123.04274:309 123.88684:276 125.87259:4402 126.87943:1524 127.87054:3026 128.87425:626 129.43547:212 129.86708:669 129.97551:967 130.87244:256 130.96439:435 136.91074:222 136.94902:840 136.97748:360 138.96762:681 140.96361:224 141.86583:1189 141.92589:202 1…
419	4.986	160.84085	101.02082:394 102.95102:442 109.02667:269 112.98448:6155 113.07746:310 113.98853:209 114.99165:228 118.93741:1429 118.99285:666 119.04758:260 119.94485:1531 120.02205:209 120.95329:1939 121.02825:496 121.94395:539 122.89284:344 122.96835:1720 123.0047:1718 124.01557:1465 124.09129:204 124.89482:215 125.02287:1096 125.09022:253 125.87231:1399 126.03313:214 126.89018:338 127.86909:821 128.86884:340…
420	20.76	160.84087	100.93669:311 102.953:512 103.37209:230 104.95839:353 108.02532:256 110.00849:230 112.98412:5791 113.05679:375 113.99397:224 116.9267:424 118.9369:514 118.99842:357 119.90806:215 119.94653:3542 120.03297:335 120.95215:807 121.94422:1282 122.04986:219 122.96693:588 123.87775:221 125.87217:3882 125.97915:245 126.87818:1049 127.86877:2443 128.87569:534 129.8676:315 129.97366:1484 130.96608:545 132.7…
421	6.265	160.84087	101.02386:2123 102.95502:281 103.00403:282 104.95605:232 106.78873:215 107.04289:214 109.02835:209 111.00657:212 112.98618:10878 113.11243:390 113.98652:431 115.04143:206 115.64424:235 118.93621:1177 118.99057:544 119.03177:1632 119.08887:228 119.94656:1820 119.98708:474 120.02848:258 120.95451:1370 121.02971:467 121.94341:652 121.97418:276 122.96838:1356 123.00575:991 123.04216:417 124.01651:141…
422	19.471	160.84088	102.95647:183 102.99121:91 104.95571:93 107.9082:210 108.02859:15 112.98414:2032 113.07188:191 113.98753:60 116.92245:154 118.93684:289 118.99284:182 119.03487:24 119.94577:637 120.04294:146 120.90114:26 120.95296:261 121.02753:330 121.94215:91 121.99895:2399 122.96732:243 123.00558:373 123.87586:235 124.01633:295 124.98643:63 125.02356:17 125.87145:1617 127.86898:1154 128.87863:1 129.07388:35 12…
423	0.928	160.8409	102.05629:1325 105.0182:65 107.90517:382 108.90092:180 109.03195:91 110.02773:18 110.06735:81 110.89693:4427 111.03783:284 112.89484:1108 112.98444:0 115.00524:828 116.07053:158 116.09768:162 117.02002:381 119.94337:465 120.02502:0 121.94615:211 123.00652:226 123.89745:300 124.10754:118 125.96438:133 126.87605:171 129.11989:260 130.01517:151 131.91768:99 132.0392:29 132.08223:142 135.02834:903 13…
424	1.508	160.84093	101.05559:51 102.99231:134 103.94749:135 105.93242:58 106.89886:82 107.00986:72 113.07423:240 113.20629:52 114.94837:167 114.99992:107 115.90936:190 117.00558:0 119.94579:0 127.92641:547 127.98225:88 128.0683:80 128.94321:50 129.86459:212 129.92601:4717 130.0127:121 130.16096:159 130.94492:55 130.98756:75 131.92253:1520 132.93903:141 133.92923:0 135.91385:0 138.17937:39 142.0498:707 142.87627:80 …
425	6.992	160.84093	102.95229:360 104.9584:290 112.98458:6024 113.03902:606 113.06931:322 113.99272:296 118.67371:222 118.93729:714 118.98898:437 119.94419:1732 120.0153:278 120.95433:1033 121.02623:306 121.94225:563 122.88956:418 122.96614:993 123.00016:585 123.87563:256 124.01321:326 125.02244:466 125.87067:2498 126.87949:570 127.86735:2223 128.88055:493 129.86516:616 129.97408:536 133.01979:206 136.94724:1449 137…
426	6.695	160.84094	101.0357:229 102.96013:267 103.01084:213 105.03342:728 111.00357:218 112.98439:10945 113.98808:324 117.03337:1005 118.94132:721 118.98727:425 119.9465:1928 120.02197:433 120.95277:1485 121.02877:520 121.9452:581 122.96944:1209 123.0024:807 123.03844:456 124.0135:748 125.02214:1930 125.09113:317 125.87128:838 126.88074:265 127.87065:548 127.91602:256 129.03253:525 129.97215:246 130.96381:453 132.0…
427	7.583	160.84097	101.02415:466 102.95464:232 103.00002:216 107.01481:338 111.00862:220 112.02249:241 112.98399:4530 113.10843:245 113.98573:242 114.51497:217 114.99997:209 118.02785:207 118.93807:806 118.98631:498 119.03428:237 119.944:1928 120.02682:286 120.95348:1272 121.02155:366 121.94762:618 121.97259:409 122.02644:211 122.96832:990 123.00816:1139 124.01393:1146 125.02296:2296 125.8707:875 126.02396:466 126.…
428	11.691	160.84106	102.9519:380 112.98457:11708 113.06892:612 113.98563:215 118.9384:268 119.94584:1866 120.951:263 121.03107:259 121.9448:573 122.89513:389 122.96532:500 123.88596:202 125.0277:272 125.87183:5279 126.05237:244 126.88067:862 127.868:3707 127.98573:235 128.87578:740 129.86823:672 129.97534:941 130.9753:294 136.94904:937 136.9881:303 138.95993:550 141.86774:1710 142.87819:276 143.86313:1089 145.86015:…
429	8.73	160.84113	101.04692:225 102.95326:280 112.98459:8146 118.93624:684 119.03207:217 119.94721:2151 120.04298:258 120.95506:915 121.02267:443 121.94471:826 121.99326:226 122.88718:221 122.96727:1541 123.00566:646 123.04433:414 123.3664:217 123.88053:245 124.01627:665 125.02316:1592 125.87312:781 127.86613:579 129.97711:314 130.04985:201 130.97018:365 134.98932:224 136.94775:1600 137.02296:461 138.96312:1128 14…
430	1.481	160.84114	101.02151:444 102.94841:161 102.99959:177 103.03521:294 106.89655:179 107.00899:145 107.90656:89 108.02471:141 109.90276:82 112.985:64 113.98801:90 114.94648:124 115.0437:77 116.92122:110 118.8967:0 119.94714:127 121.94643:3 123.00706:13 123.88026:49 124.01387:759 124.90025:51 125.02406:1033 125.99165:71 129.01286:125 129.92628:562 130.08623:5064 130.17903:199 130.87277:6 131.08588:436 131.91957:…
431	2.455	160.84116	101.01942:296 102.92032:210 102.94741:408 102.99316:243 104.95585:349 106.89564:224 107.91019:288 108.02482:357 109.02831:255 112.98489:9260 113.07218:512 113.98918:203 114.94175:251 114.99059:313 118.89672:232 118.93539:1486 118.99364:1203 119.94505:1411 120.95339:2034 120.99375:521 121.05627:229 121.94833:517 122.89442:547 122.96766:1600 123.00567:970 123.03562:449 123.06807:259 123.88946:310 1…
432	24.581	160.84116	100.92384:22 102.95407:379 104.95471:14 107.07008:15 111.98914:10 112.98451:344 114.48987:6 118.94225:347 118.9935:273 119.94458:3458 120.44305:1 120.95262:494 121.94437:1176 122.89489:144 122.96879:436 123.11141:3 125.87311:1248 126.88155:337 127.86752:855 128.87871:211 129.86302:161 129.97351:951 130.01935:17 130.07286:26 130.96568:254 136.5527:7 136.9003:106 136.95082:634 138.96411:449 139.201…
433	9.379	160.84119	101.02242:243 101.9375:280 102.95493:474 107.90524:284 112.98485:5718 117.91371:231 118.93663:368 118.99065:293 119.94563:1373 120.02208:212 120.95583:532 121.02967:238 121.94587:438 122.89743:290 122.9678:472 123.00758:348 123.87306:334 124.01281:423 125.02515:607 125.87122:5469 125.96907:310 126.8801:1095 127.86771:3292 128.87656:855 128.92455:239 129.86681:654 129.97266:897 130.96623:332 136.9…
434	26.785	160.84119	100.92422:348 102.95544:695 112.98506:7839 113.07021:446 113.98644:497 118.93595:453 118.97846:345 119.94601:3772 120.94871:716 121.94153:1650 122.8941:263 122.91924:202 122.96865:356 124.88779:289 125.87271:2780 126.87764:463 127.86882:1436 127.90766:362 128.87685:210 129.87007:356 129.97423:1815 130.96948:502 134.89607:251 135.91187:291 136.90901:325 136.94722:974 138.9635:402 141.61485:266 141…
435	6.325	160.84123	102.94815:339 103.0087:204 103.92113:248 112.98517:8212 113.07244:487 113.98724:202 118.93576:1347 118.98579:583 119.01481:361 119.94524:1478 120.01706:487 120.95387:1633 121.02538:439 121.94626:552 122.04038:211 122.89278:363 122.96759:1112 123.00597:982 124.01399:809 125.02555:1592 125.87116:1318 125.93599:223 126.87415:360 127.86652:758 128.88284:246 129.86441:309 129.9752:455 130.96635:417 13…
436	20.116	160.84126	100.00594:347 102.95756:419 104.30615:212 104.95562:241 112.98456:10009 113.07239:475 113.14867:256 113.98952:393 114.00746:256 114.98921:288 118.94035:525 119.94609:3661 120.95453:604 121.94306:978 122.90306:224 122.966:731 123.00762:355 123.05424:256 123.87531:335 125.02016:231 125.87142:2654 126.88544:469 127.87099:1963 128.87543:602 129.86533:400 129.97534:1655 130.96101:352 130.99103:407 135…
437	9.71	160.84128	102.952:744 104.79512:237 107.04475:209 107.80119:212 112.98484:8186 113.04063:839 113.07162:487 115.30974:211 118.9402:423 118.9902:435 119.02625:232 119.94498:2033 120.02142:337 120.95393:1139 121.05287:300 121.94553:721 122.96822:810 122.99781:342 123.04324:233 124.01845:310 125.02128:1857 125.87575:579 126.0204:236 126.88264:264 127.86983:535 128.87163:234 129.85649:212 129.98238:294 130.9578…
438	24.536	160.84128	100.00645:413 102.73003:217 102.95313:552 103.46873:218 104.95222:271 108.84925:235 110.34653:209 110.8385:223 112.33363:211 112.98454:9357 113.05914:591 113.1106:547 113.99134:334 116.92655:318 118.93832:746 119.4826:247 119.94579:4504 120.02353:333 120.10778:283 120.95618:593 121.53812:206 121.94407:1340 122.89339:230 122.96521:1049 123.01088:244 123.88401:233 125.01879:283 125.87283:1542 126.3…
439	9.113	160.84128	101.02267:221 101.97552:231 102.99809:212 112.98341:5121 113.02198:857 118.93975:510 118.99512:403 119.94496:2040 120.95375:1056 121.03277:239 121.94292:437 122.89505:221 122.96769:740 123.00574:491 124.01194:466 125.02325:1408 125.87069:907 126.01781:214 126.87968:274 127.87196:458 127.89683:239 128.87337:264 129.97475:651 130.97437:261 132.98981:270 133.02594:210 136.94855:1910 137.03656:355 13…
440	7.362	160.84132	102.95006:265 104.95964:253 112.98425:9739 113.06969:529 113.16579:307 113.99506:274 118.93819:567 118.99046:528 119.94368:1340 120.01727:322 120.95157:970 120.98795:524 121.07007:223 121.94654:566 122.96695:1048 123.00762:1069 123.96712:222 124.01342:1128 124.89253:203 125.0218:2190 125.87162:1071 126.03193:283 126.87685:232 127.86897:381 129.97536:425 130.96791:328 133.01649:291 134.96933:229 1…
441	1.165	160.84169	103.91877:163 106.89636:0 107.90491:126 111.04282:221 118.9362:167 118.99342:226 120.9426:41 123.87329:89 123.90018:171 125.87135:1125 125.96866:31 126.87656:163 127.86919:509 127.9626:1 128.87444:181 129.86543:109 130.98608:99 133.01187:2063 133.92105:956 135.91428:425 136.93121:409 136.97876:33 138.95097:389 139.89014:133 141.86961:597 143.87326:136 143.948:90 145.89478:253 146.89662:141 147.88…
442	21.708	160.84177	100.00444:254 102.95343:381 103.27856:226 104.96352:215 107.91079:223 107.96297:205 108.52209:207 110.48086:240 111.00745:209 112.98438:8787 113.07083:598 113.13548:259 113.98683:359 116.94454:207 118.68362:228 118.93433:482 119.94495:3351 120.89848:210 120.95203:916 121.02444:284 121.94283:1389 122.32067:218 122.89389:309 122.97021:756 123.39923:221 125.02367:417 125.87179:1544 126.87759:621 126…
443	33.322	160.93289	100.00792:859 100.0388:465 100.2905:36 100.93:6944 101.02259:152 101.11326:111 101.92917:1142 102.92964:218 109.02173:48 111.0803:61 113.09689:115 113.15128:24 113.9893:147 114.93231:880 114.99466:36 115.0354:53 116.92722:14008 117.92796:1540 118.92341:475 119.03368:208 124.01306:48 125.02467:250 125.09583:42 127.10694:153 130.08437:232 131.03481:132 134.89386:676 136.8959:169 140.9695:31 141.928…
444	0.814	160.97418	100.91765:213 100.96305:123 101.94186:415 102.94579:546 104.9576:447 104.98944:129 106.89754:26 106.95325:291 107.90691:98 108.90535:105 109.90243:91 110.9778:336 112.98413:675 113.06602:227 114.98731:10852 115.07609:348 115.14407:79 115.18629:88 115.22414:112 115.98966:1939 116.98483:2088 117.93684:110 118.99141:1651 120.89719:56 120.95097:277 122.96724:9 126.96545:57 130.96638:1113 131.89206:14…
445	23.567	161.02174	100.93159:63 100.99017:52 101.03375:229 101.10179:18 101.94298:78 102.105:35 103.05254:184 103.88682:18 104.18688:24 104.38235:8 104.70526:11 107.33721:55 108.25732:25 108.97666:62 109.03036:45 109.4398:53 111.01888:62 111.73745:45 112.11859:27 112.24038:50 112.87975:24 113.63455:57 113.69722:26 114.00871:51 114.09779:83 114.47707:10 114.76588:45 114.92992:189 116.14433:26 116.2363:58 116.92736:1…
446	1.002	161.02669	100.00982:2731 100.06547:104 101.00666:11177 101.10709:234 101.28439:46 102.04528:789 103.0229:646 104.03479:420 105.02102:745 106.98051:56 107.00964:777 107.05045:277 108.04145:652 109.02796:894 109.06381:282 110.0268:437 110.97364:1019 111.00774:31074 111.09306:634 111.12215:464 111.19281:240 111.31776:73 111.3588:92 112.01635:1556 112.98387:309 113.02268:5851 113.17282:225 113.99468:831 114.02…
447	1.395	161.0446	101.02132:667 101.94173:226 102.94793:282 102.99839:246 103.92276:204 106.89682:375 107.01533:389 107.90295:987 108.02342:210 108.8954:216 109.89877:227 110.97578:272 111.00393:236 112.9847:7199 113.09563:269 113.12833:228 113.98825:278 114.99577:380 116.90676:271 117.01411:1136 118.89708:278 118.93866:363 118.9912:411 119.03336:286 119.90346:267 119.94235:934 120.94934:485 120.99006:421 121.0249…
448	0.891	161.04559	100.0386:262 100.06741:45 101.06782:209 102.05412:680 102.95512:277 104.03397:4300 104.95392:260 105.02924:313 108.89966:1873 109.03899:637 109.09892:55 110.07291:219 110.89759:1431 112.89563:238 113.03165:1131 113.10352:89 113.14584:154 113.54778:57 114.0191:701 114.0991:74 114.1429:57 114.1815:60 114.89935:314 116.89778:180 118.0493:4611 118.16814:86 118.2294:61 118.92828:1390 119.04047:844 120…
449	4.402	161.07977	100.93324:237 101.02361:1534 101.08781:233 103.00054:224 103.04942:357 104.05002:867 105.03328:719 107.01304:5024 108.01559:448 109.02782:672 110.03018:207 111.00684:678 111.04331:542 112.98436:7201 113.01806:2084 113.07009:507 117.03038:844 118.06161:283 118.93439:359 119.04969:2977 120.01461:216 120.05186:236 120.95239:525 120.99213:248 121.03117:621 121.95872:203 122.96733:633 123.00865:6046 1…
450	6.824	161.08025	101.03246:549 102.30901:27 103.00957:206 105.03426:2286 106.04007:279 107.01:49 111.00719:235 113.9902:14 116.02106:82 117.0326:3532 117.25395:24 118.03876:393 119.01562:458 120.01873:163 121.02541:235 121.06197:19 121.88898:22 121.98344:17 123.0065:327 124.01613:669 125.87304:156 127.86713:79 129.03369:2137 129.9684:175 130.03978:246 131.00768:359 132.01903:798 133.02832:7360 134.03352:628 135.0…
451	22.187	161.84761	100.00427:376 100.92947:230 101.94283:291 102.95697:385 104.94682:242 107.90414:248 112.98444:7041 113.07741:432 113.98804:355 114.98205:221 117.90946:207 118.98618:369 119.94457:2880 120.01729:299 120.94967:367 121.94292:855 122.69382:249 122.89396:292 122.96736:235 123.8802:418 125.87263:5923 125.95892:443 126.88005:1095 127.86973:3487 128.87909:1196 129.86826:739 129.97391:1336 130.87599:267 1…
452	21.672	161.84879	100.0038:123 100.92593:90 102.95448:304 104.95004:47 113.07069:19 113.10392:122 113.98993:141 116.9121:20 118.93694:36 119.94624:1575 120.94889:0 121.94363:542 122.9852:0 123.88086:444 123.9127:111 124.88258:140 125.02861:99 126.04752:92 126.88081:751 126.93253:56 127.86918:4684 127.97196:157 129.86607:114 129.8972:97 129.97392:1244 130.96667:238 131.02237:54 134.8642:181 134.8905:232 135.90318:6…
453	23.736	162.8367	100.00496:335 100.92799:278 102.95412:456 102.99822:225 104.87863:284 111.00557:263 112.98382:9158 113.07067:493 113.58674:246 113.98972:404 115.03643:215 116.73347:210 116.92465:296 117.03191:544 118.93259:504 118.99216:413 119.94536:4672 120.16637:217 120.95318:730 121.02211:244 121.94087:1446 121.98068:241 122.96986:518 124.01291:341 124.88707:210 125.87157:1884 125.94061:216 126.88031:492 126…
454	24.567	162.8367	100.01171:75 100.92354:22 102.95329:379 103.14137:7 104.96152:22 106.89787:1 112.98443:344 113.99152:24 114.06169:148 114.99696:43 117.35347:9 118.09978:3 118.93898:347 118.98911:273 119.9446:3458 120.95248:494 121.94437:1176 122.68679:25 122.89254:144 122.97009:436 125.87109:1248 126.88246:323 127.86945:855 127.89548:54 128.87694:211 129.9758:951 130.01103:40 130.17375:17 130.7383:13 130.96916:1…
455	4.952	162.83676	101.02386:488 102.94752:446 104.95511:335 109.02351:202 112.98463:6021 113.11014:308 113.99099:368 114.98621:221 117.03183:217 118.93916:1264 118.98629:703 119.02319:320 119.94643:1728 120.95378:1969 121.02613:385 121.94269:609 122.88866:344 122.96771:1780 123.00657:1781 124.01419:1661 125.02276:1434 125.87312:1406 126.02364:246 126.88121:389 127.8673:1037 127.91012:209 128.87927:290 129.97421:53…
456	9.712	162.8369	100.9877:220 102.06416:229 102.94966:275 104.97678:222 107.01453:212 112.98437:9960 113.98515:281 118.93789:452 118.99216:444 119.94666:1806 119.98851:427 120.95053:982 121.02418:247 121.94291:710 122.89583:382 122.9674:670 123.00919:319 123.89403:238 124.01707:210 124.89387:217 125.02404:700 125.87198:1751 126.87878:399 127.86923:1072 129.97371:407 130.96361:524 134.97781:217 136.94853:1186 137.…
457	19.462	162.8369	100.92451:90 100.94931:90 102.95505:183 102.99282:91 104.95796:93 110.90674:31 112.9845:2032 113.9918:60 116.92622:154 118.93753:289 118.98869:203 119.94675:637 120.03548:117 120.95287:261 121.02576:330 121.9437:91 122.00033:2399 122.96774:243 122.99868:373 123.87437:235 125.01955:17 125.87223:1617 125.97134:88 127.86877:1154 127.91447:142 128.87675:1 129.86659:113 130.97766:244 134.96886:4 136.0…
458	14.123	162.83698	100.006:327 102.9586:366 112.98405:13492 113.07212:695 113.98588:254 114.98245:262 118.93388:498 118.99178:331 119.94637:2120 120.01399:293 120.9542:603 121.94498:690 122.89459:387 122.97863:282 123.87589:315 125.87234:5358 125.93626:537 126.87833:1383 126.936:206 127.86954:3658 128.87508:1077 129.86545:450 129.97304:1325 130.97124:430 132.8674:240 136.27209:232 136.90417:204 136.95168:475 138.96…
459	5.802	162.83699	101.02302:4608 101.97829:232 102.02607:330 102.94823:341 103.05046:259 104.0316:206 105.03237:410 107.00974:344 109.02744:286 109.06189:289 111.00817:257 112.9843:8581 113.01916:4473 113.08997:461 113.98363:388 114.02802:421 118.93169:631 118.99356:373 119.03365:2801 119.10655:234 119.94566:1072 120.0345:249 120.95259:883 121.02613:540 121.95073:273 122.96743:589 123.00758:1930 123.04092:535 123.…
460	21.596	162.83699	100.0053:470 102.95731:493 102.9952:239 104.95692:262 107.90155:215 107.96227:288 108.028:338 108.93526:205 110.97508:228 112.98424:7287 113.07264:434 113.99177:323 115.04752:234 116.85172:276 116.90076:244 117.30466:241 118.93328:363 118.99153:399 119.94407:2977 120.95437:1049 121.02166:328 121.94247:1242 122.00665:222 122.89493:247 122.96636:1009 123.00387:356 124.88865:305 125.0316:347 125.873…
461	15.51	162.83702	100.00632:254 102.95179:247 108.21983:215 112.98406:8982 113.07483:532 113.14481:213 113.33889:202 113.98821:366 116.92807:302 118.9367:517 118.98995:221 119.94462:1827 120.95085:433 121.94316:709 122.89455:268 122.96143:255 122.99949:205 123.87946:438 125.87209:4946 125.96611:316 126.22832:203 126.87899:1003 127.86903:2682 127.92618:387 128.87775:1024 128.95741:237 129.86769:678 129.97333:1035 1…
462	21.693	162.83708	100.92914:255 102.95327:346 103.71732:43 112.98328:231 113.41601:1 113.45038:39 113.67039:51 114.36234:44 115.03228:55 118.49289:40 118.99554:201 120.95454:596 121.54128:38 122.81177:48 122.90372:152 122.96958:623 123.96892:66 124.89732:38 125.10638:94 125.87128:1080 126.87852:428 127.86913:960 128.87187:301 131.01105:111 132.9919:48 134.97334:115 135.91339:49 136.94383:83 136.98001:242 139.19055…
463	21.055	162.83716	100.00639:252 102.94955:219 103.86586:201 112.98478:8404 113.0645:500 113.10141:431 113.19366:211 113.98665:346 114.69333:212 118.93985:465 119.94633:2295 120.0788:231 120.9529:382 121.94277:563 122.89445:334 122.96844:467 123.8963:399 125.0201:211 125.09602:342 125.87186:5464 125.99571:244 126.88075:1037 127.10279:203 127.86968:3592 128.88205:672 129.86589:598 129.97427:1032 130.03053:202 130.86…
464	2.533	162.83719	100.94628:222 101.02062:361 102.95095:275 103.00252:229 104.96162:295 106.98936:202 107.05337:216 107.90636:668 108.024:1112 109.03011:697 112.98438:9715 113.13789:209 113.98801:313 118.89548:255 118.93783:945 118.99149:1124 119.04741:296 119.94598:1470 120.95258:1408 121.94847:614 122.89186:528 122.96969:1308 123.00471:1528 123.08458:219 123.88459:361 124.01807:864 124.06203:252 124.88897:328 12…
465	8.751	162.83719	103.92023:211 103.95496:221 104.96214:215 108.01659:229 109.9007:206 112.98358:7707 113.07072:388 113.10342:213 113.98667:239 118.93731:913 118.99532:334 119.94487:2139 120.01662:302 120.95252:1134 121.02469:282 121.94515:832 122.89373:249 122.96803:1197 122.99597:467 123.03624:411 124.01428:341 124.03437:245 124.96515:214 125.02371:2261 125.16017:202 125.87096:1023 126.03129:272 126.87887:375 12…
466	7.566	162.83722	100.00596:232 101.02186:535 104.95052:257 105.91537:218 107.01134:205 112.98594:3069 113.10527:202 118.22023:237 118.93957:531 119.94555:1842 120.95313:1418 121.94322:817 122.96774:1256 123.00349:673 124.01861:666 124.05642:225 125.02329:1666 125.87296:1411 126.88361:560 127.03635:220 127.86716:788 129.97607:288 130.01775:220 130.96124:582 136.9483:1713 137.02155:339 138.96527:1317 139.87016:213 …
467	2.21	162.83727	100.97749:113 101.02208:506 102.95342:310 102.99641:442 106.89697:158 107.90541:1076 109.0396:110 111.00835:271 111.05254:183 112.94901:121 113.01659:1446 113.93658:217 114.94781:168 116.07378:53 117.01325:219 118.03414:97 118.93454:210 118.99062:271 119.03081:146 119.90402:176 120.04284:247 121.99329:77 122.89399:361 122.96724:240 123.00494:1 123.04681:125 124.07526:77 125.02547:0 125.87209:4 12…
468	11.979	162.83727	100.00557:237 102.94833:232 112.98412:8826 113.07268:508 113.10859:304 113.16314:211 113.98688:383 118.93621:525 119.02723:251 119.94765:1288 120.95103:558 121.02658:247 121.94266:652 122.89341:392 122.96685:421 125.0265:430 125.87209:2793 126.88534:759 127.86852:1895 128.87633:795 129.86801:461 129.97221:349 130.96519:493 136.90858:201 136.94604:965 136.98264:382 138.96681:740 141.01942:217 141.…
469	3.309	162.83733	101.02372:292 101.94032:234 102.95226:329 104.95003:231 112.98497:5629 113.07576:353 114.94743:291 114.99818:240 115.0366:291 116.04774:374 117.05128:392 118.88667:227 118.93573:1155 118.98975:1118 119.03664:381 119.94552:966 120.95312:2153 121.02852:482 121.94317:602 121.97747:208 122.89317:619 122.96819:2209 123.0042:1183 123.04305:390 123.88402:213 124.02004:483 124.89156:209 125.02307:1749 12…
470	8.69	162.83736	102.94947:218 104.9532:274 104.97431:204 105.03159:210 109.02455:314 110.09535:209 112.98479:9700 113.4571:211 114.98392:240 118.93552:739 118.99229:409 119.01511:289 119.94478:2025 120.95319:1276 121.94427:610 122.97112:980 123.00639:629 123.0368:303 123.88393:340 124.01775:299 125.0237:2262 125.87463:730 126.02452:360 126.8803:321 127.86832:727 128.06981:203 128.60274:205 128.8746:328 129.97243…
471	21.109	162.83739	100.00677:36 100.92714:257 102.95584:232 112.9844:2442 113.98835:54 117.91483:94 118.90479:90 118.99315:21 119.94505:568 121.9418:203 121.99326:212 122.89124:148 123.88895:174 125.8717:3443 125.99876:88 126.87962:536 127.86884:2014 127.91077:108 128.87772:303 129.86566:385 129.97325:879 130.96495:48 134.89159:49 135.91171:54 136.94725:92 138.96194:36 139.88715:52 141.86685:993 142.87572:102 143.8…
472	4.448	162.83748	102.95298:9 107.01083:324 113.11691:24 116.96784:10 118.89282:28 118.93558:0 118.99152:165 119.04369:406 119.94542:196 120.98347:92 121.02724:92 122.89217:49 122.96779:94 123.07078:23 124.01514:4211 125.02204:4814 125.87258:122 126.02609:401 127.8716:169 129.86438:89 130.07838:44 136.94887:55 137.022:229 138.96272:162 141.01109:20 142.87839:126 143.86588:211 144.98935:64 145.02956:0 146.96504:289…
473	25.898	162.83748	100.00636:90 102.95677:112 102.99392:38 104.95671:18 116.92772:8 118.93609:123 118.99313:74 120.04135:49 122.89291:68 123.88927:177 124.88918:82 125.87278:2505 125.92791:55 125.99607:39 126.87952:500 127.86953:1601 128.87769:354 129.86563:418 129.9762:529 130.86885:37 130.96042:81 130.99242:85 134.86029:24 134.89517:190 134.9198:85 136.95021:254 138.91528:38 140.91832:25 141.86972:731 142.87463:1…
474	6.26	162.83748	101.02369:1892 102.02811:225 102.94971:337 104.9536:240 112.98621:8054 113.07149:573 113.10494:312 115.03868:292 118.93636:1142 118.995:426 119.0337:1343 119.94588:1858 120.01546:235 120.9537:1220 121.02918:323 121.94644:761 122.20323:212 122.89123:389 122.96789:1446 123.00638:1193 123.0369:548 124.016:934 124.04018:559 124.88843:276 124.9734:210 125.02306:1717 125.87366:1006 126.88065:371 127.00…
475	8.026	162.83762	101.0564:10 102.06349:24 102.95499:134 104.95995:94 105.46162:24 107.90514:107 112.98358:463 113.06979:283 115.04554:27 118.93661:139 118.98835:143 119.94541:1085 120.95349:375 121.94303:435 122.96997:121 125.87205:958 126.88993:289 127.867:585 128.88121:190 129.9758:353 130.96591:237 133.92407:27 136.94923:445 138.96359:181 141.86461:450 143.87764:326 146.96432:6354 147.89211:302 147.96086:94 14…
476	1.497	162.83765	101.02122:516 102.95762:163 102.99874:201 106.90253:143 107.01146:138 107.90669:69 109.90405:74 112.98534:98 113.0742:63 113.99:95 114.944:139 115.91936:7 116.91296:98 118.89916:348 119.94637:153 121.94431:10 123.0048:69 123.87845:7 124.01548:753 124.89813:50 125.02455:974 125.96401:155 126.03967:1 127.95541:57 128.02711:148 129.01782:228 129.9254:588 130.08594:5064 130.15042:113 130.98392:38 131…
477	3.358	162.83765	101.02436:444 101.9384:217 102.9557:255 103.92052:218 112.98398:7644 116.92221:278 118.93686:1365 118.98739:684 119.01511:373 119.94469:1896 120.95477:2387 121.02673:367 121.94379:728 121.97311:263 122.9693:1603 123.00489:1517 123.03886:920 124.01545:1441 125.02258:2748 125.09023:588 125.12506:210 125.8704:2131 126.0266:488 126.88026:317 127.86662:1337 128.87413:455 129.86633:264 129.97322:364 13…
478	6.99	162.83775	101.93887:289 102.95174:345 108.01723:331 112.98373:8264 113.11038:269 113.9912:219 118.93825:617 118.9927:390 119.94394:1523 120.02631:249 120.95396:1261 121.02836:453 121.94429:585 122.89508:286 122.96711:969 123.0035:388 123.88145:214 124.01279:436 125.02599:380 125.8705:2328 125.98694:211 126.87911:713 127.869:1781 128.87625:533 129.86664:401 129.97389:667 130.87096:230 130.98907:214 136.9472…
479	21.645	162.83778	102.95432:510 104.95628:263 107.0146:51 107.13102:45 107.90182:5 113.07162:92 113.1067:67 113.40654:46 113.99118:6 115.01714:63 116.09393:39 116.9169:62 117.92077:24 119.03438:36 119.94624:3624 120.03836:80 121.1007:38 122.88993:7 123.03899:74 123.9975:0 125.02016:217 125.9704:38 126.02635:103 126.65753:22 126.90122:572 130.04248:72 130.96005:345 130.98947:7 132.10982:20 132.91942:4 137.03525:29 …
480	9.659	162.83778	100.82993:235 101.29094:271 101.3117:219 101.40429:213 101.94106:323 102.94884:301 103.0029:314 106.19481:231 106.64225:235 107.01128:297 108.01077:200 108.25982:266 109.02229:273 112.05279:263 112.98422:7216 113.04343:660 113.07214:380 113.53099:205 113.98916:231 116.58329:276 118.10993:212 118.93568:1054 119.0313:307 119.94521:1938 120.9552:1144 121.0293:405 121.94276:580 122.96778:911 123.0010…
481	8.341	162.83781	104.95653:201 109.02859:1004 112.98399:6236 113.81077:209 118.93636:811 118.99716:382 119.94639:2082 120.01455:349 120.95243:905 121.94715:760 122.04001:223 122.88945:288 122.96689:1000 123.00554:1352 123.04385:740 124.01555:2170 124.08587:314 124.30711:209 125.02286:8592 125.10976:431 125.87339:535 126.02534:561 126.87516:217 127.86703:339 128.87494:320 129.03584:202 129.97617:393 130.9637:634 1…
482	3.043	162.83781	101.03012:339 101.93523:255 102.01489:227 102.94936:351 104.95625:235 106.89789:312 107.90546:990 111.04198:293 112.98398:7333 113.09605:597 113.13678:240 113.17097:206 113.98294:201 114.94496:239 114.99698:235 117.05434:263 118.9367:1279 118.98935:885 119.04193:361 119.94476:1633 120.95478:1448 120.98479:642 121.02547:361 121.93957:479 122.89156:404 122.96844:1582 123.00559:1211 123.88416:248 12…
483	22.146	162.83781	100.92728:51 101.74382:42 102.80466:4 102.95626:396 102.98509:31 103.07704:5 105.65089:13 106.95358:59 107.76167:31 109.40507:40 109.90424:79 109.99758:11 110.23094:28 112.57613:52 112.98416:337 113.07354:22 113.10445:131 113.36211:43 114.1173:27 114.19544:6 114.2207:31 114.66466:2 114.7132:17 114.96101:66 116.73917:70 117.79163:30 118.26868:32 118.34196:35 118.53774:5 118.73:32 118.93614:594 118…
484	17.268	162.83783	100.00844:286 100.93113:264 101.93365:240 102.95735:468 112.98409:10167 113.07125:523 113.98245:323 116.92404:244 118.93472:206 118.99166:290 119.94671:2043 120.94692:414 121.02604:221 121.94282:604 122.89062:474 122.97034:370 123.88031:309 125.87138:4605 125.99621:215 126.87666:938 127.86867:3435 127.91631:492 128.87947:507 129.86668:669 129.92279:205 129.97351:1218 130.97128:394 136.91026:349 1…
485	26.401	162.83783	100.00693:391 100.92934:500 102.95389:558 104.95249:280 109.03129:228 111.01681:207 112.98461:8511 113.07104:487 113.11089:340 113.53757:204 116.92847:277 118.93549:502 119.94615:4535 120.06552:218 120.95161:611 121.94224:1314 121.99731:336 122.89116:259 122.96646:610 122.99573:245 123.8671:262 123.88521:223 125.01983:279 125.87064:2507 125.96863:367 126.88092:768 127.86868:1064 128.87915:392 129…
486	6.692	162.83788	101.03001:385 102.05383:218 102.94975:262 104.94584:222 105.03339:1294 106.03777:280 109.03709:246 111.00575:363 112.9838:9934 113.99197:302 114.99437:211 116.0239:224 117.03432:1129 118.9352:644 119.01302:457 119.94481:2196 120.0155:341 120.95073:1364 121.03117:553 121.08593:208 121.94042:927 122.96585:1133 123.00574:1656 123.04453:587 123.08991:239 123.60465:241 124.01411:1227 125.02303:2216 12…
487	5.982	162.83789	101.02028:453 102.95207:492 103.01368:220 107.01512:319 112.98452:9743 113.06905:622 113.10153:349 113.98466:287 118.93841:965 118.98949:619 119.02718:415 119.94648:1621 120.95181:1479 120.97874:611 121.02657:392 121.94294:640 122.8956:285 122.96914:1669 123.00414:966 123.04386:1724 123.10538:227 123.87873:406 123.89887:282 124.02234:672 124.90442:213 125.02402:1275 125.8706:2713 126.02099:262 12…
488	22.578	162.83789	100.90163:214 101.01925:359 102.79512:213 102.95702:662 103.04559:215 103.60075:210 104.36778:204 104.51797:215 106.22963:201 107.00881:218 107.05878:212 109.18589:203 109.21504:234 110.8139:208 111.00526:325 111.99415:358 112.03414:211 112.98495:5427 113.99435:226 115.05571:207 116.77093:207 116.92564:432 116.97601:265 117.73939:241 118.93639:703 119.04017:231 119.94522:4180 120.00565:383 120.95…
489	7.401	162.83789	101.0248:233 102.95246:227 103.91702:334 104.96019:303 112.98584:4034 113.06891:319 113.10597:214 113.98596:218 118.93766:443 118.99569:380 119.94618:1981 120.95222:871 121.02634:348 121.94447:746 122.89151:221 122.96972:774 123.00489:603 123.88751:230 124.0178:281 124.05305:207 125.02302:1010 125.87315:2933 125.97654:222 126.87837:647 127.87012:1428 127.94848:266 128.8773:516 129.86647:331 129.9…
490	15.811	162.83794	100.00671:293 102.95591:602 102.98415:249 103.91722:233 112.98487:11892 113.04604:908 113.98366:265 118.93771:536 118.99034:527 119.94583:2579 120.02197:360 120.95444:316 120.98717:211 121.94522:838 121.98625:247 122.89775:279 122.97226:385 123.00339:228 123.88771:314 125.01997:320 125.87197:5501 126.01712:250 126.87814:946 127.8699:2918 127.92747:331 127.98075:208 128.87737:406 129.86485:653 129…
491	1.168	162.83794	103.91728:178 104.92648:60 107.90712:131 111.04024:221 116.9828:108 118.93478:167 118.99531:219 119.90792:136 119.9408:62 120.94659:167 122.89155:7 122.96707:57 123.89249:130 125.87243:894 125.96577:3 126.87739:169 127.86916:411 128.88899:160 129.86438:109 130.98973:129 133.01343:1613 133.92105:884 135.91466:425 135.9593:38 136.92799:402 138.93065:306 138.96324:193 139.88535:152 140.89758:150 140…
492	2.449	162.83795	101.01942:296 102.92032:210 102.94741:408 102.99316:243 104.95585:349 106.89564:224 107.91019:288 108.02482:357 109.02831:255 112.98489:9260 113.07218:512 113.98918:203 114.94175:251 114.99059:313 118.89672:232 118.93539:1486 118.99364:1203 119.94505:1411 120.95339:2034 120.99375:521 121.05627:229 121.94833:517 122.89442:547 122.96766:1600 123.00567:970 123.03562:449 123.06807:259 123.88946:310 1…
493	7.328	162.83795	102.95055:251 104.9558:216 105.02975:222 109.46543:220 109.87728:227 112.98454:9036 113.06588:442 113.9857:267 118.93568:852 118.99097:623 119.94613:1881 120.01111:262 120.95271:1227 121.02331:315 121.94463:530 122.89705:243 122.96893:1209 123.00623:822 124.01575:814 125.02303:1570 125.8712:1385 126.87682:391 127.8712:606 129.97731:394 130.95854:455 133.02415:258 136.94841:1421 137.02193:331 138.…
494	11.643	162.83795	100.992:212 102.94967:280 102.99462:279 106.93192:207 110.1949:219 112.15054:232 112.92245:215 112.98428:12050 113.0711:698 113.98682:549 114.13383:207 116.58307:209 117.78978:250 117.92608:284 118.2299:207 118.9349:610 118.99139:505 119.30034:244 119.94426:1944 120.00545:252 120.05199:215 120.95411:993 121.02015:272 121.94402:767 122.89516:233 122.97012:841 123.03976:227 125.01994:537 125.87246:…
495	0.928	162.83798	100.03716:440 101.02484:2483 102.05629:891 103.05738:162 104.04193:2209 105.0182:22 107.01175:164 107.0435:131 107.90517:308 108.90092:6398 109.03195:123 110.89693:4654 111.00797:1289 111.03783:147 111.09245:49 112.03954:137 112.89484:1185 113.02592:5500 113.16351:186 114.01931:2658 118.05037:4117 118.90589:112 119.03447:950 119.90417:162 119.94337:548 120.02502:116 120.92561:631 121.02627:177 12…
496	9.08	162.838	101.01565:210 102.97113:228 108.01999:316 112.98456:8230 113.06406:496 113.22374:232 113.99136:383 118.93742:994 118.9893:389 119.03049:254 119.94528:2348 120.03538:220 120.95403:1009 121.0221:343 121.9449:633 122.89826:244 122.96796:747 123.00431:460 125.0232:1392 125.06427:415 125.87193:1501 126.87994:328 127.86878:805 129.97321:593 130.00702:250 130.97952:273 134.04909:213 134.97264:247 136.94…
497	21.537	162.83807	101.94183:241 102.95367:453 102.9698:358 104.95737:264 112.98529:7648 113.06913:464 116.92299:250 117.91207:265 118.93598:482 118.99195:406 119.94779:3153 120.94786:472 121.0304:231 121.29714:219 121.94106:927 122.89222:424 122.96894:563 123.00343:319 123.88148:278 124.8939:212 125.02023:299 125.87197:2911 125.96903:261 126.87788:873 126.92786:206 127.87069:1787 128.8781:501 129.01131:206 129.869…
498	20.774	162.8381	100.00499:312 100.92754:342 101.43459:277 102.71395:200 102.95172:284 103.04502:201 104.95921:275 112.98432:10462 113.20025:219 113.98718:399 114.04684:252 116.92853:393 118.93882:503 118.9919:315 119.94554:3728 120.03659:262 120.95551:452 121.02517:206 121.94358:1150 122.88974:230 122.96657:666 123.01033:208 124.31555:223 124.89025:256 125.02087:291 125.87183:3581 125.97239:380 126.88036:736 127…
499	20.73	162.83818	100.00414:402 100.93501:275 102.95647:519 104.95744:246 108.97995:273 112.06127:236 112.98421:7396 113.06782:424 113.10593:276 115.46487:224 116.92698:373 118.93684:729 119.00292:229 119.04303:205 119.94557:2661 120.00848:317 120.95576:1020 121.0197:364 121.94284:1399 122.89027:487 122.93675:226 122.97121:646 123.88117:244 124.0134:254 124.90659:211 125.02338:327 125.87418:1588 126.8799:544 127.8…
500	4.737	162.83821	101.02304:719 102.94861:284 104.97246:225 112.98456:9335 113.07294:476 113.10426:294 113.16179:236 114.99332:272 118.93864:961 118.99066:573 119.94469:1445 120.95325:1651 120.98498:593 121.02267:495 121.94528:506 122.89227:324 122.9659:836 123.009:2177 123.97281:289 124.0147:2762 125.02342:1944 125.87138:1738 125.93385:233 126.87636:586 126.90247:306 127.86899:1385 128.87585:479 129.86882:272 129…
501	6.795	162.83821	102.94838:238 107.90805:320 109.0808:219 112.98399:11100 113.07041:643 113.98872:322 114.01467:218 114.98153:208 118.93771:888 118.99073:550 119.02801:403 119.94515:1993 120.02312:491 120.95235:1698 120.98973:369 121.02988:381 121.94354:707 122.89435:328 122.97019:1030 123.01187:951 124.01592:673 125.02296:850 125.87141:2517 126.02413:282 126.8814:515 127.87011:1480 127.92003:220 128.8795:412 129…
502	24.525	162.83824	104.53095:32 108.91426:63 109.5337:42 110.39772:42 112.11382:39 113.14178:30 113.22606:27 113.98696:118 118.93546:77 119.9453:789 119.98314:141 120.95457:0 121.9413:185 122.96733:149 122.99974:111 123.43967:39 123.6211:41 125.67181:39 125.87187:612 126.88195:103 127.86743:475 128.87508:176 129.97443:1 130.02882:38 130.96982:116 131.03087:72 132.99031:13 134.89116:114 136.9478:193 138.96524:96 140…
503	24.177	162.83867	100.00953:144 101.97471:8 102.954:343 103.41076:25 104.95556:125 106.24521:44 113.33826:15 116.92191:77 118.93882:421 118.98257:40 119.94569:3581 120.95249:552 121.84189:15 121.94396:1072 122.96845:426 125.87063:991 125.97109:37 126.43161:27 126.88246:313 127.87231:691 128.87064:297 129.87086:111 129.9774:851 130.98343:328 132.94792:23 134.86533:53 134.95813:35 135.89862:173 136.9462:653 137.9454…
504	0.938	162.93777	100.03872:289 101.02442:1745 102.05716:689 102.07828:662 103.04386:156 108.90084:11173 110.89769:8258 112.89684:1822 113.02973:2466 114.11069:257 116.00294:93 119.03373:2619 119.94476:1081 120.00969:59 121.94075:335 122.89983:1 124.06198:83 124.98673:42 125.87119:1 125.98987:34 126.08819:33 127.00118:163 127.11533:126 127.86903:0 133.04517:202 135.02866:5550 135.92036:6881 137.91664:2570 139.0820…
505	3.95	163.03854	100.07544:57 100.94539:47 101.02356:3237 102.02122:268 103.02026:115 105.03364:100 105.06786:102 106.00507:102 106.08337:185 107.04702:320 107.08463:106 108.02094:517 109.02866:4873 109.11459:256 109.15133:113 109.47145:51 110.0315:189 111.00658:593 111.03909:340 112.98425:349 113.02058:4131 113.10126:124 113.98834:12 114.02603:158 114.99997:104 117.03107:367 119.04862:20526 119.1851:396 119.3940…
506	6.531	163.03923	102.9526:318 104.96524:255 107.01894:251 112.98392:8005 113.1755:266 113.98403:328 115.00068:234 116.92552:228 117.03126:318 118.9371:1478 118.98981:441 119.04919:1545 119.94613:1572 120.02126:306 120.95141:1260 121.02499:595 121.9436:900 122.03125:215 122.89107:330 122.96718:1231 123.00454:897 123.05356:328 124.01527:1064 125.02297:2931 125.87331:1002 126.87641:471 127.86647:640 128.02989:212 12…
507	22.192	163.84592	100.00527:358 100.53413:235 100.92838:354 101.94707:230 102.95834:331 104.95235:224 112.98495:13630 113.0722:737 113.11343:351 113.98518:361 118.93578:323 118.9879:268 119.01366:245 119.94376:2668 120.95134:351 121.94006:1167 122.89247:325 122.96597:451 123.88277:382 125.87259:6759 125.96475:463 126.87929:1209 127.86932:3259 128.87355:618 129.86717:619 129.97409:1322 130.96136:436 130.98907:308 1…
508	2.052	164.06969	101.02213:254 101.93856:285 102.95393:606 102.99604:683 103.04877:393 104.95551:280 106.91317:207 107.90545:1597 108.02153:355 109.89993:539 112.9835:11052 113.04265:923 113.97855:263 114.9481:647 115.03728:1013 116.90919:301 117.92755:444 118.90086:675 118.93279:683 118.98918:1258 119.02856:512 119.94508:2598 120.03937:251 120.16727:223 120.95338:849 121.94118:770 122.89145:580 122.96562:1189 12…
509	4.813	164.83382	101.02026:254 101.94509:215 101.98213:249 102.9518:352 112.98445:7289 113.11372:234 118.93907:944 118.98862:811 119.94478:1782 120.90087:209 120.95257:1831 121.03006:343 121.94351:686 122.8954:573 122.96647:1547 123.00632:1566 123.88145:207 124.0154:1248 125.02132:1391 125.87065:2622 126.01811:268 126.88145:424 127.8677:1311 127.91401:207 128.87851:430 129.86458:249 129.97458:490 134.97173:204 13…
510	24.146	164.83383	100.00552:101 100.92896:25 102.72054:10 102.95576:235 104.95346:118 110.82384:20 112.98499:779 113.07451:39 116.92398:138 118.94022:136 118.98705:150 119.94559:2560 120.95132:332 121.9428:608 122.88943:227 122.96893:321 123.87531:144 123.90242:113 124.89538:107 125.87248:1579 126.87973:505 127.87025:1125 127.99549:20 128.87718:402 129.86749:293 129.97426:927 130.87323:67 130.96503:157 131.00534:4…
511	9.057	164.83391	101.01704:289 110.38098:220 112.98414:7053 113.06996:368 113.10917:251 113.50351:214 113.56238:247 114.99472:236 118.93513:881 119.00042:356 119.04813:204 119.91515:225 119.94639:2182 119.98272:385 120.02921:238 120.94952:788 121.94049:508 122.895:226 122.96994:875 123.00246:721 123.04369:267 124.01764:588 125.02233:1635 125.86987:376 126.02676:234 126.81112:226 126.88363:200 127.87719:402 128.06…
512	4.453	164.83421	102.94892:9 107.01646:324 113.05207:71 113.12469:17 113.99204:157 118.93854:0 119.04707:469 119.94489:196 121.03069:92 122.89365:49 122.96809:94 124.01471:4211 125.02343:4814 125.16696:39 125.8709:122 125.94247:21 126.02359:401 127.86842:169 136.94942:55 137.02141:229 138.9651:162 140.96919:98 142.87135:126 143.87564:286 144.909:76 145.02592:0 146.96413:2897 148.00491:67 148.90997:25 157.96667:43…
513	6.049	164.83443	101.02489:826 102.95334:163 103.01547:142 107.90193:228 109.90543:83 112.9847:197 113.98483:35 114.99458:23 118.93793:217 118.99143:152 119.0406:403 119.94622:239 120.02119:69 120.95277:408 121.9452:110 121.9785:94 122.89158:188 122.96876:336 123.74821:33 123.87543:271 124.04449:53 124.98272:69 125.09625:8 125.87119:3361 126.87906:366 126.91506:76 127.07733:35 127.8692:1906 127.95381:65 128.87376…
514	0.929	164.83463	100.03716:440 101.02484:2483 102.05629:891 103.05738:162 104.04193:2209 105.0182:22 107.01175:164 107.0435:131 107.90517:308 108.90092:6398 109.03195:123 110.89693:4654 111.00797:1289 111.03783:147 111.09245:49 112.03954:137 112.89484:1185 113.02592:5500 113.16351:186 114.01931:2658 118.05037:4117 118.90589:112 119.03447:950 119.90417:162 119.94337:548 120.02502:116 120.92561:631 121.02627:177 12…
515	21.754	164.83463	101.93607:4 104.94539:112 112.98483:1069 113.98708:138 118.99247:26 122.8926:394 124.01229:40 124.88855:142 125.97131:261 127.86884:4451 127.98328:163 128.87799:888 128.92332:52 130.87004:104 130.98181:373 134.88501:194 134.91937:55 135.89926:107 138.98752:58 141.86546:1640 141.93005:107 144.98643:21 153.86858:388 158.84912:599 158.97523:48 161.03053:64 161.83946:297 161.93933:40 163.06876:41 163…
516	22.154	164.83472	100.0065:276 100.92649:364 102.95247:345 105.03503:203 108.95779:213 110.84635:284 112.98411:11576 113.19038:203 113.98878:324 115.33752:219 118.93904:312 119.94701:2243 120.95116:528 121.94471:863 122.89515:361 122.96788:329 123.87574:438 125.87187:5754 126.87846:964 126.91931:244 127.86781:3108 127.99376:203 128.87596:781 129.86406:488 129.97423:1739 130.96352:542 130.98869:301 131.02467:201 13…
517	21.636	164.83528	100.00512:597 100.93071:231 102.14832:205 102.95152:383 104.0188:214 106.4379:220 107.90428:262 112.98454:8126 113.07674:416 113.22917:227 113.98971:395 114.02168:239 116.79304:219 118.93691:403 118.99876:377 119.94499:3724 119.99398:430 120.07472:215 120.15845:225 120.95435:848 121.03255:234 121.94202:1378 122.00155:267 122.89643:350 122.9685:560 123.00755:204 123.87063:260 125.02181:289 125.871…
518	21.696	164.83559	100.92436:255 100.95702:15 101.46909:63 102.95892:397 104.05568:56 107.00336:82 107.89105:178 109.42104:45 110.89346:51 112.98356:231 113.10104:96 117.91773:28 119.30882:61 120.95181:585 121.02116:122 121.98839:130 122.97172:601 125.09344:94 125.8726:1071 125.90702:58 126.88056:428 127.86928:960 127.99003:68 128.87627:301 131.03767:2 134.98735:128 136.94618:83 136.9812:242 138.37518:54 140.98318:…
519	24.536	164.8356	102.95458:245 102.97603:281 104.95322:107 107.91087:62 112.98471:1227 113.10281:72 114.08377:10 118.93488:293 118.99266:30 119.04017:91 119.55257:6 119.94582:2411 120.95521:341 121.94021:725 121.97701:114 122.89336:186 122.96995:274 125.8716:1657 126.88111:453 127.86894:1066 127.95456:40 128.87589:360 129.86049:269 129.97429:913 130.97627:60 132.86247:47 134.86624:58 136.94701:414 138.96252:377 1…
520	0.925	165.03888	100.00909:497 100.03605:851 101.01917:1214 101.10659:311 102.05172:23 103.01214:373 107.03043:125 107.91228:113 108.03241:187 108.07684:94 108.90073:3199 108.97659:69 109.031:122 109.10593:60 109.90428:68 110.02609:90 110.05378:94 110.89798:2144 111.03939:207 112.89592:532 113.02474:3378 114.02178:877 115.01931:295 116.0164:96 117.02047:506 118.04825:841 119.03308:776 120.00899:58 120.04133:162 1…
521	0.929	166.83267	101.02362:6454 101.07679:228 101.10622:162 101.17287:223 102.02783:288 107.01394:164 107.91443:0 108.90087:28927 108.98647:1368 109.02209:613 109.04591:524 109.32207:41 109.9021:162 110.89782:21601 111.00882:103 111.09039:175 112.04297:108 112.89571:4414 113.0224:6580 113.11211:382 113.1505:239 114.02226:89 114.89232:213 115.03484:239 115.09838:48 116.95669:298 117.01975:260 117.04949:48 119.0327…
522	1.229	167.01915	100.04314:268 100.93927:91 101.94113:63 102.05443:85 103.00602:0 107.04202:169 108.04109:342 109.03224:318 109.90426:44 110.02277:1135 110.05666:222 111.00827:13094 111.09107:60 111.58994:39 112.01642:964 112.93958:152 112.98433:1112 113.0214:2824 113.24458:25 113.93798:273 114.00106:749 114.94621:264 115.95831:118 116.00491:84 116.06976:1936 117.0162:599 117.05962:73 118.05957:375 119.0375:71 12…
523	0.956	167.0249	100.00875:245 100.0345:34 100.07085:224 100.31575:123 101.01662:2397 101.49245:62 101.52877:82 102.04712:328 102.11613:148 103.00469:547 103.03936:664 104.03645:139 105.01992:2586 105.09014:399 105.22369:61 107.01346:1418 107.0444:211 107.90482:74 108.01454:461 108.04145:846 108.07986:65 108.89941:144 109.03197:763 109.11372:96 109.91083:68 110.02441:961 110.97396:1144 111.00786:4860 112.01031:46…
524	8.31	167.03267	105.03616:462 107.03294:466 108.01434:414 109.02773:10027 109.10865:475 109.24825:246 110.03411:745 111.00777:1800 111.05581:429 112.98419:5426 116.92445:406 117.03642:275 118.93708:483 119.94475:470 120.95226:932 121.02832:2175 122.03259:273 123.00695:9119 123.04165:7835 123.09814:972 123.12872:501 124.01486:20662 124.10708:927 124.48866:225 125.02291:92787 126.0267:5357 126.11925:270 126.14591:…
525	4.483	167.03334	102.02767:81 103.05058:1 104.0509:128 107.01266:962 107.07006:52 109.05672:128 111.04189:88 112.98562:684 118.94098:406 118.98681:275 119.0465:1 119.08065:65 119.94602:205 120.95269:539 122.96729:267 123.04098:2295 124.10912:726 124.14709:227 124.21563:120 124.34879:89 124.65463:58 124.79558:93 124.93529:27 125.02292:10788 125.11438:824 126.02574:900 127.64192:37 127.88629:42 128.04799:78 129.037…
526	6.097	167.03406	101.93925:10 102.95605:13 112.98414:143 113.15218:13 113.9864:88 118.93665:179 119.94576:9 120.95237:212 120.98373:32 121.02873:138 122.96785:228 123.04388:9411 123.21481:143 123.96917:4 124.04151:908 124.17266:20 125.02209:33 125.11845:21 125.87311:45 126.0286:84 126.89433:128 127.86695:274 129.96373:1 134.97717:147 135.0451:385 135.90631:98 136.94728:522 137.01974:663 137.05032:272 138.96338:21…
527	11.354	167.03419	101.02314:224 101.43186:20 102.03259:23 104.6505:14 105.03225:478 107.01211:178 109.02941:58 110.03762:32 111.00587:20 113.99162:171 117.03149:531 117.16617:68 118.04853:94 119.21349:18 121.02378:110 122.12098:13 122.15447:14 123.00703:683 123.11726:73 123.25487:24 124.0126:325 124.04106:912 125.02301:181 125.29601:87 125.36989:19 126.02656:27 126.06487:80 126.40324:26 127.02058:138 129.03526:303…
528	4.061	168.00476	105.03335:10 105.06929:28 106.00484:11720 106.20708:53 107.01061:186 107.19278:10 108.01671:160 109.03005:719 110.02911:51 111.01693:372 113.98602:105 119.00214:117 121.02784:6 122.03715:43 123.00731:8903 123.10326:330 123.1339:32 123.19197:113 123.49697:14 124.01579:287906 124.61225:155 124.70016:37 124.7316:66 124.79817:57 124.86269:51 124.91781:29 125.02015:8234 125.11028:121 125.1441:152 125.…
529	22.163	168.83316	100.00984:108 100.92358:6 102.95732:119 104.34253:15 104.94998:29 108.96201:37 112.98376:117 113.0442:182 113.12215:3 113.9853:36 116.92743:66 118.93554:196 118.99174:148 119.94586:1408 120.20117:35 120.95284:323 121.07531:6 121.11223:12 121.94209:503 122.01293:13 122.79671:19 122.89642:273 122.96886:275 123.87755:170 125.87029:1796 127.86803:1223 127.97743:72 128.79291:20 129.97583:218 130.96729…
530	21.688	168.83411	100.00349:317 100.92529:251 102.95602:429 104.95428:238 108.02333:302 111.00503:211 112.27699:211 112.98446:10604 113.06791:714 113.10011:409 113.20712:218 113.98631:236 116.93169:202 117.92157:212 118.93307:385 119.94553:3004 120.02263:257 120.95428:809 121.94337:1174 122.8868:233 122.96407:604 123.48965:232 123.88604:214 124.88776:297 125.87232:3437 126.87876:705 127.86852:1834 127.9571:232 128…
531	0.791	168.83527	101.93872:259 102.94685:825 103.91988:608 104.92614:408 104.95866:587 106.89299:224 106.95438:254 107.90424:594 112.98415:5148 113.07507:241 114.98704:3454 115.98958:511 116.98804:688 118.93594:427 118.99069:582 120.95255:671 122.892:1615 122.96742:671 123.88892:593 124.88894:703 125.87201:6700 125.97123:298 126.87829:2768 126.92982:360 127.86845:5496 127.96451:291 128.87614:1615 129.86745:774 13…
532	24.542	168.83565	100.0133:139 100.06111:40 105.04241:31 107.57456:43 108.37016:51 109.28222:105 111.99521:45 112.98508:1706 113.07113:209 116.24925:84 117.90154:71 119.01187:286 120.02309:94 120.13837:8 120.23139:88 121.02762:25 122.29275:41 122.96841:671 124.00973:51 124.36557:40 125.02283:23 125.87003:1247 125.92679:57 126.88042:294 127.87006:488 128.87155:270 131.25674:41 131.96632:22 134.86603:170 139.00487:1…
533	34.027	169.01183	100.00821:310 100.93086:965 101.02335:3483 101.92947:330 102.022:112 102.95356:443 104.95068:356 107.03007:316 113.02102:3965 114.02911:230 114.93194:438 115.03786:90 116.92685:7847 117.92574:922 118.92643:395 119.03355:8001 120.03303:418 121.03207:190 124.01426:179 124.03675:179 125.0243:511 131.0325:985 131.08253:66 134.89578:36 137.05861:75 143.03256:1351 145.02356:238 147.00856:450 149.04602:…
534	6.58	169.01219	100.11086:42 101.02296:360 106.03604:22 106.43063:31 106.89998:20 107.01328:571 107.04303:119 109.02945:631 111.00839:420 111.05302:134 112.98507:80 113.20395:18 113.98868:106 114.99744:60 116.92088:54 117.02675:46 119.01051:2 119.04839:186 122.03698:26 123.00799:1499 123.03665:435 124.01559:2952 124.89299:22 125.02309:23835 125.08797:647 125.15331:516 125.37502:39 125.46542:42 126.02656:1750 126…
535	4.439	169.01241	102.95441:58 104.04578:337 107.01353:1170 108.02724:277 113.01439:308 118.03683:61 118.08523:127 118.88971:49 118.98923:201 119.04733:3 119.94709:601 120.05165:49 120.95326:216 120.98809:77 122.96832:289 124.01546:17975 124.14193:437 125.02325:19394 125.11465:539 125.16429:477 125.87608:386 125.92513:22 126.02636:1491 126.09247:85 127.8685:165 128.03653:50 128.41013:43 130.06587:124 132.04208:26 …
536	1.031	169.01242	100.00881:3186 101.00632:8742 101.11404:303 101.66268:236 102.04708:564 103.0213:689 104.0331:282 105.0174:743 107.01485:447 108.02856:401 108.90179:219 109.02956:789 110.02301:615 110.97499:1391 111.00744:32536 111.16042:654 111.27854:379 112.01114:1874 112.06819:417 112.90269:225 112.98428:11508 113.01831:5756 113.11682:440 113.22555:247 114.02187:2044 115.01124:9984 115.09345:726 115.23901:231…
537	0.966	169.01299	100.01248:7 101.02334:4903 101.19183:222 102.03012:462 103.0042:837 105.0182:1786 105.92678:170 106.89877:260 107.01273:2024 107.91238:445 108.01499:241 108.97894:36 109.02436:485 109.90344:127 111.00921:923 111.14805:43 112.03713:18 112.89594:34 113.02274:4366 113.10882:383 113.14362:199 113.70475:105 113.99832:1093 114.07526:59 115.40724:40 117.92258:46 118.93944:186 119.03512:2969 119.1937:70 …
538	8.212	169.01305	103.00922:395 105.03734:366 106.03579:34 107.01292:1133 107.0476:482 108.01897:733 109.02785:20887 109.11563:701 109.14053:303 109.31502:120 109.6001:52 110.03133:1465 111.00768:3072 112.01029:243 112.98391:2286 113.02043:770 115.05913:179 117.03369:307 121.02742:3219 122.03465:1505 123.00773:18829 123.04193:17603 123.13031:410 123.1648:164 123.46651:58 123.56859:124 124.01508:43599 124.10662:112…
539	1.462	169.01328	102.94981:73 105.92346:121 107.90581:200 108.91126:38 113.06683:172 117.00308:1 118.89579:96 119.94305:563 120.99593:32 121.94722:223 123.06239:151 124.01371:682 124.10109:44 125.02189:1019 125.87098:1692 126.91685:35 127.86887:610 127.93396:19 129.86607:0 129.92557:1067 130.08513:3268 130.14638:54 130.64362:29 131.08925:207 131.92006:391 131.98412:58 133.91779:104 139.883:24 140.89243:168 141.86…
540	24.608	170.82967	100.00953:291 100.93179:243 102.95428:239 104.96126:293 105.92449:245 106.90919:216 107.73445:242 107.90353:206 108.02285:216 109.13667:226 111.93776:229 111.98569:212 112.98423:9133 113.07234:529 113.98633:260 115.03327:218 116.92063:250 117.01418:209 117.92077:235 118.93615:526 118.98426:496 119.94558:3651 120.01118:368 120.12271:224 120.95282:968 121.02536:427 121.30688:222 121.94225:1411 122.…
541	24.16	170.83136	100.00743:172 102.04037:11 102.90661:70 102.95717:268 107.91348:96 110.00012:26 113.04783:121 113.07397:101 113.11037:124 113.50766:20 113.59639:30 114.59361:43 118.93694:305 119.9473:2814 120.46962:20 120.95631:356 121.23015:19 121.47137:37 121.94393:886 122.96519:326 123.00586:100 123.82988:21 124.62282:28 124.98184:51 125.87434:369 126.22236:28 126.88384:151 127.86562:292 127.89076:226 128.866…
542	0.789	170.83212	101.93872:259 102.94685:825 103.91988:608 104.92614:408 104.95866:587 106.89299:224 106.95438:254 107.90424:594 112.98415:5148 113.07507:241 114.98704:3454 115.98958:511 116.98804:688 118.93594:427 118.99069:582 120.95255:671 122.892:1615 122.96742:671 123.88892:593 124.88894:703 125.87201:6700 125.97123:298 126.87829:2768 126.92982:360 127.86845:5496 127.96451:291 128.87614:1615 129.86745:774 13…
543	22.146	170.83223	100.01138:329 100.37596:287 101.04877:224 101.10963:207 101.84956:258 102.95873:236 104.45251:207 105.02998:234 106.23799:220 108.00772:209 109.0627:269 109.18252:219 111.03188:250 111.17744:258 112.9176:216 112.98474:10391 113.13507:280 113.16701:207 113.87702:219 113.9882:534 114.1366:231 115.5598:253 115.81258:234 116.92643:339 117.91691:233 118.93777:447 118.99462:411 119.72207:242 119.94749:…
544	19.455	170.83224	101.37292:34 102.95437:183 104.95634:93 107.90781:210 108.01837:15 109.89931:71 112.98421:2032 113.0658:191 113.27897:11 113.98927:60 116.91878:145 118.93821:289 119.00122:176 119.94718:637 120.01883:2 120.95339:261 121.02651:330 121.94314:91 121.99999:2399 122.07282:77 122.96793:243 123.00645:373 123.07924:28 123.89403:235 124.01482:295 125.02665:17 125.87275:1617 125.98277:16 127.86977:1154 127…
545	14.97	170.83311	100.00495:76 100.92679:125 102.95591:34 103.05114:44 107.01263:2664 107.90482:167 108.02056:623 109.02539:207 112.98466:1006 113.0741:214 113.27653:94 116.92422:217 116.94426:217 117.04073:216 118.93546:213 118.98897:167 119.04961:16 119.3099:27 119.94581:816 120.03059:149 120.95213:548 121.02701:147 121.9427:273 122.0287:82 122.96819:363 123.88972:32 125.02161:470 125.78072:26 125.87215:622 125.…
546	21.675	170.83357	102.06058:42 102.39199:23 102.95316:51 103.06853:51 103.92661:71 111.51618:45 112.10564:51 112.98486:305 113.10835:17 113.58978:29 113.9889:74 119.00407:50 119.88522:33 119.94659:3238 120.95356:34 121.02539:134 122.89261:67 122.9668:17 123.9285:43 123.97089:66 125.87326:49 126.03544:57 126.88341:91 127.86596:48 127.90032:56 128.87999:67 129.87688:84 129.97534:902 130.87062:25 130.96941:120 131.61…
547	24.539	170.83359	101.99634:69 102.95419:356 104.9242:8 104.96054:66 105.26525:10 107.90464:41 108.18137:21 111.75343:38 112.78458:2 112.98521:1 113.81699:36 114.61204:19 115.70557:20 116.28172:5 116.91404:5 117.42445:53 118.9382:399 118.99421:223 119.94581:3451 120.03308:45 120.08219:43 120.95651:562 121.57088:33 121.94443:1170 122.97021:448 123.00069:163 123.03951:106 124.62144:4 125.87143:762 126.88251:306 127.…
548	0.941	171.02824	100.03909:260 101.02129:4395 101.10653:56 102.02469:238 102.04974:722 103.00559:127 105.01778:298 105.04118:290 107.01575:239 107.90759:257 108.04513:101 108.90076:11495 109.15591:51 109.21438:144 110.02722:81 110.07072:122 110.89822:8381 110.9708:235 111.00974:1999 111.16724:49 112.00961:220 112.03664:214 112.89618:1631 113.0245:4794 113.14196:59 113.56911:39 114.02044:428 114.24234:39 114.89442…
549	8.151	171.06465	103.04248:4 108.02203:26 109.02792:465 109.33585:36 110.03164:81 111.08128:192 112.98466:1 115.00043:91 116.92639:0 116.97601:206 118.93398:1 119.94395:1 121.09062:47 123.00709:170 123.16016:234 123.39215:66 123.89218:3 124.26341:150 124.39124:69 124.83524:46 124.94166:98 125.67602:170 125.84285:47 126.14328:80 127.0266:113 127.07411:372 127.11345:54 128.48807:45 129.49266:40 130.03856:56 130.315…
550	32.571	171.10062	100.00769:776 100.02983:917 100.13984:128 100.93076:5422 101.01124:238 101.05117:293 101.93267:948 102.95554:397 104.95089:166 107.04657:95 111.08299:44 112.98363:1158 113.09497:47 114.00362:132 114.9317:616 116.92647:10154 117.01696:417 117.05619:55 117.92664:1269 118.89968:453 118.92717:573 119.03287:79 119.94347:508 120.01349:180 120.89925:47 120.97469:110 121.94263:125 125.01707:133 127.0747:…
551	33.332	171.10185	100.00829:878 100.04311:589 100.08726:129 100.22768:54 100.93028:6645 101.05466:255 101.92928:1036 102.95552:108 104.95425:0 108.01937:30 109.02681:55 110.00376:13 113.09401:161 114.93589:489 114.98701:65 116.92658:9283 117.01507:514 117.92588:935 118.89486:20 118.92723:438 119.03786:0 125.02132:344 125.09177:128 127.95744:68 134.89392:396 135.02805:51 135.08072:28 136.88907:156 137.01994:102 138…
552	5.5	172.82841	104.96053:276 105.03336:133 107.01441:413 108.02065:396 109.02821:1279 110.03141:27 118.93727:157 118.99139:201 119.94405:189 120.95125:819 121.02847:449 121.11897:7 121.94318:189 122.03526:628 122.13409:4 122.96924:541 123.21954:80 123.96729:24 124.04707:131 124.88245:24 124.9762:32 125.02335:260 126.02505:18 126.87991:809 127.02899:18 128.8761:571 131.0464:33 133.0246:243 136.01794:137 136.9476…
553	22.126	172.82851	100.70019:15 100.96992:11 101.63541:12 102.96262:303 103.49739:16 104.64087:4 104.95486:14 107.04115:64 109.69044:9 113.23244:2 113.98846:82 114.99667:63 116.92088:89 118.93677:298 118.98806:74 119.09762:26 119.94587:1646 119.99825:9 120.95281:463 120.9789:150 121.94281:466 122.48923:21 122.96881:371 123.07681:4 124.85562:21 125.86948:944 126.87981:400 127.87072:643 128.88234:215 129.97722:195 13…
554	21.637	172.8291	101.94038:22 103.92641:99 104.94708:195 109.24528:59 112.98435:405 113.07053:13 113.13463:102 114.07181:65 115.92033:96 116.79324:67 118.93877:486 119.944:2989 121.04099:97 121.94146:1151 122.01734:151 122.40477:53 125.87373:341 126.02964:100 129.06955:55 129.87018:288 129.9724:982 130.972:346 132.86232:155 132.95007:69 134.95839:52 136.94891:713 137.70943:53 138.96545:779 138.99277:82 142.99794:…
555	24.181	172.82921	100.92795:150 102.9603:591 103.53196:41 114.00107:211 114.98232:42 118.94061:288 119.00604:271 119.94584:1126 120.95152:667 121.94157:980 122.89462:215 122.96511:488 124.01443:91 129.97487:80 130.96561:317 134.88841:122 136.90779:61 136.94724:503 138.96141:489 145.02002:122 145.94547:167 147.1803:152 147.88879:399 148.96594:32 154.96217:57 162.89568:263 162.99651:122 164.94208:192 167.03822:141 1…
556	8.218	172.82948	102.95531:79 104.95882:92 107.90466:82 109.02793:866 113.0733:42 113.15666:22 113.9915:3 117.03423:34 118.93721:431 118.99152:110 119.94548:1123 120.0449:15 120.95175:607 120.98091:95 121.02472:195 121.94485:291 122.96955:589 123.00399:956 123.04176:616 124.01484:1743 125.02356:6086 125.11288:83 126.02348:514 130.96042:42 133.02692:50 134.97633:126 135.04451:106 136.94704:568 137.02345:2573 138.0…
557	14.957	172.8297	101.04073:315 102.95486:412 102.98174:234 103.05042:204 104.96439:222 107.01349:3129 107.10181:270 107.90681:359 108.0176:836 109.03108:221 112.98573:8613 113.0703:434 115.05505:220 116.92709:408 118.93989:1371 118.99037:734 119.04919:5570 119.14018:273 119.94527:3413 120.05274:629 120.95201:1558 121.02848:490 121.94184:1442 122.0277:287 122.96889:1112 123.00142:631 125.02222:916 125.87148:1708 1…
558	1.238	173.00835	100.04168:216 100.92157:94 101.02261:439 101.06599:83 101.1016:89 102.04428:271 102.06827:171 102.99757:19 105.01968:301 105.93943:78 107.03605:390 108.02639:391 108.04837:282 109.0302:278 109.06581:11 110.02311:1198 110.05465:462 111.00802:7918 112.00707:586 112.03136:829 112.98428:615 113.02021:789 113.11942:126 113.94361:60 113.99356:1103 114.02402:136 114.08186:42 115.09005:254 116.06781:484 …
559	0.969	173.00835	100.00921:610 100.23997:47 101.47961:40 102.02675:478 102.05195:645 103.01788:794 103.86816:41 105.01771:2375 107.01239:1095 107.0309:1292 107.06694:155 107.56875:38 108.0352:212 108.90147:352 109.02897:477 110.02853:675 110.06149:213 110.90158:98 110.97354:1378 111.09397:522 111.12537:579 111.19492:175 111.35268:39 112.01382:1115 112.17084:40 112.98409:427 113.02179:4163 113.18329:114 113.7467:4…
560	0.971	174.02122	101.0135:357 102.02287:119 102.0473:200 102.08944:71 103.00697:290 103.97752:68 104.05576:132 105.06657:59 105.9279:179 107.01196:104 107.91195:165 108.02164:373 108.05432:332 109.02866:941 110.05536:141 111.00802:19264 111.52373:51 111.96914:93 112.01176:1530 112.13358:55 112.70046:53 113.0215:427 113.20403:158 113.25475:74 114.02069:200 114.05508:116 115.1158:306 116.00515:493 116.0688:367 117.…
561	0.792	174.8278	103.92094:182 112.98412:410 113.06416:0 113.10181:105 121.95:91 122.8937:279 122.96587:108 123.88805:364 124.89437:147 125.94689:139 126.87936:959 127.95737:31 127.99701:96 128.87485:737 128.95164:0 129.86935:410 130.87428:112 130.96527:208 138.90956:35 138.96091:120 142.89342:233 144.87926:100 146.89571:77 147.89099:183 158.9774:1630 159.97768:164 160.84137:0 160.97282:308 162.83829:0 165.93866:…
562	0.813	174.95451	101.94129:154 103.91626:248 104.92609:119 104.95662:450 106.89808:115 106.9541:93 107.9046:349 109.90195:25 114.98763:756 116.03628:32 116.98602:110 118.94243:27 120.95162:550 120.98671:31 121.8979:18 121.94984:246 122.89187:746 122.96889:304 123.94524:69 124.88817:201 125.87098:3928 126.87807:1853 126.96547:32 127.86925:2744 128.87592:918 129.86674:566 130.88037:281 130.96507:0 131.89528:81 131.…
563	4.116	175.05885	101.02638:529 106.00433:9219 106.09278:441 106.6107:226 107.01112:731 107.08104:226 108.01446:202 109.02927:1321 109.25012:248 111.01051:597 112.98524:7593 113.07358:407 113.17161:218 113.98788:268 115.00021:247 117.02242:533 119.04491:874 120.05118:312 120.96135:202 121.0284:1143 122.03514:238 122.96671:367 123.00848:12691 123.09572:910 123.13479:513 124.0155:227672 124.61237:204 124.7529:222 12…
564	0.797	175.96732	101.94421:265 102.94727:154 103.91777:304 104.92677:98 104.95676:216 106.89667:57 106.95908:65 107.90542:178 108.9598:20 109.90216:3 113.06552:54 115.98785:24 116.98624:146 118.93356:210 120.94991:472 121.94942:99 122.89311:648 122.96555:175 123.87464:381 123.89543:349 123.95231:119 124.88498:301 125.87194:4730 125.95848:70 125.99059:176 126.87923:1635 127.86913:2624 128.87787:1185 129.8681:411 1…
565	0.929	176.97726	103.91737:381 104.99397:421 107.90247:180 118.94232:59 119.9468:643 120.95216:60 121.92303:328 122.89153:534 122.96825:0 123.87984:491 123.92143:25 124.8871:323 125.87138:4264 127.86863:2844 128.97404:33 129.86726:544 129.98036:345 130.87617:6 131.9003:90 131.99966:66 132.90309:241 132.98875:645 133.90457:791 134.98297:272 135.90634:209 136.94044:0 136.98215:209 138.9614:110 139.88045:271 141.867…
566	4.53	177.01797	103.05594:83 103.65953:27 105.03415:293 106.04385:54 107.01276:707 107.0434:17 111.03633:55 113.99262:21 117.03173:348 119.04868:740 119.10615:76 120.05454:95 123.00677:451 124.26529:88 124.31069:96 125.02225:5002 125.11563:257 125.22755:79 126.02422:398 127.00015:114 127.02705:94 129.03983:322 130.05077:130 130.96312:54 131.05304:370 133.02689:454 133.05791:69 135.04469:359 136.04399:76 139.0011…
567	15.511	177.84131	100.00764:234 107.9072:289 112.98421:10970 113.07029:591 113.10164:336 113.99024:282 118.93858:412 119.94704:2424 120.95038:353 121.05019:208 121.94804:633 122.8939:450 122.96984:239 123.87469:406 124.89096:237 125.87199:6753 125.96721:388 126.87936:1201 127.8688:3971 128.87595:945 129.86568:994 129.97705:1113 130.98099:356 135.89857:259 136.9117:290 136.94516:566 138.95978:743 141.86955:1250 142…
568	24.193	177.84209	100.00496:292 100.92721:280 102.95251:290 112.98435:9667 113.07436:481 113.38591:207 113.98621:316 114.1032:201 116.91399:322 118.93535:328 118.9891:254 119.94679:3217 120.95368:552 121.02831:225 121.9439:908 122.89539:269 122.96691:392 122.99875:274 123.87421:275 123.89993:309 124.8869:261 125.01804:252 125.87144:3868 126.87956:900 127.86835:2860 127.91784:419 128.87883:654 129.86504:646 129.974…
569	21.683	177.84267	100.00645:278 100.9304:272 101.93217:226 102.95258:352 112.98415:16905 113.11056:411 113.98734:898 118.93713:306 118.98764:257 119.94496:1911 120.9541:250 121.94299:843 122.89419:346 123.00713:244 123.88699:474 124.88784:411 125.87241:7690 125.97278:486 126.87933:1417 126.98698:233 127.86984:3900 128.87926:821 129.86732:819 129.97522:1392 130.96654:316 130.98946:335 133.06618:212 134.88594:295 13…
570	22.563	177.84293	100.92912:269 102.95385:421 104.95704:235 112.98449:16794 113.07178:845 113.16816:245 113.98734:309 116.92417:295 118.93565:491 118.99432:277 119.9453:2525 120.94929:356 121.02302:201 121.94218:1000 122.96643:223 125.87202:5712 125.93811:593 126.00822:237 126.87854:1378 127.86803:3599 127.9905:334 128.03075:216 128.8757:836 129.86551:1124 129.9754:1165 130.87625:290 130.96364:360 130.99188:204 13…
571	14.122	177.84297	102.95406:399 112.98521:9596 113.07141:417 113.10767:242 117.91875:350 118.90119:221 118.93367:348 119.94512:1994 120.9573:258 121.94431:548 122.96667:205 123.88485:406 124.88798:332 125.87127:5856 125.97069:386 126.88164:821 127.8688:3733 127.95392:239 128.19069:212 128.87849:625 129.86604:532 129.97302:767 130.87651:312 130.96741:345 134.86589:333 134.96655:209 135.89946:216 136.94835:567 137.9…
572	21.72	177.84308	111.09942:55 112.98481:177 113.98772:83 116.90015:113 116.92345:77 120.02091:76 122.8929:132 123.88567:50 125.87206:6876 125.96742:322 126.88039:623 128.1037:54 128.87691:763 129.86565:688 130.86926:109 131.89604:53 132.96727:97 141.86763:1738 143.86467:170 144.99359:91 145.86079:213 147.18065:137 149.89481:87 151.87729:439 153.87621:368 154.96539:35 161.05823:49 161.84381:419 162.83823:1 163.004…
573	27.207	177.84314	100.01147:481 100.05249:266 100.92603:940 100.94683:458 101.93289:248 102.95779:625 104.95354:203 107.90318:234 112.98472:8293 113.17615:200 113.98487:228 116.92171:323 118.90067:389 118.93129:305 118.99294:242 119.94479:3854 120.94904:319 121.94265:1659 122.89515:258 123.87975:486 125.87196:5102 126.88023:679 127.8695:3511 127.95564:219 128.87782:521 129.8662:673 129.97386:2244 130.05476:292 130…
574	24.593	177.84364	100.92929:287 102.9537:516 102.9771:219 112.98432:16821 113.07075:853 113.10487:428 113.99063:423 118.93638:420 118.98485:232 119.94572:2221 120.01257:211 120.95558:354 121.94387:731 123.8808:975 125.0186:235 125.87164:7642 125.95995:408 126.87769:1204 127.86913:4685 128.87627:1053 129.86871:906 129.97469:1636 130.97014:387 132.90936:211 134.89819:246 138.90497:252 138.96657:403 139.87422:284 141…
575	22.159	177.84393	100.01048:298 100.93196:285 100.96135:218 101.93478:281 102.95438:517 104.95547:261 107.90666:247 112.9845:7571 113.05331:523 113.18549:215 113.54394:204 113.98899:370 114.94434:258 118.98477:210 119.94631:2855 120.03425:304 120.94946:552 120.98566:245 121.94302:1243 122.89215:438 122.96739:320 123.88973:441 125.87096:5642 125.96305:500 126.88414:1304 127.86856:3544 127.97625:219 128.87659:882 12…
576	22.203	177.84395	100.01118:247 101.92721:212 102.95593:294 112.9844:18151 113.07181:887 113.10131:547 113.99326:274 115.07999:209 116.92303:283 117.91123:254 118.89642:226 118.99368:220 119.94463:2679 120.03881:239 120.95544:552 121.02682:228 121.94312:1000 122.89125:442 122.91869:211 123.00594:237 123.89042:410 125.87167:5629 125.97128:343 126.88048:1116 127.869:4213 128.87466:794 129.86595:726 129.97266:1812 13…
577	21.594	177.84407	100.007:344 100.71145:232 100.93439:226 102.95345:634 104.93025:231 107.64687:252 112.98459:8315 113.06911:444 113.98763:269 116.92104:245 117.92052:260 118.93341:246 118.97372:233 119.94551:3339 120.04531:267 120.95462:459 121.94097:926 122.8932:220 122.96587:311 122.98814:216 123.88586:247 124.88663:333 124.95785:222 125.02505:296 125.87241:4914 125.98991:293 126.87875:802 127.0081:247 127.8683…
578	25.992	177.84438	100.00452:231 100.92863:406 102.95405:306 107.14597:229 112.98405:7810 113.07069:449 113.09643:268 116.92467:243 118.93723:356 118.98811:264 119.94524:2608 120.02545:230 120.95258:315 121.94363:538 123.00591:210 123.88926:502 125.02533:241 125.8719:5978 125.94345:520 126.88094:721 127.86915:4390 128.87553:426 129.8674:739 129.97437:1634 130.01016:324 130.87517:402 130.96683:429 131.00293:206 134.…
579	1.145	177.91034	100.94427:664 101.938:65 102.96494:235 105.01908:295 105.92317:545 106.89857:240 112.98444:1344 113.07087:146 113.12955:164 115.00089:1706 117.01527:341 118.99476:332 123.87317:1031 123.90459:241 125.87158:10902 125.99821:328 126.12217:39 127.86805:5161 127.95293:302 129.86455:1200 129.91971:32 130.97958:300 131.9216:411 132.91226:241 133.01262:3795 133.11028:167 133.9213:6579 134.04478:73 134.90…
580	24.521	178.97522	100.93427:50 102.95881:559 113.10267:123 113.18189:18 113.99432:69 114.02303:54 118.93594:565 118.99392:262 119.94604:3578 120.95238:667 121.94321:1381 122.96461:584 123.03658:3 125.87312:6 126.87714:6 126.91738:109 127.86922:354 128.04918:39 128.88217:27 129.86874:13 129.97598:933 130.9622:337 136.94785:906 138.96642:658 139.05304:182 143.86469:253 144.9846:139 145.89108:104 146.96507:18041 147.…
581	24.581	178.97566	100.92384:22 102.95407:379 104.95471:14 107.07008:15 111.98914:10 112.98451:344 114.48987:6 118.94225:347 118.9935:273 119.94458:3458 120.44305:1 120.95262:494 121.94437:1176 122.89489:144 122.96879:436 123.11141:3 125.87311:1248 126.88155:337 127.86752:855 128.87871:211 129.86302:161 129.97351:951 130.01935:17 130.07286:26 130.96568:254 136.5527:7 136.9003:106 136.95082:634 138.96411:449 139.201…
582	24.151	178.97572	100.93118:216 103.91893:20 104.66994:63 104.95753:283 109.02876:84 110.39516:78 113.12354:78 114.22098:31 118.9915:380 119.68066:18 119.94574:547 120.40184:45 122.96575:267 125.02026:185 126.9313:35 127.86861:861 130.96521:107 133.16759:29 135.97523:90 136.94698:305 137.90294:60 138.96764:181 139.01097:0 139.90144:3 145.95212:182 147.06485:287 147.58612:15 147.89062:475 148.95967:410 151.02055:14…
583	21.599	178.97577	100.00821:73 102.94818:63 104.91496:12 104.9814:72 109.75504:11 110.83202:14 111.0042:170 111.07407:55 111.98429:38 112.98423:31 113.07132:76 118.93592:319 119.01167:109 119.94646:1773 120.01317:48 120.2487:22 120.9569:424 121.37368:38 121.94443:744 122.96747:299 124.98766:102 125.02505:282 126.00875:12 126.22401:23 129.97649:202 130.08357:170 130.96558:84 130.98772:196 131.345:39 136.95062:720 1…
584	11.512	178.97581	101.93746:235 102.95197:369 104.9545:362 112.98479:11029 113.07232:521 113.98995:278 118.93781:493 118.99359:245 119.9435:2395 120.95045:673 121.94032:788 122.89156:366 122.96777:653 123.8763:210 125.02094:312 125.87096:3239 126.8783:766 127.86951:2128 128.87791:490 129.86784:407 129.97459:804 130.96497:411 136.90936:301 136.94771:919 138.96147:1205 141.86575:650 142.87392:258 143.86436:775 144.8…
585	4.34	178.97585	101.02467:906 102.94539:333 102.97244:212 103.04398:213 104.05251:207 105.03255:507 106.00412:316 107.01427:1804 107.04811:592 109.02676:782 111.00502:492 112.98508:7981 113.15945:227 113.98837:312 117.02836:730 118.06275:380 118.93456:439 118.98624:388 119.04769:1200 119.08321:278 119.94471:289 120.95174:577 121.02974:658 121.06512:307 122.96999:555 123.00784:5876 123.96545:238 124.01544:26884 1…
586	6.265	178.97585	101.02386:2123 102.95502:281 103.00403:282 104.95605:232 106.78873:215 107.04289:214 109.02835:209 111.00657:212 112.98618:10878 113.11243:390 113.98652:431 115.04143:206 115.64424:235 118.93621:1177 118.99057:544 119.03177:1632 119.08887:228 119.94656:1820 119.98708:474 120.02848:258 120.95451:1370 121.02971:467 121.94341:652 121.97418:276 122.96838:1356 123.00575:991 123.04216:417 124.01651:141…
587	3.088	178.97594	101.94331:242 102.94781:381 102.99229:227 106.99114:311 107.90582:648 112.98422:6789 113.10139:331 116.90567:300 118.89288:215 118.93763:1469 118.99298:907 119.05213:251 119.94328:1853 120.0107:230 120.95379:1756 121.94192:1128 122.8918:635 122.96682:1402 123.00331:1214 123.08261:216 123.87728:978 123.9113:317 123.96416:406 124.01675:520 124.97798:280 125.02254:4210 125.10994:220 125.87173:9605 1…
588	19.262	178.97604	101.94019:298 102.95692:308 103.73624:215 104.95365:218 112.01965:210 112.98418:10648 113.11434:390 113.21466:253 113.98946:326 114.94569:254 116.92583:228 117.02448:206 118.93578:446 119.9453:3782 120.0292:267 120.17542:225 120.952:663 121.03127:400 121.94373:1627 122.892:224 122.97058:792 123.96506:220 124.88461:238 125.0287:356 125.87156:1670 126.12529:215 126.8839:561 127.86967:1392 128.87462…
589	2.314	178.97606	100.00691:263 101.93414:375 102.99258:415 104.954:233 106.90092:235 107.90537:690 108.03977:325 109.90563:294 112.98373:6798 114.94864:486 117.01555:253 118.89873:357 118.93771:883 118.99221:986 119.0478:237 119.94482:1821 120.95367:1716 121.9425:609 122.89376:410 122.96661:1413 123.00932:483 123.88391:824 124.01456:368 124.88753:383 124.95896:211 125.02354:551 125.87158:12604 125.96029:581 126.0…
590	1.45	178.97606	102.95691:293 103.03248:258 106.89993:259 107.0105:246 107.90485:872 109.89738:257 112.98348:11359 113.06614:665 113.10192:330 113.1645:216 113.99258:265 118.93553:552 118.99023:1022 119.03117:270 119.94494:932 120.95371:896 120.98794:317 121.9389:429 122.89042:556 122.92229:211 122.96589:595 123.00537:581 123.88202:502 123.91391:342 124.0158:359 125.02243:1610 125.87096:8927 125.95121:462 126.87…
591	13.808	178.97615	101.93875:262 102.95576:754 105.02621:236 107.90517:231 112.98455:12553 113.07182:698 113.13342:377 113.40743:208 113.98732:389 114.01712:218 116.91967:238 118.94267:375 119.04012:258 119.94581:3072 120.95301:766 120.99738:294 121.94547:921 121.98727:204 122.8975:227 122.96789:787 123.00449:235 123.0461:350 125.02352:331 125.87222:3137 125.96233:284 126.88343:1009 127.86978:1987 128.87544:621 128…
592	1.918	178.97615	101.01984:250 101.94001:217 102.95102:252 102.99538:288 104.99309:201 107.90472:789 109.90089:244 111.01536:201 112.98453:6930 113.10368:233 117.01769:349 118.89675:277 118.93773:856 118.993:1152 119.94536:1331 120.95112:1690 120.98714:435 121.04302:244 121.94242:545 122.8933:278 122.96922:1433 123.00695:876 123.87732:722 124.01417:853 124.98109:213 125.02137:1297 125.87194:10310 126.02694:455 12…
593	3.057	178.97617	102.94924:438 102.99165:260 104.9579:228 105.00145:213 107.9078:521 109.0279:213 109.90443:236 110.90475:212 112.98473:8484 113.07137:441 114.95209:219 116.91019:280 117.05877:222 118.93832:1227 118.99194:1014 119.05112:299 119.94636:1680 120.95357:1960 120.98357:609 121.0269:346 121.94605:735 122.02301:259 122.89369:471 122.96798:1738 123.00626:1061 123.87927:368 123.91331:201 124.01347:553 124.…
594	2.031	178.97617	102.95612:475 106.8942:228 107.90517:292 108.01899:231 109.02643:255 112.98377:6127 118.93307:541 118.99195:677 119.91078:233 119.94549:1335 120.95473:803 121.94817:411 122.89059:541 122.96606:728 123.00573:381 123.87995:384 124.01575:208 125.02232:535 125.87183:7456 126.87817:1766 127.86781:5417 127.95261:365 128.87567:1079 128.92239:218 129.86694:1069 129.97458:697 130.96442:272 134.97452:278 1…
595	18.955	178.9762	101.94124:251 102.95543:508 112.46087:206 112.98426:10979 113.06734:610 113.19636:223 113.27649:203 113.98794:438 115.91636:221 116.92384:239 117.00213:222 118.93625:516 118.99129:286 119.94706:3402 120.01142:331 120.95161:917 121.94251:1322 122.03259:230 122.89254:362 122.96783:602 123.87604:225 124.77023:217 125.872:2382 125.96246:255 126.88243:343 127.00748:238 127.86877:1254 128.87907:662 129…
596	14.973	178.9762	102.95538:357 106.05801:19 107.01196:502 107.90428:359 108.021:39 109.89965:26 112.98451:78 116.92276:259 118.89236:15 118.93639:176 118.99002:156 119.9454:1065 120.95308:62 120.98841:18 121.94292:275 122.97253:19 123.87611:13 123.8949:132 124.15074:17 125.02563:61 125.87142:2057 126.87828:154 127.86784:1678 129.86429:104 129.97253:184 132.94705:17 133.91124:62 135.90431:248 136.94821:268 138.962…
597	12.567	178.97621	102.96158:42 104.96264:141 109.97091:25 111.01411:31 112.98489:1668 113.99174:18 118.36472:27 118.93724:175 118.99949:252 119.94613:0 120.95518:426 121.94246:295 122.97137:240 123.04597:126 125.02218:184 128.42935:28 130.96452:57 132.86507:73 135.90558:30 136.94577:388 137.05713:28 137.93471:34 138.96155:539 141.20367:27 142.87865:749 144.86958:599 145.94376:113 146.87386:75 147.89476:14 148.9019…
598	8.187	178.97623	101.02129:219 102.9462:273 104.95261:261 109.0313:385 112.98403:6713 113.07269:333 113.98806:293 118.9362:869 118.99401:270 119.94805:2273 120.95464:1028 121.02742:251 121.94527:701 122.89642:281 122.96715:824 123.00388:819 123.04616:635 124.01447:1190 125.02367:4536 125.87243:2184 125.93903:304 126.02737:402 126.87965:387 127.86895:1262 128.87233:361 129.87274:233 129.97681:630 130.972:452 133.0…
599	14.017	178.97623	102.95177:4 103.00026:178 103.29455:40 112.98487:1340 113.07425:456 113.26881:77 113.98314:103 116.92824:394 118.93665:351 118.98767:130 119.0435:131 119.94542:1648 120.95594:570 121.42472:36 121.94128:358 122.01527:59 122.39816:29 122.96913:489 123.04242:268 125.0235:328 127.62534:35 132.86987:16 134.85883:68 135.04393:76 136.94806:825 137.08713:37 138.96339:780 144.87056:29 145.41335:42 147.175…
600	19.47	178.97623	104.95427:291 107.90794:16 108.90135:53 113.06985:179 113.99523:46 116.92535:242 118.94123:101 121.0273:273 121.99969:2284 122.07489:123 124.01456:238 125.87175:135 125.93639:86 127.95924:205 134.99275:75 135.89955:180 136.94623:1053 136.97519:137 138.96635:332 139.03659:748 140.87582:318 142.87602:4268 142.9744:15 143.03688:89 145.86607:239 146.86777:13 148.90926:718 148.96831:150 150.90434:381 …
601	22.151	178.97626	100.93069:4 101.92542:22 101.96869:20 102.95634:124 103.35844:15 112.98388:573 113.07027:48 113.09859:52 113.16973:66 113.99124:35 114.98521:22 115.92349:28 116.92956:178 116.96078:21 118.93417:363 118.98871:72 119.286:19 119.94604:1670 120.00346:90 120.05853:57 120.13489:5 120.95232:427 121.02686:102 121.94321:559 122.96643:321 123.09255:21 125.97234:63 126.87512:262 127.00003:15 127.86954:629 1…
602	8.032	178.97626	117.01552:0 118.93745:394 118.99361:168 119.94543:616 120.9537:996 121.94283:235 122.96714:1011 125.26273:39 125.87479:1212 126.87653:420 127.86691:931 127.93859:39 128.87694:203 128.95575:39 129.97189:435 130.875:38 130.96066:388 130.98499:64 134.98477:116 136.94745:1544 137.94318:91 139.87889:53 140.96083:84 141.86868:472 143.86134:432 144.87808:94 144.99246:96 146.96439:5427 147.06776:142 147.…
603	3.938	178.97627	101.02634:252 101.93965:233 102.95689:267 105.03573:213 108.02145:262 109.02827:4120 109.08608:311 109.1171:245 110.03036:423 111.00762:361 112.98467:12221 113.07082:633 113.10519:399 113.29472:206 113.98721:224 118.93681:953 118.98806:529 119.94623:1510 119.98597:398 120.95213:1552 120.98215:523 121.02802:1665 121.94898:444 122.03701:798 122.10312:208 122.96709:2024 123.00419:975 123.04285:3278 …
604	6.196	178.97627	101.02207:286 102.95605:270 103.91516:207 104.95763:324 107.00723:259 107.03315:287 112.98456:8906 113.9836:430 118.93652:981 118.99179:541 119.03845:277 119.65542:211 119.9469:1859 120.95159:1745 121.94529:388 122.89088:328 122.96803:1586 123.00519:1052 123.04476:3595 123.15949:282 124.0148:1274 124.04694:527 124.0869:210 125.02276:2927 125.87132:1409 125.98235:207 126.02709:327 126.87737:462 12…
605	1.541	178.97627	101.9366:53 103.00368:330 107.90553:227 109.9037:165 118.89549:208 118.93776:175 118.99741:208 119.94438:587 120.89497:39 120.95219:316 121.94281:265 122.89045:0 122.96896:316 123.00567:224 123.88013:355 124.01305:637 124.88892:1 125.05571:77 125.87096:4009 125.95966:113 126.01614:127 127.86839:2823 127.99196:88 129.02209:130 129.86536:460 129.92473:1422 129.97449:197 130.97514:162 131.06856:50 1…
606	3.211	178.97627	101.93947:229 102.94698:362 102.96851:271 104.9644:241 107.90646:807 109.89904:298 112.98402:9683 113.10244:250 116.05051:327 118.89919:304 118.93578:969 118.9888:863 119.03775:217 119.94567:1078 120.95097:1076 120.98511:547 121.02472:228 121.94368:686 122.89581:393 122.9673:1339 123.00591:697 123.88515:488 123.97137:293 124.01328:332 124.90221:344 124.96546:339 125.02232:436 125.87218:9295 126.8…
607	2.368	178.97629	100.98131:264 101.02554:296 102.94971:349 102.99305:736 103.91502:218 105.90834:336 106.8952:298 107.00249:270 107.90481:1879 108.04089:246 108.90652:220 109.90233:523 112.04221:414 112.9843:3772 114.94598:682 114.99544:269 116.90455:395 117.01447:291 118.89583:645 118.93472:972 118.99002:868 119.94477:2663 120.02296:238 120.89252:271 120.95267:1688 121.94289:1179 122.89388:601 122.96804:1499 123…
608	20.524	178.9763	100.00527:331 100.93536:212 102.95592:409 103.78031:201 104.9575:313 111.00851:216 111.04231:252 112.9836:4254 114.9939:216 116.9274:658 116.99773:242 117.93446:296 118.9348:605 118.99436:496 119.94463:3573 120.01473:366 120.95132:1549 120.98733:428 121.02784:418 121.9429:1136 122.89143:358 122.96627:1365 123.01907:220 123.86956:219 123.89365:202 125.01979:224 125.87187:1274 125.97806:351 126.879…
609	6.001	178.97635	101.02174:399 102.95238:260 107.00994:271 108.01948:224 109.05847:219 112.98454:8563 113.99026:265 117.03655:287 118.93523:1345 118.99136:781 119.94421:1693 119.9912:287 120.95428:1232 121.02617:389 121.5402:206 121.94345:916 122.96976:1478 123.0042:1059 123.04326:12669 123.13445:689 123.1693:432 123.87143:266 124.03914:1144 125.02441:2863 125.86956:1678 126.02689:269 126.88308:370 127.86844:1082…
610	4.845	178.97635	101.02312:414 102.94736:285 104.9615:221 106.98958:224 107.01511:340 110.10069:236 112.9852:9078 113.07339:459 113.98527:395 114.97921:219 118.93867:1275 118.99356:537 119.94569:1429 120.95373:2870 121.01791:429 121.94599:604 122.895:247 122.9683:1675 123.0064:1740 124.01566:2036 124.97373:281 125.02303:3506 125.18523:208 125.87253:571 126.02611:258 127.86939:441 129.97281:406 130.96329:348 135.0…
611	21.546	178.97638	100.00738:460 100.93893:356 101.03319:220 102.9534:370 102.99154:218 104.95557:405 111.69792:200 111.92647:285 112.98458:6665 113.07296:344 113.15249:208 116.9225:279 118.93719:546 118.99954:321 119.94533:3755 120.58788:216 120.95317:650 121.02176:260 121.9412:1566 121.99396:299 122.03243:209 122.89374:303 122.97053:499 123.87592:242 124.89055:312 125.02206:232 125.87193:1948 126.88137:454 127.86…
612	7.036	178.97641	100.00525:36 104.95454:130 109.06066:40 113.07184:38 118.93599:333 119.94484:516 120.95513:596 122.88969:166 123.03802:1 125.87266:1059 126.87993:112 127.86812:186 128.87616:354 129.97339:51 130.96742:209 133.02312:7 136.90056:30 136.94737:823 137.02283:185 140.96979:137 141.86806:371 142.87778:188 143.04613:43 143.89191:56 146.96584:480 148.9619:155 149.02539:81 155.10455:28 159.04445:29 160.841…
613	3.255	178.97647	100.97952:224 101.0162:251 101.94234:213 102.95467:622 102.99477:327 107.90456:746 109.89887:263 112.98394:6671 113.98228:219 116.04568:231 118.89899:487 118.93469:933 118.98907:740 119.94318:2261 120.02052:202 120.95223:1510 121.02803:424 121.93745:505 122.89226:484 122.96749:1438 123.00192:571 123.88033:790 123.92086:283 124.01797:440 125.02293:758 125.87115:13582 126.8793:1490 127.86838:7987 1…
614	1.627	178.97647	101.02186:240 102.95423:506 102.99886:218 103.91875:239 105.01496:319 107.90489:817 109.90525:274 112.98481:8067 113.13737:271 113.98196:394 114.94212:240 114.98584:230 117.01216:204 117.93392:219 118.89837:219 118.93826:659 118.99453:947 119.0379:264 119.94586:613 120.8973:215 120.95493:1046 120.99937:473 121.03044:260 121.9212:209 122.88912:513 122.96903:829 123.00307:842 123.03846:460 123.0696…
615	2.422	178.9765	100.16685:232 101.02248:306 101.9419:320 102.9502:300 102.99563:661 105.06743:229 107.90547:1196 108.01999:492 108.04158:416 109.02776:422 109.05939:224 109.90329:314 111.00623:448 112.98422:5273 113.98724:252 114.94949:346 117.01559:294 118.90071:398 118.93816:971 118.99152:1280 119.03418:383 119.9436:950 120.95491:1584 121.94031:474 122.89384:475 122.96822:1712 123.0049:1517 123.88062:400 124.0…
616	19.007	178.97652	100.00591:311 100.92106:305 101.00666:244 101.93657:267 102.95583:469 107.90549:271 112.00653:214 112.17883:259 112.98361:6829 113.07375:240 113.19119:237 113.9907:325 116.92848:260 118.9383:376 118.99193:373 119.94451:3166 120.06941:209 120.9517:688 121.01765:211 121.36634:221 121.88069:210 121.94241:762 122.89328:290 122.97043:604 123.88531:212 124.22517:225 124.8886:215 125.87143:3466 125.9697…
617	2.257	178.97653	101.02808:319 102.95712:271 102.99834:315 107.90614:981 108.01999:232 109.02483:214 109.90197:301 111.01147:428 112.98546:9697 113.07015:532 113.94047:205 114.94612:438 116.9045:240 117.01877:258 118.89677:284 118.93706:723 118.99184:848 119.05577:235 119.90127:276 119.9449:1878 119.99411:270 120.95435:1849 121.01579:330 121.94163:751 122.89465:370 122.96863:1284 123.00362:559 123.87887:942 123.9…
618	12.865	178.97653	100.92458:218 102.95811:303 103.94518:264 105.42844:221 107.0463:201 112.98476:16432 113.06893:962 113.14233:376 113.19518:238 113.98911:451 114.04296:213 114.98138:275 116.91161:253 117.91821:215 118.83755:219 118.93481:903 118.99457:511 119.94572:3380 120.03674:288 120.94991:1045 121.94347:1024 122.89153:302 122.96874:916 123.87473:299 124.898:246 125.02415:216 125.87195:1906 125.93068:229 126.…
619	0.818	178.97659	101.93886:0 102.95182:609 103.01095:29 104.9538:268 112.98401:2343 113.98367:45 114.99103:159 117.93235:79 118.93891:24 118.99119:1185 119.94359:292 120.95413:135 122.96802:104 129.9752:3137 130.06628:83 130.96585:131 135.90454:19 136.94948:230 138.92535:11 138.96838:232 139.89032:61 140.89307:93 143.89149:371 144.89729:0 145.89064:89 145.9328:136 146.89265:63 147.92696:60 158.97237:60 160.88962:…
620	5.467	178.97664	107.01219:178 108.02537:142 109.0286:329 109.16102:89 110.03313:87 110.16515:56 114.99184:69 118.98927:128 119.94601:592 120.95399:323 121.95:141 122.07446:68 122.96682:151 123.13766:76 125.1073:304 125.87241:24 126.88451:329 127.86892:296 131.06046:240 133.02634:169 133.06346:27 135.04144:131 136.94815:426 137.02249:1931 138.96475:650 139.0312:34 139.06422:71 139.533:1 139.96385:107 140.95586:11…
621	7.683	178.97664	101.03186:230 101.9397:298 102.94411:258 105.03171:258 107.00605:231 107.04919:315 112.9847:9900 113.07195:421 113.98949:360 116.98009:214 117.03043:330 117.05663:217 117.28986:212 118.42608:217 118.93892:449 118.99857:478 119.75134:204 119.94656:867 120.9577:988 121.05157:223 121.94611:323 122.97163:909 123.00753:846 124.01477:600 125.02354:1773 125.87415:521 126.05657:233 126.87705:240 127.6478…
622	13.084	178.97665	101.93007:229 102.95435:371 103.92184:322 103.94894:291 112.9846:12189 113.07221:723 113.27047:204 113.99778:243 116.93015:210 118.93597:649 118.99101:412 119.94593:3040 120.95432:1113 121.04498:201 121.94319:697 122.96818:891 123.03928:422 123.06223:268 123.9546:215 125.02141:398 125.87086:1694 125.97778:206 126.87899:469 127.86729:1323 128.1053:208 128.87741:398 129.86002:265 129.97464:637 130.…
623	1.157	178.97667	107.90694:139 111.005:643 116.98237:46 118.98802:204 120.98592:47 121.92009:211 122.96852:264 123.89909:240 124.94473:28 125.87186:1293 126.87899:215 127.86847:1037 127.95597:184 128.87788:142 129.86475:162 130.98903:149 132.8667:122 133.01331:2117 133.07344:65 133.92334:896 134.87563:126 134.91931:30 135.9135:451 136.93579:266 137.01935:104 138.92714:182 138.96196:200 139.886:98 140.8952:180 141…
624	11.77	178.97667	104.95884:16 107.90473:35 112.81564:34 112.98463:2281 113.07244:250 113.11774:134 113.98946:25 118.93353:173 118.9961:144 119.94608:910 120.01143:90 120.95235:238 121.02382:62 121.94256:178 122.9739:220 123.04317:76 123.87112:80 124.88725:27 128.29094:37 130.65465:36 136.94559:286 138.96524:95 139.87251:115 146.96506:3368 147.03784:276 147.96446:126 148.30666:35 148.96104:69 149.04573:39 152.9918…
625	1.974	178.97667	101.01933:254 102.9468:374 102.99571:207 103.91632:271 104.95109:248 106.90573:243 107.90518:1333 107.95192:281 109.90434:363 112.98387:8201 114.94663:334 114.99207:238 115.03133:322 118.90004:469 118.93481:1060 118.98991:1064 119.04426:212 119.90924:312 119.94527:1897 120.951:1153 121.02133:297 121.9398:710 122.89306:503 122.96911:1028 123.00003:338 123.87787:1100 124.88828:219 124.94042:207 125…
626	14.33	178.97668	102.95376:379 112.98501:10215 113.07361:550 113.99168:303 118.93748:433 118.99023:364 119.94578:3288 120.95118:864 121.94235:1107 122.96617:340 123.03922:268 123.87658:359 123.96188:218 125.87171:2851 126.88025:980 127.86863:2152 128.87662:526 129.86571:492 129.89684:209 129.97516:1033 130.04596:224 130.97806:280 135.90944:220 136.94588:1075 138.96474:669 141.867:975 143.86179:398 145.89166:236 1…
627	3.705	178.9767	102.945:383 104.96319:229 109.02766:1022 109.07041:229 110.03311:321 112.98402:6348 113.04526:555 113.99455:243 116.98516:203 118.93784:1230 118.9931:902 119.04409:331 119.94604:1071 120.95338:2466 121.02888:637 121.94124:350 122.88828:413 122.96741:2260 123.00525:1868 123.03892:1006 123.10608:274 124.01405:1230 125.02433:3092 125.87171:498 126.03368:264 126.88203:390 127.86842:434 130.96465:370 …
628	23.789	178.9767	100.30315:41 100.9258:166 107.27926:80 107.45737:41 109.02325:85 115.93677:34 116.92739:1 117.02814:0 119.94663:3406 120.11761:18 120.95327:461 121.99556:159 122.96579:248 123.96554:52 125.87257:1732 125.97347:145 127.87065:1078 129.86743:280 129.97479:1152 130.99655:82 132.8689:239 132.95393:41 136.94484:65 138.96672:216 140.96533:44 143.86441:428 147.06154:417 147.37303:176 147.43532:39 147.885…
629	5.502	178.97678	101.0215:626 102.94487:318 103.87697:212 107.00992:399 108.01871:339 109.0282:3250 110.03939:227 111.00565:412 112.98501:9327 113.07317:488 113.15558:213 113.98573:319 117.03074:223 118.93802:941 119.00232:430 119.94604:1598 120.95473:1200 121.02755:1342 121.9465:391 122.03202:446 122.96738:1094 123.00801:2024 123.04332:2920 123.18952:239 123.97353:202 124.0154:1498 125.02399:5054 125.10831:407 1…
630	7.57	178.97681	101.02313:2060 102.93829:225 103.00006:273 103.65907:209 105.02829:257 107.00509:264 109.02838:395 112.98578:4960 113.10842:263 117.03016:489 118.9389:646 118.98563:393 119.04148:539 119.94564:1391 120.95139:996 121.03272:393 121.94237:668 122.88963:252 122.97194:764 123.00716:2564 123.88133:209 124.01459:3201 125.02267:4120 125.8684:419 126.02986:373 127.86758:450 129.03607:279 129.08769:226 129…
631	21.331	178.97688	100.00403:328 100.92738:329 102.95937:483 104.94825:231 112.98434:12573 113.07349:649 113.13297:235 113.98827:444 118.93998:478 118.98724:400 119.94608:3217 120.95164:664 121.03951:216 121.94108:1350 122.89211:300 122.96362:410 123.8729:286 125.02314:368 125.87302:3765 125.93116:493 126.87796:846 127.86835:2451 127.90294:621 128.87582:437 129.8717:417 129.97311:1526 130.96329:609 130.98602:398 13…
632	7.822	178.97693	102.94601:389 104.90252:222 104.92626:226 112.65207:204 112.98435:16990 113.07308:1066 113.98768:256 116.97726:239 118.939:521 118.99079:439 119.94607:1807 120.02291:251 120.9547:927 121.02791:479 121.94369:655 122.89265:255 122.96872:1007 123.00288:905 124.01513:530 124.89429:205 124.95975:220 125.02189:1287 125.08542:258 125.87197:761 126.88309:317 127.86699:842 128.87985:316 128.91733:203 129.…
633	19.221	178.97694	100.00682:353 100.08865:255 100.92685:346 102.95466:412 103.01395:224 107.15508:232 107.90527:234 108.90797:209 110.3071:207 112.98487:9814 113.07211:555 113.12772:218 113.17383:207 113.3063:257 113.98736:369 115.44469:244 116.91767:234 118.50684:217 118.93664:358 118.98896:467 119.94601:3161 120.95361:940 121.94391:868 122.9687:623 123.03455:208 123.87445:212 124.89243:213 125.01803:317 125.8730…
634	4.456	178.97694	101.02274:21 101.94179:84 102.94977:193 104.04895:223 105.03331:91 107.01414:875 108.01492:134 112.05566:26 112.98448:1042 113.55124:28 118.93973:190 118.99915:144 119.9469:396 120.95542:493 121.03107:4 121.94573:196 122.967:316 123.09615:68 124.0151:11917 124.10645:485 124.15316:524 124.18242:41 125.02295:15756 125.1175:260 125.3568:39 125.87212:374 126.0262:1012 126.11803:112 126.89256:25 127.8…
635	4.554	178.97696	101.93906:284 112.9858:4921 113.07285:290 118.94177:562 118.99116:382 119.94643:1374 120.95205:1246 120.98792:514 121.03015:447 121.94582:659 122.89154:212 122.96815:868 123.00755:1318 123.77749:227 123.96811:222 124.01436:1171 125.02268:1539 125.87163:1325 126.87875:387 126.90018:281 127.87019:968 128.87607:350 129.87836:357 129.97736:360 130.96373:303 136.94643:1670 137.0565:242 138.96513:1661 …
636	9.549	178.97701	113.07169:66 113.98572:104 116.98495:44 118.93925:261 119.16817:45 119.94643:335 120.95374:136 121.02696:73 121.94501:273 122.96866:222 124.01987:24 124.88693:32 125.02224:295 132.98296:28 133.0338:28 136.94695:227 138.96344:402 139.35269:52 146.96437:647 147.24271:44 147.96266:101 148.95459:113 149.02275:76 149.09402:41 151.05338:5 156.90065:47 157.97076:48 162.14648:50 164.94307:72 166.95485:33…
637	3.856	178.97702	101.02496:227 102.95026:143 104.95723:146 105.03365:677 107.05029:635 108.02026:676 109.02853:19686 109.11523:753 110.03117:1356 111.00785:953 111.03755:399 112.98508:1711 113.07147:391 117.02952:346 117.06038:242 118.93768:360 118.99493:97 119.94782:230 120.95224:730 121.02831:3717 121.20929:53 121.9856:52 122.03378:2064 122.96863:766 123.04395:16343 123.13844:570 123.17872:24 125.02339:1336 125…
638	9.08	178.97707	101.01565:210 102.97113:228 108.01999:316 112.98456:8230 113.06406:496 113.22374:232 113.99136:383 118.93742:994 118.9893:389 119.03049:254 119.94528:2348 120.03538:220 120.95403:1009 121.0221:343 121.9449:633 122.89826:244 122.96796:747 123.00431:460 125.0232:1392 125.06427:415 125.87193:1501 126.87994:328 127.86878:805 129.97321:593 130.00702:250 130.97952:273 134.04909:213 134.97264:247 136.94…
639	24.192	178.97708	100.92691:43 101.9314:6 101.97471:81 102.954:135 103.41076:39 103.56887:44 104.95556:203 105.80473:38 106.24521:71 106.98418:40 107.90772:57 108.6545:39 113.33826:70 113.98743:120 116.92191:121 118.98257:77 119.94569:39 120.95249:526 121.84189:51 121.94396:1152 122.01331:107 122.96845:428 123.00741:61 124.96436:47 125.87063:1050 125.97109:60 126.43161:42 127.87231:630 128.87064:341 129.87086:161 …
640	11.326	178.9771	102.95148:437 112.9845:16414 113.07254:990 113.1231:417 113.22255:207 113.98969:346 114.98705:218 118.94239:309 118.98861:558 119.03499:279 119.9457:2163 120.95428:668 121.94592:686 122.97015:564 123.04555:276 125.02462:523 125.87122:3206 126.0251:211 126.88041:945 127.86774:2163 128.87421:544 129.86658:311 129.97664:759 130.98996:447 136.94791:1334 138.9631:660 139.00636:227 140.06859:216 141.86…
641	12.182	178.97719	101.02651:25 102.35999:0 102.95394:91 103.49935:28 104.95286:66 105.04057:86 107.01485:685 107.05361:59 108.01554:182 108.03804:182 112.98483:163 113.06365:182 116.92944:40 117.03144:402 117.05157:428 118.93633:261 119.04937:44380 119.13861:1527 119.94713:68 120.0532:3819 120.10882:176 120.13216:235 120.18771:62 120.95417:699 120.99067:16 121.05215:433 122.89821:111 122.96886:453 123.00798:191 12…
642	3.754	178.97722	107.90244:220 108.90778:212 109.02818:2177 112.98485:11545 113.07154:636 113.98857:201 118.93737:1134 118.99117:690 119.94495:1254 120.95319:1949 121.02888:596 121.94165:483 122.03531:467 122.96859:1480 123.00197:786 123.04319:2084 123.1233:208 123.87936:219 124.02071:453 125.02287:2016 125.87425:2038 126.87755:1837 127.8677:1247 128.87502:1140 130.96439:632 131.01656:224 132.98962:370 134.97444:…
643	2.207	178.97722	102.9547:339 106.89714:278 107.90643:636 108.02268:253 109.90729:252 112.98491:10628 113.9884:247 116.9104:240 118.93694:318 118.99348:494 119.94629:1548 120.95278:627 120.98767:364 121.93922:412 121.96603:230 122.89465:358 122.96598:656 123.00639:321 123.885:544 124.88682:445 125.02316:275 125.87212:11971 125.96331:488 126.09983:232 126.87933:2794 127.86852:8671 127.98792:237 128.87605:1696 129.…
644	4.373	179.03178	101.02833:770 102.03397:218 103.02213:229 103.0495:249 104.04788:327 104.95498:295 105.03806:446 106.00697:368 106.03161:242 107.01379:2271 107.04419:1095 107.08925:293 108.01523:315 108.04224:224 109.02614:493 111.01118:537 111.03861:372 112.01949:278 112.98418:6173 113.01998:1466 113.13296:220 113.9846:294 116.92942:213 117.03551:713 118.06464:257 118.93839:553 118.9911:541 119.04688:1713 119.1…
645	0.945	179.0544	100.00887:550 100.03568:851 101.01447:1105 101.10817:324 103.0024:66 103.03568:80 107.01073:384 107.03305:195 107.90561:113 108.01574:226 108.0436:26 108.9002:3199 109.05254:80 110.02468:139 110.05607:164 110.89815:2144 112.08042:18 112.8932:532 113.02225:3664 113.10905:95 113.93716:60 114.02215:804 115.01385:66 116.01668:127 116.93015:28 117.01958:588 118.04968:739 119.03482:858 120.00795:143 12…
646	2.211	179.05447	101.02083:606 101.98247:105 102.95385:342 102.99561:969 104.96806:150 107.90696:1893 109.90047:656 111.00581:288 113.06979:151 114.94609:1434 114.99053:406 117.01168:252 118.89736:874 118.99033:422 119.04816:226 120.03947:110 120.89603:206 122.04344:73 123.00361:1 123.87924:376 124.8982:180 124.9529:146 125.02299:1 125.87159:6811 125.9653:685 126.18556:95 126.25349:61 126.87779:1750 127.86848:4 1…
647	24.195	179.83888	100.00496:292 100.92721:280 102.95251:290 112.98435:9667 113.07436:481 113.38591:207 113.98621:316 114.1032:201 116.91399:322 118.93535:328 118.9891:254 119.94679:3217 120.95368:552 121.02831:225 121.9439:908 122.89539:269 122.96691:392 122.99875:274 123.87421:275 123.89993:309 124.8869:261 125.01804:252 125.87144:3868 126.87956:900 127.86835:2860 127.91784:419 128.87883:654 129.86504:646 129.974…
648	24.521	179.83913	100.00844:279 100.9297:379 100.97329:212 101.92374:216 102.95448:469 107.90374:386 108.02795:209 108.89621:200 112.98465:11066 113.06922:539 113.45167:210 113.98721:313 116.91582:272 118.93504:232 119.91116:215 119.94425:3234 119.99962:415 120.95001:476 121.94431:1245 123.8913:233 124.88581:228 125.87184:5998 125.965:417 126.0013:298 126.88023:1484 127.86767:3833 128.40746:201 128.87564:663 129.8…
649	21.7	179.83977	100.92974:146 102.95345:323 104.95345:50 113.10191:125 113.99009:141 118.99129:125 119.94617:1651 120.95629:0 121.94511:555 122.96494:1 123.87582:444 125.87167:2571 126.03365:118 126.87917:1311 127.86866:4684 128.00288:57 128.87779:385 129.86751:441 129.97476:1236 130.97581:255 134.87917:347 136.94443:1 138.96681:0 141.8662:824 143.86488:1142 143.93114:25 146.96452:13548 147.18576:135 147.89114:4…
650	24.603	179.84035	100.92929:287 102.9537:516 102.9771:219 112.98432:16821 113.07075:853 113.10487:428 113.99063:423 118.93638:420 118.98485:232 119.94572:2221 120.01257:211 120.95558:354 121.94387:731 123.8808:975 125.0186:235 125.87164:7642 125.95995:408 126.87769:1204 127.86913:4685 128.87627:1053 129.86871:906 129.97469:1636 130.97014:387 132.90936:211 134.89819:246 138.90497:252 138.96657:403 139.87422:284 141…
651	27.223	179.84036	100.011:445 100.06676:234 100.92953:816 101.50131:244 101.93108:258 102.95673:659 104.95441:327 105.94366:216 107.90919:211 112.98447:8525 113.0716:489 113.9891:263 116.92015:502 118.94521:262 118.98866:268 119.91011:239 119.94512:4719 120.00239:439 120.03963:320 120.95323:588 121.02091:202 121.94341:1119 121.99567:211 122.88853:216 122.97062:208 123.89157:284 124.00751:214 125.87156:2961 125.969…
652	22.146	179.841	102.95126:356 104.95583:167 112.98445:3186 118.94279:146 118.98988:94 119.9454:2156 119.9977:188 120.9514:0 121.0289:91 121.94208:582 121.97992:38 122.96723:63 126.16812:29 126.87901:982 127.86807:3113 127.92989:26 127.98586:111 128.87521:332 129.87088:642 129.97473:1093 130.9653:450 134.85944:147 135.90973:145 136.94621:284 138.96222:192 145.94249:34 146.96454:14325 147.06532:517 147.10309:96 14…
653	22.191	179.84113	100.00613:223 100.93356:234 102.95009:340 112.98442:8294 113.07214:470 113.21724:227 114.99445:203 116.92534:204 116.97533:231 119.94592:2558 120.01756:333 120.94901:291 121.94178:526 122.89258:420 122.97294:318 123.87815:621 125.87247:5838 126.87715:877 127.8691:4398 127.99628:238 128.87743:990 129.86806:819 129.97466:1592 130.96574:431 133.90169:212 134.89067:295 136.94435:646 138.96677:347 138…
654	1.25	180.06441	100.01015:90 101.02303:502 102.02795:294 102.05193:194 103.03897:382 108.98303:170 109.0278:483 110.02205:284 110.04987:306 110.96836:63 111.00764:1700 112.01232:837 112.03615:490 112.07291:194 112.93669:38 112.98441:1979 113.02098:302 113.13358:72 113.39666:46 113.94303:206 113.992:840 114.02443:23 114.06963:101 114.94686:281 116.03488:216 116.07051:455 117.01434:37 117.06786:195 118.93118:1 118…
655	0.884	181.07072	100.03696:305 100.90174:48 101.06544:182 102.0554:691 102.95566:669 104.03393:4267 104.11374:101 104.95522:264 105.03734:230 108.89935:2154 109.03893:583 110.90247:1593 113.02784:877 113.12701:553 114.01957:406 114.89999:314 116.89994:172 118.04903:4597 118.10045:133 118.92937:1390 119.03609:922 120.92677:528 120.96261:0 125.0284:46 127.04812:1715 128.03964:1036 128.95805:88 129.05186:254 129.257…
656	0.975	183.00444	100.00812:2113 100.03181:2998 100.06406:325 101.01212:4144 101.10827:196 102.03878:729 102.08666:107 103.01688:862 104.03423:431 105.01821:1538 105.12933:94 106.97809:61 107.04518:330 107.90505:90 108.04171:11 108.90176:131 109.03053:994 110.02384:378 110.05885:238 110.97456:1186 111.11909:168 111.14822:338 111.34769:111 111.71667:53 112.01118:153 112.0368:6 112.55939:53 112.8935:4 112.98357:0 11…
657	9.467	183.02734	101.02072:117 101.93286:50 102.95869:51 104.72939:23 107.12435:50 108.01877:99 108.90504:90 109.02956:765 112.9848:171 113.98045:49 114.35732:49 118.93636:45 118.98812:136 119.05041:659 119.94484:286 120.06282:151 120.95239:379 121.02689:33 121.94351:118 122.0422:50 122.1796:65 122.96988:99 123.06445:73 124.01453:2760 124.7736:51 126.99777:54 129.02098:60 130.96384:9 135.00212:199 135.24565:14 13…
658	9.44	183.02809	104.95412:47 105.99844:246 106.90377:40 107.01318:217 107.49606:29 108.02186:228 109.02842:114 109.0585:120 109.08691:96 112.9842:299 115.0068:122 117.00681:133 117.03563:122 118.98853:107 119.04575:208 119.9473:260 120.0457:220 120.95461:331 121.02682:137 121.16709:40 122.96674:147 124.01568:8212 124.10534:245 124.28345:96 124.50871:49 124.63123:39 125.08371:239 125.11144:36 125.17577:33 129.023…
659	4.067	183.02896	102.95253:94 104.95904:52 106.00447:5450 106.09313:229 107.01164:22 112.98333:826 113.11382:177 118.92995:0 118.98763:0 119.02318:0 119.94451:60 120.95119:1 121.93661:0 122.03069:0 122.89362:64 123.03999:0 123.17023:91 124.01518:152121 124.94792:53 125.01926:6810 125.1133:548 125.16212:146 125.2126:68 125.23341:201 125.37851:60 125.87442:0 126.02084:906 128.8735:1 128.91745:1695 129.34351:60 129.…
660	4.069	183.1391	106.00469:9861 106.09446:262 111.00895:91 115.13605:53 117.02589:0 119.04697:528 123.00732:5907 123.09218:13 123.1288:116 123.41727:159 124.0155:241738 124.80364:92 125.14226:7 125.2792:199 125.36528:145 125.40163:87 125.63696:29 125.95596:11 126.09445:148 126.30147:51 126.99047:181 127.02927:178 127.14893:89 127.24065:58 127.32345:48 127.79112:65 128.91843:585 129.86116:72 129.92578:150 135.0844…
661	0.94	185.87358	103.91821:381 104.99352:421 106.99084:78 107.9072:180 115.01894:88 116.99589:212 118.93855:59 119.94557:643 121.93864:328 122.89307:534 122.96066:0 123.87991:491 124.89131:323 125.87154:4264 126.96573:95 127.86821:2844 128.94981:21 129.86569:544 129.98053:345 130.87106:34 131.90619:90 131.99074:66 132.90125:241 132.98996:645 133.90126:791 134.98184:272 135.89989:209 136.94791:0 138.96378:110 139.…
662	6.748	186.11171	102.95786:239 103.91714:233 105.04233:228 112.98406:9389 117.02675:214 118.93382:678 118.99031:398 119.02921:204 119.94576:1791 120.01579:298 120.95213:826 120.98007:378 121.02721:369 121.94016:712 122.89404:486 122.9668:1178 123.00317:962 123.04378:307 123.87617:226 124.01183:497 124.88534:270 124.98507:249 125.02069:713 125.07642:210 125.87035:2337 125.93719:218 126.87925:863 127.86937:1792 127…
663	1.289	187.02316	100.93095:134 101.02273:2374 102.04339:428 102.99716:313 103.03624:780 107.01257:898 107.04263:299 107.90674:65 108.04397:188 109.02619:302 110.02326:100 112.03817:118 112.98357:84 113.0197:3631 113.10483:95 113.94008:240 113.98528:234 114.02761:312 114.94934:337 115.00121:983 115.08637:56 116.04018:91 116.90262:155 117.0162:454 118.01757:219 118.04519:374 118.93497:173 118.99135:472 119.03966:56…
664	1.004	187.02728	100.00932:1712 100.11263:48 101.08755:109 101.40948:67 102.01939:118 102.6133:8 103.01424:40 105.02085:143 107.04388:37 108.03927:68 109.12302:8 110.0294:87 110.05779:70 110.97409:233 111.00716:36641 111.09373:839 111.12801:478 111.25932:76 112.01404:2216 112.09016:79 113.1479:134 114.02117:2365 114.07477:95 115.00925:12994 115.11296:680 115.30283:51 115.9519:60 116.01945:706 116.97707:127 118.89…
665	8.008	187.86023	118.93925:89 118.9972:125 119.94772:758 120.98329:66 121.94254:166 122.96956:16 124.90054:38 125.8718:1554 126.8781:510 127.86897:1126 129.86433:233 129.9715:322 130.96396:123 130.99568:220 136.91127:27 138.96371:55 140.98129:42 141.86798:569 143.87024:520 146.96408:6289 147.89362:350 147.95097:135 157.96873:65 158.85338:161 160.84088:2562 160.91487:74 162.83728:2251 162.9426:79 164.83531:835 164…
666	2.212	187.86024	100.93004:47 100.98285:277 101.02133:742 101.93468:166 102.95612:345 102.99687:777 103.05043:68 104.95654:80 105.01488:73 107.02364:40 107.90553:1923 108.04001:243 108.91273:274 109.01682:152 109.90188:698 112.0515:44 112.94855:83 112.98472:1567 113.07249:436 113.98965:161 114.02718:42 114.9474:661 114.9976:132 116.90444:420 117.01663:362 117.93827:106 118.89769:759 118.93404:226 118.99049:303 12…
667	6.286	187.86102	101.02309:3911 102.95954:90 107.03505:36 107.90605:86 113.0214:3865 114.0271:139 118.93757:371 118.9874:236 119.03352:2384 120.0477:61 120.95317:828 121.94222:10 122.89194:242 122.9682:589 123.09991:87 124.89155:17 124.9593:22 125.87144:975 126.88254:17 127.86882:663 129.01849:80 129.86626:279 131.03293:715 131.06467:22 133.02667:23 136.94878:485 138.96333:803 141.01457:96 141.86995:406 142.87549…
668	2.516	187.86133	100.93347:201 101.02016:214 102.94385:210 102.96621:266 103.92:243 104.90357:216 105.03521:282 106.89704:213 106.99151:230 107.90806:260 108.0192:205 109.02587:203 112.03894:317 112.98516:7299 113.11175:237 118.89812:402 118.93812:1070 118.99173:784 119.0288:265 119.94537:1512 120.95356:1982 121.02663:308 121.94248:373 122.89404:925 122.96723:1472 123.00678:939 123.8856:260 123.91325:207 123.9665…
669	3.342	187.86183	102.94773:445 104.95653:331 107.01415:274 112.98469:8460 113.10135:300 114.99445:204 116.04344:213 118.94004:1225 118.98962:872 119.04501:370 119.94608:1171 120.9519:1798 120.99213:427 121.02711:433 121.9425:618 122.89451:779 122.96886:1771 123.00681:1080 123.04124:629 123.97418:228 124.01579:925 124.88829:406 125.02276:1716 125.1146:206 125.87193:2250 126.88084:630 127.86818:1406 128.87532:418 1…
670	4.731	187.86214	101.02383:277 103.92072:87 104.96134:64 112.98396:971 113.05433:443 118.93805:457 118.98985:239 119.945:1059 120.95493:769 121.02464:164 121.94283:388 122.89201:367 122.97033:546 123.00707:631 123.10463:56 124.01541:609 124.07014:82 125.87376:1173 126.87516:437 127.87246:761 128.87753:266 129.9726:408 129.9976:194 130.9613:87 130.98962:111 136.9469:1139 137.10899:55 138.96382:935 139.01999:94 141…
671	2.571	187.86243	102.94946:249 108.02025:213 109.0265:298 112.98443:4603 113.10722:239 117.01705:229 118.93984:475 118.99172:506 119.94357:1544 120.95248:1507 120.98638:745 121.94054:397 122.89278:643 122.96772:1874 123.00605:1157 123.87856:280 124.01439:904 124.89094:223 125.02174:1093 125.87249:2750 126.02512:311 126.87676:566 127.86881:1987 128.88065:292 129.86989:260 129.97203:279 130.87531:221 130.97675:231 …
672	0.94	187.86813	103.91821:381 104.99352:421 106.99084:78 107.9072:180 115.01894:88 116.99589:212 118.93855:59 119.94557:643 121.93864:328 122.89307:534 122.96066:0 123.87991:491 124.89131:323 125.87154:4264 126.96573:95 127.86821:2844 128.94981:21 129.86569:544 129.98053:345 130.87106:34 131.90619:90 131.99074:66 132.90125:241 132.98996:645 133.90126:791 134.98184:272 135.89989:209 136.94791:0 138.96378:110 139.…
673	27.184	187.97519	100.0052:388 100.92875:457 102.95569:710 104.95138:238 107.03894:215 108.238:208 112.9844:4157 113.05818:345 113.10428:243 114.90365:238 114.99558:240 116.92892:350 118.936:289 118.99334:285 119.30942:255 119.9451:5151 120.03246:292 120.07831:253 120.89325:237 120.94736:525 121.02564:265 121.9441:1341 122.09267:243 122.52379:266 122.93676:384 122.98014:270 125.02369:305 125.87213:1704 126.87743:4…
674	23.746	187.97523	100.40955:227 102.95456:577 103.00336:204 103.91534:254 104.95305:381 104.98406:244 109.36382:203 112.98167:353 117.03512:338 118.93491:482 119.07271:205 119.94599:3613 120.95271:823 121.02885:228 121.94473:1061 122.06722:217 122.25608:206 122.8981:404 122.96936:675 123.01687:203 124.8831:243 125.0237:228 125.87077:1786 126.87839:705 127.86923:1883 127.93859:244 128.87572:570 129.86504:339 129.97…
675	21.647	187.97575	100.00591:267 100.02767:267 100.92773:97 101.93128:56 102.95432:29 104.95628:251 107.0146:46 112.98476:1385 116.9169:0 118.93693:452 119.94624:1267 120.03836:86 121.9424:75 122.88993:69 123.03899:116 123.9975:3 125.02016:143 125.87125:677 126.02635:74 126.65753:2 126.87878:273 126.90122:581 127.87:161 128.87747:46 129.97441:397 130.04248:41 134.8876:154 136.94562:465 141.86897:385 143.86629:399 1…
676	24.132	187.97583	102.72054:66 115.09531:26 116.92398:138 118.94022:140 123.87531:184 124.89538:140 125.01527:59 126.87973:512 129.04636:28 129.86749:321 130.87323:72 131.00534:101 136.94759:391 141.86757:813 143.86208:69 144.98692:113 147.12953:182 147.18811:101 147.89081:192 148.96823:19 151.92094:54 154.94286:87 158.84515:336 161.07898:27 162.8363:1487 163.01917:0 166.94966:467 167.0732:31 167.92822:353 169.014…
677	22.149	187.97594	100.013:221 100.92625:135 101.20037:31 102.95448:297 103.92018:75 104.19522:34 112.33354:20 112.98464:1821 113.13748:83 113.99155:109 118.93667:428 119.94495:3057 120.02045:17 120.42605:32 120.95294:821 121.9412:1103 122.08269:55 122.88901:80 122.96851:431 125.87137:533 125.99152:114 126.88316:343 127.8708:274 128.88541:233 129.8629:124 129.97661:606 130.97191:209 131.23088:29 132.98703:26 133.34…
678	24.56	187.97629	101.92759:210 102.95168:539 107.39771:220 107.64899:236 112.00338:235 112.07393:216 112.98472:10216 113.07162:636 113.10537:417 113.18512:230 113.40079:231 113.50981:244 113.98392:209 114.52637:217 117.08025:216 117.77333:214 118.94244:334 119.94679:3240 120.04763:256 120.95666:453 120.99022:232 121.94409:1074 122.96344:686 123.21047:208 123.87666:349 124.97051:216 125.02842:207 125.87148:1868 12…
679	24.179	187.97665	101.80621:54 101.8965:53 102.95334:89 103.32013:94 108.49391:60 109.01519:16 110.75601:58 111.86451:65 112.98453:561 113.98694:111 116.27429:56 118.93993:465 119.00548:165 119.9459:2853 121.02831:124 121.94481:1101 122.89365:50 123.31445:14 124.24053:12 124.88652:26 125.8726:1031 126.87959:277 127.33564:55 127.86935:676 127.92117:159 129.97597:768 130.34019:13 130.96332:343 130.99911:156 132.6315…
680	21.604	187.97694	100.00838:153 102.9583:134 103.68781:4 112.9847:354 113.98669:65 114.01291:177 118.99224:60 119.94645:99 120.0139:11 122.89244:257 123.88332:162 125.02223:158 125.87356:2181 126.88101:517 127.87045:1483 127.99674:35 128.88791:398 129.86736:322 129.97481:622 130.97414:8 131.9688:20 133.90401:2 136.86975:6 136.9494:148 137.01953:91 141.86627:648 143.86221:487 144.91034:5 145.91315:43 145.98883:49 1…
681	24.507	187.97704	100.00367:269 102.95281:498 102.98296:203 103.91412:335 109.02846:217 112.98375:9069 113.07282:489 113.98605:291 115.94895:208 116.92443:250 118.89993:210 118.93736:698 118.99708:438 119.03472:343 119.94617:3508 120.95:845 121.94296:1267 122.04063:205 122.97022:551 123.00195:298 125.01907:358 125.87308:1538 126.03321:201 126.87767:451 126.91128:214 126.9994:237 127.87108:970 128.87469:265 129.870…
682	21.715	187.97762	100.92681:250 102.95209:550 105.94833:215 106.45865:212 107.90124:204 112.98494:5165 115.12408:213 118.94034:446 118.99179:345 119.94617:4100 120.00871:499 120.95467:660 121.94392:1464 122.93268:311 122.97004:690 123.87094:206 125.01503:336 125.87102:2192 125.96646:232 126.0489:202 126.88107:499 127.8701:1240 128.87779:283 129.87627:401 129.97624:1491 130.96953:319 132.86552:258 132.95264:220 135…
683	0.955	188.05511	100.01015:612 100.07379:126 100.12917:57 100.27586:51 101.24088:93 101.92592:75 102.02543:566 102.052:640 102.97453:52 103.01805:794 103.09027:61 105.01801:2375 106.02061:82 106.06868:55 107.01509:1174 107.05123:536 107.39175:55 108.03967:162 108.07581:41 108.90088:327 109.03151:467 110.02929:617 110.89721:97 110.9745:1378 111.09246:522 111.12551:579 111.187:211 112.009:533 112.03728:56 112.89083…
684	1.228	188.05559	100.04121:216 100.93389:102 101.02276:1443 102.04295:200 102.99818:98 105.01547:82 105.9228:78 106.89536:20 107.03707:436 108.01525:35 108.04588:343 109.02682:270 110.02371:1263 111.008:7918 111.12574:143 111.96094:27 112.01237:939 112.9832:614 113.01778:999 113.94032:56 113.99375:1103 114.05052:295 115.0168:159 116.01512:206 116.06992:484 117.93345:53 119.03004:446 120.04015:194 120.05878:181 12…
685	6.773	189.01677	101.03462:544 103.037:191 105.03345:2329 106.03682:279 108.90047:26 111.01434:198 114.47483:27 116.02349:78 116.9184:11 117.03438:3513 117.12225:107 118.04261:370 119.01974:699 120.02057:136 121.02686:246 123.0095:247 124.01418:516 125.87101:268 127.868:164 129.03387:2137 129.1349:61 129.97136:198 130.03145:241 131.01357:425 132.02246:800 133.02887:7298 134.03181:596 135.04034:103 135.91789:76 13…
686	2.191	189.85626	100.98137:265 101.02053:554 101.05989:117 102.99577:726 103.04735:163 107.90569:1223 109.90292:412 112.98453:764 114.94645:1278 114.98368:154 115.03502:350 117.01406:199 117.97712:54 118.02474:66 118.89941:446 118.99083:499 119.03221:370 119.94667:1875 120.89645:408 120.95284:243 123.01044:87 123.87984:214 124.0165:15 125.02221:0 125.87177:12815 128.00096:224 129.01401:695 129.97429:426 130.01384…
687	1.058	191.01855	100.0117:15 105.92277:12 110.97422:137 111.00796:2417 111.08954:92 112.01067:293 112.03649:17 112.98476:342 113.07166:307 113.21567:53 113.99231:248 114.05873:29 115.092:29 121.02188:90 122.89375:299 123.87988:0 124.89032:94 124.9445:49 124.9819:27 126.8812:43 127.93289:1 128.95828:112 129.02078:66 131.92654:14 132.86592:103 133.01376:2168 133.92097:501 134.86542:72 135.02864:694 135.91963:306 13…
688	1.236	191.01859	100.04168:216 100.92157:94 101.02261:1602 101.06599:83 101.1016:90 102.04428:321 102.06827:158 102.99757:121 105.01968:59 105.93943:78 107.03605:482 108.02639:449 108.04837:349 109.0302:286 109.06581:14 110.02311:1280 110.05465:466 111.00802:8358 112.00707:595 112.03136:943 112.98428:123 113.02021:1246 113.11942:155 113.94361:59 113.99356:1103 114.02402:252 114.08186:42 115.01387:246 115.09005:25…
689	0.961	191.01895	100.00921:610 100.23997:47 101.47961:40 102.02675:478 102.05195:645 103.01788:794 103.86816:41 105.01771:2375 107.01239:1095 107.0309:1292 107.06694:155 107.56875:38 108.0352:212 108.90147:352 109.02897:477 110.02853:675 110.06149:213 110.90158:98 110.97354:1378 111.09397:522 111.12537:579 111.19492:175 111.35268:39 112.01382:1115 112.17084:40 112.98409:427 113.02179:4163 113.18329:114 113.7467:4…
690	1.012	191.01929	100.00959:3937 100.13251:41 101.00757:10604 101.08052:265 101.22897:38 101.31502:43 102.01898:233 102.05904:176 103.01191:455 105.01901:50 107.90581:230 109.03041:1000 110.05865:196 110.97404:745 112.98444:1470 113.02084:6273 113.10541:160 113.13672:208 113.25427:95 113.88658:39 113.9288:40 114.02022:2020 114.93465:42 115.0069:11007 115.08857:546 116.09815:74 118.04892:291 119.09583:55 119.90327:…
691	8.788	191.03227	101.0351:491 101.99223:207 102.73436:222 102.95393:328 103.44786:212 104.22684:210 107.05796:277 107.90485:216 109.02658:797 109.06217:257 111.00454:363 112.9847:7098 113.06854:445 113.15072:229 113.98724:284 114.04456:218 116.02569:223 117.03353:484 117.09837:219 118.03598:204 118.93879:653 118.99473:392 119.04965:344 119.83235:217 119.94501:1468 120.95261:1257 121.02625:496 121.0578:221 121.944…
692	6.095	191.03525	101.02271:94 102.95166:98 103.00977:231 104.05949:33 105.03097:182 107.04707:154 108.02297:117 111.00328:110 112.98477:760 113.16227:73 113.36032:22 113.99642:23 117.05428:322 118.93886:161 119.05521:203 119.94634:0 120.00374:3 120.95537:83 121.02821:413 121.9419:109 122.03432:122 122.96801:240 123.04379:29487 123.13275:966 123.20347:287 124.04831:2321 124.11698:88 124.18388:107 124.89582:74 124.…
693	0.791	192.9567	100.96023:215 101.94054:603 102.94678:1193 103.00091:220 103.91941:834 104.92429:435 104.95774:1335 105.96256:348 106.90235:351 106.95461:765 106.98749:203 107.90315:657 107.94063:224 108.9104:219 109.90324:239 112.98373:4092 114.98741:15861 115.1189:342 115.98932:2175 116.98566:2168 118.93457:532 118.99115:1294 120.94763:989 121.94265:560 122.89597:988 122.96602:689 123.89206:544 123.94592:331 1…
694	20.082	193.08643	102.95382:450 103.02769:221 104.95843:283 107.90666:215 112.98566:9910 113.06857:561 113.98718:325 118.93797:521 119.01435:203 119.94643:2537 120.90624:269 120.9561:349 121.03506:208 121.94453:691 122.89178:390 122.91199:220 122.96803:448 123.01025:262 123.87546:451 123.8989:329 125.87217:4660 126.88062:1098 127.86977:3019 128.87956:526 129.8725:526 129.9763:1213 130.96828:478 135.91566:241 136.9…
695	0.932	193.81349	100.03716:440 101.02484:2796 102.05629:977 103.05738:58 104.04193:2519 105.0182:85 107.01175:158 107.0435:131 107.90517:308 108.90092:6398 109.03195:225 110.02773:92 110.89693:4654 111.00797:1249 111.03783:134 111.09245:49 112.03954:137 112.89484:1185 113.02592:5737 113.16351:38 114.01931:2561 114.04745:265 118.05037:4117 118.90589:128 119.03447:1124 119.90417:162 119.94337:104 120.02502:213 120.…
696	0.974	193.81392	100.00912:49 101.01272:446 101.11262:516 102.02563:280 103.00867:549 104.0332:390 105.02008:265 105.07256:27 106.02788:52 107.01501:1009 108.0173:656 108.04125:703 109.03401:568 109.90161:26 110.02536:578 110.0595:157 111.09696:92 111.12212:176 111.20567:73 111.2605:157 112.00533:287 112.03704:919 112.08032:29 112.89619:116 112.98463:0 113.02323:2667 113.94311:66 114.01858:947 115.18745:127 115.3…
697	27.253	194.08057	100.00658:339 100.02871:223 100.9278:688 101.00954:230 101.9307:397 102.95379:413 112.98482:16048 113.07284:642 113.1014:401 113.98901:420 116.91158:330 117.92896:252 119.9445:2130 120.89693:464 120.94936:273 121.94321:669 122.89804:213 123.88049:554 125.87165:8249 125.99908:302 126.87847:1550 126.94046:256 127.8699:5037 127.9536:343 128.87428:953 129.86618:671 129.9761:1625 130.87112:427 130.961…
698	1.074	194.92599	100.00671:225 100.03621:22 100.94701:217 101.05437:134 102.02826:52 103.91718:76 103.96714:14 107.04314:46 109.0248:114 111.00771:920 111.12389:76 111.33133:28 112.01099:13 113.07143:132 116.06888:216 121.02548:45 123.04401:243 124.0719:42 124.98435:58 126.96108:129 132.86348:31 133.01294:1513 135.03104:563 136.92383:434 136.94429:460 137.02225:44 137.0665:35 138.92365:501 139.04039:14 143.03343:…
699	0.967	194.99631	100.00924:494 100.04018:1263 101.01414:2287 101.25583:40 101.3285:43 101.96859:43 102.05225:428 102.10966:110 103.00685:493 103.0384:634 104.03424:183 104.09258:59 105.01892:2586 105.07474:399 106.0212:174 106.37988:39 106.89684:89 107.0163:1418 108.0416:846 108.90031:144 109.03069:713 110.02738:988 110.05991:308 110.32052:41 110.97406:1144 111.00806:5331 111.09676:772 111.40544:41 112.0145:1067 …
700	0.933	195.04977	100.00887:550 100.03568:851 101.01447:1105 101.10817:324 103.0024:66 103.03568:80 107.01073:384 107.03305:195 107.90561:113 108.01574:226 108.0436:26 108.9002:3199 109.05254:80 110.02468:139 110.05607:164 110.89815:2144 112.08042:18 112.8932:532 113.02225:3664 113.10905:95 113.93716:60 114.02215:804 115.01385:66 116.01668:127 116.93015:28 117.01958:588 118.04968:739 119.03482:858 120.00795:143 12…
701	6.625	195.09995	101.02325:624 102.94595:238 104.95616:207 105.02969:358 107.01122:583 107.04317:337 108.01465:204 109.0242:388 109.06546:271 111.00861:321 111.25212:212 112.98504:13174 113.07623:746 113.098:559 113.58686:206 113.98873:602 115.76449:247 117.02933:464 118.93965:667 118.99976:509 119.94565:334 120.95267:1203 121.0293:538 121.06703:216 122.96855:715 123.00656:2173 123.03839:982 123.96687:232 124.015…
702	1.633	195.80836	102.95229:311 107.90701:300 109.90117:273 112.98433:9492 113.98453:323 118.93439:720 118.99459:624 119.94545:1147 120.95312:1256 121.00998:277 121.93887:366 122.89448:374 122.96866:836 123.00763:395 123.88085:364 123.96761:224 124.01869:289 125.02008:724 125.87179:7591 126.87971:1326 127.86797:5324 128.87573:587 129.86514:810 129.91589:312 129.97145:331 130.96318:290 132.90353:224 136.94733:1687 …
703	17.237	195.80836	101.92712:236 102.95312:327 107.02514:223 107.91511:232 112.98435:12668 113.07246:753 113.14375:323 113.98991:441 114.99599:229 116.93379:213 116.97343:212 118.94285:293 118.98954:276 119.94452:1844 120.95477:571 121.94317:712 122.89694:358 122.97029:388 123.87664:384 125.87137:6082 125.92553:681 125.97337:305 126.8802:1041 127.8692:4665 128.8791:551 129.86748:691 129.97318:1181 130.96352:320 130…
704	26.396	195.80843	100.00798:281 100.92679:309 101.93027:225 102.95548:453 112.98438:10171 113.07325:550 113.12519:285 113.9912:250 118.98985:469 119.94492:4151 120.94993:355 120.97691:239 121.04707:207 121.94367:793 122.89706:275 122.96802:288 123.0047:300 125.87218:2822 125.97091:323 126.87748:804 127.87032:2042 127.94938:232 128.88449:366 129.86787:491 129.97577:1352 130.97005:460 131.00742:267 136.94518:749 138…
705	14.125	195.80858	101.93953:250 102.95564:295 107.90613:228 112.9837:9664 113.07207:530 113.98518:287 114.03528:217 116.98744:225 118.99215:262 119.94563:1534 120.95486:368 121.60858:217 121.9431:908 122.89433:489 122.96715:321 122.99009:219 123.88682:297 125.025:262 125.07203:205 125.87094:5110 126.2538:213 126.87915:804 127.86909:2919 128.87677:614 129.86479:804 129.97398:927 130.00545:286 130.96866:581 134.8565…
706	15.234	195.80867	100.00451:220 101.93987:202 102.95153:255 112.98441:7410 113.07019:590 113.2774:203 113.98717:413 116.93065:226 117.91197:245 118.9355:208 118.99039:332 119.02832:206 119.94502:1843 120.02349:262 120.95322:677 121.03503:228 121.94529:715 122.89423:385 122.96983:491 123.87409:446 125.87139:5307 125.96729:454 126.87907:1188 126.94117:211 127.86841:3941 128.87532:925 129.86856:561 129.97386:1089 130…
707	18.621	195.80876	100.00654:340 102.9544:393 107.90739:247 112.78438:204 112.98397:10355 113.07014:663 113.11333:429 113.18371:230 113.21979:229 119.94495:1743 120.95469:231 121.94135:761 122.88929:249 123.87611:554 125.87216:6528 125.93243:469 125.9958:247 126.87788:1027 127.8684:4447 128.8744:631 129.86766:558 129.97322:1444 130.87463:232 130.96259:559 134.89732:296 135.90524:213 136.89038:309 136.9496:469 138.9…
708	19.839	195.80888	102.95716:315 103.92133:209 104.95856:258 112.9843:9935 113.98644:376 116.91514:266 118.93295:246 118.98608:226 119.94601:2135 120.94747:454 121.02296:336 121.94556:563 122.89452:458 122.97087:382 123.89214:318 124.8835:219 125.87183:5624 125.99752:289 126.87984:1150 127.86914:3474 128.00407:205 128.87569:1159 129.86598:759 129.97346:1383 130.96744:514 132.86772:204 133.91428:237 134.88655:223 13…
709	17.272	195.80891	100.00627:231 102.95142:287 107.90137:308 112.98455:8751 113.07673:426 113.98869:358 114.97718:224 118.93327:276 119.94642:1913 120.02547:229 120.95397:594 121.0267:307 121.94422:472 122.8941:292 122.96814:470 123.87466:284 125.87139:4995 125.93147:469 126.87737:1100 127.86844:3017 127.92528:391 128.87494:465 129.86359:523 129.97388:854 130.96739:608 136.94481:826 138.96019:554 141.86827:1247 142…
710	2.532	195.80901	101.02137:427 101.93677:216 107.90748:351 108.0187:381 109.02329:238 112.98454:6416 113.06409:460 114.02326:259 114.95792:248 116.90226:248 118.89777:348 118.93755:1017 118.99031:792 119.94221:1399 120.95213:1430 120.98519:540 121.9463:477 122.89346:421 122.96645:1507 123.00512:694 123.88592:514 124.01479:467 124.03815:275 124.88879:394 125.02333:827 125.87151:7111 126.87901:2069 126.922:328 127.…
711	27.23	195.80902	100.01686:396 100.12383:329 100.92709:880 101.93507:238 102.95704:430 103.94019:281 104.95712:216 106.56625:229 112.98396:7762 113.06393:393 113.92239:216 113.98991:284 114.14522:211 116.03333:260 116.92284:366 116.96214:239 118.9291:336 119.90361:237 119.94549:5078 120.03507:251 120.95608:478 121.02542:334 121.53136:202 121.94428:1529 122.89178:236 122.96782:325 123.89635:302 124.88964:266 125.4…
712	18.702	195.80902	100.93025:213 102.95423:565 104.95142:262 112.98481:7008 113.07151:379 113.10128:372 118.93948:393 119.94712:1900 120.02523:226 120.95219:532 121.0284:240 121.94141:531 122.89379:340 122.96601:536 123.87685:281 124.89384:225 125.87245:3593 126.88181:771 127.86986:2754 128.87384:610 129.87032:453 129.97638:780 130.96652:380 132.90791:202 135.91675:209 136.91118:243 136.94751:862 138.96313:571 141.…
713	2.088	195.80904	100.97914:226 101.02258:709 101.94106:217 102.95472:498 102.99384:404 103.05177:381 104.96006:209 105.0387:212 106.90175:210 107.90494:1178 109.90166:410 112.94784:235 112.9845:7784 113.06384:459 113.98745:351 114.94662:945 115.03513:405 116.90839:350 117.01456:258 117.05157:221 118.49187:206 118.89545:589 118.93371:674 118.99077:1195 119.06536:208 119.94441:1525 120.00194:228 120.89777:270 120.9…
714	26.36	195.80904	100.00608:287 100.03721:208 100.92696:694 101.92037:232 102.95657:418 103.96673:247 104.95901:303 112.98475:10860 113.07154:559 113.17455:271 113.98853:329 116.89944:250 116.93195:271 118.89775:204 118.93619:460 118.99586:250 119.94675:2738 120.95291:389 121.94186:1107 123.87407:229 124.01632:205 125.02902:206 125.87159:4984 126.01788:239 126.87925:882 127.8687:3433 127.96967:229 128.87611:705 12…
715	3.185	195.80907	101.02711:270 102.95202:63 102.9946:344 106.99177:106 107.90503:948 109.90459:376 112.9849:962 113.103:224 113.98375:30 114.94511:222 114.99025:98 115.0356:80 116.04605:266 117.04977:47 117.14859:25 118.9001:264 118.93568:153 118.99139:115 119.94639:729 120.95374:47 121.9431:277 122.966:179 123.87786:513 125.02522:77 125.09856:79 125.87099:8319 125.9617:333 126.87703:340 126.99059:65 127.86861:51…
716	4.72	195.80908	106.89268:208 112.98503:6967 113.06467:334 113.1039:289 113.98975:218 118.93665:496 118.98862:351 119.94631:1196 120.95125:949 121.02909:373 121.94456:448 122.89371:596 122.96792:845 123.00633:909 123.05209:228 123.87601:306 124.01579:855 124.88338:337 125.02206:1473 125.87202:4363 125.93763:410 126.87977:930 127.86875:2221 128.87456:580 129.86398:581 129.9751:804 130.96439:675 133.90431:283 136.…
717	18.14	195.8091	100.93047:281 101.93684:208 102.95412:337 112.98486:13547 113.07117:650 113.9908:287 114.99474:316 118.93945:225 119.94522:1784 120.01439:217 120.9474:299 120.98961:220 121.02898:321 121.94353:969 122.89359:220 122.9727:263 123.87296:544 123.895:230 125.87114:6166 125.96806:270 126.88174:1003 127.10741:211 127.87004:4265 127.95422:276 128.87553:1079 128.93407:269 129.86481:1025 129.97427:1250 130…
718	22.587	195.80911	100.9298:407 100.96328:238 101.93784:227 102.95388:287 104.94994:255 112.98468:15197 113.07411:779 113.98774:414 118.99308:356 119.94536:2055 120.03728:220 120.95434:254 121.94269:735 122.89024:429 123.87292:516 123.89629:310 125.8718:7866 126.05352:211 126.87893:1345 127.86898:5119 128.88159:613 129.86577:926 129.97403:1311 130.87378:291 130.96654:396 130.99188:247 132.89864:372 136.9472:519 136…
719	13.498	195.80914	100.00446:250 102.95364:264 112.98402:11565 113.05376:751 113.16564:230 113.99286:229 114.9857:214 116.97636:236 118.94952:279 119.94563:2099 120.00961:275 120.95198:549 121.02309:282 121.94226:704 122.897:255 122.96954:461 123.88092:233 124.87959:235 125.02369:212 125.87121:4322 125.97796:228 126.87915:794 127.86919:2823 128.87634:698 129.86458:432 129.97369:975 130.87309:231 130.96216:311 136.9…
720	16.881	195.80914	100.00464:266 102.04462:248 102.95356:473 107.15922:204 112.98381:11141 113.06973:633 113.10099:389 113.17596:227 113.98375:354 116.91953:207 118.93639:283 118.9938:256 119.94585:2321 120.95097:485 121.94399:717 122.89857:225 122.96685:283 123.87787:323 124.88679:238 125.02107:277 125.87215:5037 125.98622:253 126.88068:876 127.86875:2606 128.87498:969 129.86897:436 129.97255:1027 130.87643:218 13…
721	26.785	195.80914	100.92422:348 102.95544:695 112.98506:7839 113.07021:446 113.98644:497 118.93595:453 118.97846:345 119.94601:3772 120.94871:716 121.94153:1650 122.8941:263 122.91924:202 122.96865:356 124.88779:289 125.87271:2780 126.87764:463 127.86882:1436 127.90766:362 128.87685:210 129.87007:356 129.97423:1815 130.96948:502 134.89607:251 135.91187:291 136.90901:325 136.94722:974 138.9635:402 141.61485:266 141…
722	11.2	195.80916	101.93057:211 102.90443:242 102.95204:452 112.98502:9272 113.09699:364 113.98988:308 118.93613:262 118.99101:630 119.94586:1283 120.95193:406 121.9422:675 122.89668:488 122.96767:208 123.00348:203 123.87595:595 124.89525:323 125.02031:221 125.87177:7450 126.88032:1383 127.86793:3945 128.87334:1015 128.90668:358 129.86555:648 129.97339:895 130.97911:231 136.94806:658 137.0049:213 138.96556:600 141…
723	10.004	195.80922	100.00328:229 101.94485:246 102.95571:250 112.98403:11391 113.06916:566 113.98933:379 118.936:334 118.99301:358 119.94531:1473 120.95303:923 121.029:420 121.94301:469 122.8961:251 122.96758:653 123.88051:349 125.02247:221 125.87331:4220 126.88227:900 127.86898:3359 128.87897:643 129.86781:656 129.9234:225 129.97252:1023 130.87943:253 130.98547:698 136.94719:721 138.96281:678 141.86667:1212 142.87…
724	20.138	195.80922	100.00559:273 100.92544:245 100.94479:234 102.95289:390 112.98339:9468 113.11306:225 113.9845:244 118.93388:214 118.98809:403 119.9457:2711 120.96478:294 121.02697:357 121.93962:1020 122.89079:450 122.96272:229 123.88118:350 124.88219:326 125.87115:6505 125.98838:314 126.8782:1067 127.8678:4316 127.97165:253 128.87613:882 129.86664:917 129.97261:1693 130.97476:439 131.02509:216 134.89209:211 136.…
725	17.592	195.80927	100.00917:262 102.95403:386 107.9017:265 112.98411:9822 113.11618:273 113.17166:278 113.98814:315 116.91991:209 117.91632:296 118.93867:370 118.99103:385 119.9449:1958 120.94955:544 121.04118:242 121.12621:203 121.94248:950 122.89639:403 122.96588:259 123.88533:345 124.89249:209 125.0267:307 125.87263:5994 126.03796:217 126.87943:815 127.8685:3648 127.94561:353 128.87471:878 129.8671:922 129.9718…
726	15.512	195.80927	100.93008:240 102.95361:456 107.00871:329 112.98442:6830 113.06778:376 113.98606:241 116.97028:201 118.90257:209 119.04617:556 119.94615:2083 120.06053:208 120.95359:338 121.02094:239 121.94064:528 122.88924:393 122.97296:228 123.88775:320 125.87169:5892 125.99215:257 126.87868:1453 127.86754:3567 128.87531:1114 129.86676:739 129.97301:945 130.87108:256 130.97061:390 135.89873:210 136.90184:235 1…
727	16.435	195.80928	100.92776:247 102.95486:461 112.98411:9050 113.07099:525 117.91312:213 118.98708:277 119.94536:2186 120.02314:240 120.95113:429 121.9421:882 122.89108:556 122.96941:344 123.87975:415 124.88869:331 125.8719:5956 125.92706:568 126.00403:223 126.05096:271 126.87914:1139 127.8693:4051 127.95573:230 128.87427:608 128.91081:209 129.86842:590 129.97539:1225 130.0336:254 130.97195:626 134.88152:218 136.8…
728	16.494	195.80928	100.0107:356 102.95004:245 112.98289:6199 113.98251:306 117.91438:201 118.93913:534 118.9849:216 119.94567:1927 120.95132:373 121.94385:1133 121.99305:231 122.88909:505 122.97437:310 123.89809:203 125.87207:4165 126.88015:714 127.86929:3138 128.8779:708 128.96347:211 129.86678:504 129.97496:749 130.9657:562 136.9498:672 137.0242:288 138.9684:579 141.86737:1039 142.88701:238 143.86365:944 146.9640…
729	12.008	195.80928	101.94308:255 102.95037:416 112.98375:11095 113.07267:578 113.17932:241 113.98425:234 114.00778:229 118.99146:447 119.19063:201 119.94485:1142 120.94925:520 121.02952:234 121.94123:770 122.89457:283 122.96451:410 123.00672:276 123.8744:476 124.88795:211 125.02337:349 125.87147:4500 126.40882:204 126.87598:634 127.86852:2395 128.87399:617 128.91188:237 129.86487:630 129.9725:511 130.96281:467 130.…
730	2.179	195.80928	101.02364:230 101.93884:127 102.9969:259 107.01196:89 107.90611:831 108.02251:468 108.91541:40 109.02834:98 109.90742:333 112.98438:984 113.10002:88 113.15702:56 113.99075:35 114.94749:418 114.98984:80 117.01595:139 118.89944:436 118.93666:113 118.99245:138 119.90718:100 119.94643:1333 120.01127:84 120.89601:128 120.95216:297 121.93922:466 122.89238:97 122.96956:230 123.87968:811 124.89806:190 12…
731	18.897	195.80931	100.00584:338 100.92513:316 102.96167:233 103.9239:220 107.90682:234 112.98429:9285 113.98921:282 118.93847:312 119.94628:1617 121.94291:526 122.89124:383 123.87603:472 123.89809:363 125.87206:7156 126.88089:1377 127.86919:5343 128.87492:1091 129.86334:859 129.89371:239 129.97641:961 130.89009:213 130.97433:404 134.91066:243 136.94804:377 138.96317:345 141.86716:2146 141.94585:230 143.86343:1077 …
732	22.922	195.80933	100.00722:310 100.92905:264 102.95687:659 112.98407:10844 113.07205:483 113.98215:341 114.79544:209 116.92562:393 117.90829:244 118.89497:225 118.9381:315 119.94575:2586 120.95375:485 121.94287:1133 122.89268:329 122.96686:288 123.88015:538 125.8718:6633 125.93761:586 126.87937:1266 127.86883:3845 128.87587:640 128.92615:233 129.86932:561 129.97392:1535 130.96301:516 130.99014:352 132.9021:208 13…
733	15.814	195.80937	100.92865:224 101.93396:281 102.95521:243 112.98351:7013 113.98837:226 116.90786:231 119.05016:248 119.9453:2169 120.94844:224 121.9445:399 122.89117:244 122.99534:233 123.87486:269 125.02161:225 125.87195:6349 126.02778:238 126.87791:1598 127.86874:3327 128.87454:868 129.86948:690 129.97209:1016 130.86383:236 130.96681:667 134.98396:261 136.90605:440 136.94742:501 138.96649:615 139.87935:222 139…
734	13.391	195.80943	100.93671:215 102.95423:386 112.9849:15822 113.07063:764 113.99016:531 118.93207:425 119.94506:2191 120.0363:205 120.9517:823 121.94488:522 122.89294:355 122.96718:426 123.00076:252 123.0391:204 123.8763:379 125.01974:286 125.87151:4279 125.98727:248 126.87809:884 127.86825:3140 128.87492:791 129.86685:640 129.97284:982 130.00488:246 130.8718:233 130.96118:314 130.98854:277 135.96547:218 136.9456…
735	21.08	195.80945	100.00449:313 100.93108:280 102.95176:351 112.98417:9670 113.07578:554 115.10617:214 118.92936:231 118.99248:342 119.9463:2782 120.95177:459 121.02379:275 121.94354:971 121.99588:299 122.89283:280 123.88719:381 124.88642:256 125.8718:4733 125.96626:351 126.87843:665 127.8682:3047 128.87683:475 129.86574:596 129.97398:1463 130.87015:308 130.96838:480 134.88237:200 134.98302:277 136.94485:523 138.9…
736	15.102	195.80946	102.95602:544 112.98448:15545 113.0721:789 113.10378:465 113.98643:297 114.98792:253 116.91735:235 117.92808:259 118.93509:330 118.99116:245 119.94542:1995 120.94778:310 121.94319:628 122.89799:391 122.96697:326 123.8763:260 125.02024:315 125.87243:6425 125.99052:373 126.87971:1307 127.86861:4544 127.92841:418 128.8782:724 129.86494:592 129.97566:992 130.96855:420 134.87518:271 136.94751:485 137.…
737	8.362	195.80949	112.98454:8545 113.06478:381 113.98797:278 118.94273:297 118.99203:704 119.94486:1432 120.95573:506 121.03168:227 121.94606:494 122.89702:398 122.96666:559 122.99728:258 123.0435:230 123.87538:552 124.89977:254 125.02428:837 125.87294:4150 126.88201:1469 127.86922:2733 127.95605:220 128.88116:691 129.86905:402 129.97763:656 130.96156:346 130.98927:270 136.94864:959 137.02127:486 138.96181:780 141…
738	21.684	195.80951	100.00808:260 101.03572:103 102.95592:476 112.98438:602 113.10877:51 118.93717:518 119.00354:243 119.94464:2545 120.0436:113 122.89129:162 123.00223:66 125.02211:253 125.87252:1798 126.88388:588 127.87039:1187 128.87292:302 129.8674:297 129.97382:471 130.01068:61 130.97063:386 134.90356:164 135.95299:39 136.94724:306 139.03029:39 141.86682:640 143.86304:399 144.91444:0 144.99104:72 145.90506:68 1…
739	2.281	195.80952	101.02726:431 102.95496:398 102.99694:625 106.89777:372 107.9056:1621 108.04239:345 108.90862:315 109.90278:711 111.00431:277 112.98441:9322 113.10883:318 113.93787:216 113.98397:233 114.94585:1447 115.03376:285 115.92822:206 115.95528:223 117.00632:239 118.89755:595 118.93476:892 118.99269:1022 119.04258:348 119.90554:337 119.94411:2546 120.898:341 120.95095:1395 121.02202:262 121.94265:556 122.…
740	18.793	195.80952	100.93077:261 101.00141:218 102.95307:262 107.90269:273 112.98418:11347 113.07157:565 113.10456:312 114.98866:223 118.93983:359 118.99028:225 119.94782:2315 120.01328:438 120.95422:417 120.98593:217 121.94386:551 122.89909:241 122.97262:400 123.88226:229 125.87225:3153 126.88073:526 127.86763:2265 128.87614:614 129.86743:418 129.97444:1178 130.96216:600 136.95056:592 137.94376:201 138.92482:226 1…
741	24.617	195.80954	100.00607:212 100.93046:414 101.93481:229 102.9547:541 103.92071:224 107.90813:203 112.98506:16826 113.07099:949 113.11217:481 113.1723:330 113.98641:312 114.98966:206 116.9165:301 118.93567:214 118.9878:259 119.94579:1984 120.03706:232 120.95266:244 121.94226:630 122.89223:298 123.87321:738 123.89529:422 125.87171:7083 126.87839:1606 126.99837:248 127.86884:4728 127.96246:253 128.8766:977 129.86…
742	1.33	195.80956	101.05733:124 106.89761:138 107.90624:480 109.90763:200 110.97224:318 111.00824:1 111.04358:181 113.12453:101 115.03736:89 115.92234:87 116.90743:342 116.97459:40 117.01613:4336 118.02832:109 118.90019:252 118.93243:188 120.92883:190 121.91785:184 121.94395:220 123.88671:353 125.02251:1632 125.11382:170 125.87112:4586 126.02582:384 126.09032:72 126.88329:332 127.86785:2803 128.06949:41 128.8744:1…
743	16.181	195.80959	104.95648:206 112.98439:8569 113.06992:446 113.10412:234 116.92193:233 116.98976:260 118.94024:502 118.98798:335 119.94541:1753 119.98909:209 120.95329:319 120.98349:205 121.94529:718 122.89472:288 122.96826:318 125.87166:3412 125.97395:261 126.87951:931 127.86845:2914 128.87448:724 129.86295:553 129.97359:1020 130.97255:317 131.04216:216 136.89832:221 136.94768:578 138.96109:453 138.99658:236 14…
744	23.237	195.80962	100.00538:268 100.93169:440 102.95427:520 103.91858:279 104.9521:430 112.9848:14662 113.07235:896 113.19669:244 113.25732:232 113.98753:347 114.98677:320 118.98981:275 119.94452:2643 120.00689:275 120.94817:269 121.02067:317 121.9437:1175 122.89356:215 122.97064:276 123.87965:369 124.88792:274 125.87141:6397 126.88369:991 127.86852:4454 128.87354:706 129.86639:677 129.97511:977 130.96619:421 131.…
745	12.709	195.80963	102.95181:534 104.95492:254 109.91026:201 112.98418:13057 113.07234:599 113.10073:419 113.14915:304 113.98747:372 116.90296:220 118.93686:456 118.98859:349 119.94685:1817 120.95301:697 121.9426:574 122.96854:618 123.88205:437 125.87242:4011 126.87858:1084 126.91284:317 127.86791:2437 128.87634:985 129.86313:753 129.97548:832 130.87697:315 130.96777:529 131.01939:206 132.91081:231 135.92102:208 13…
746	21.037	195.80965	101.94128:312 102.95709:444 103.92608:265 104.95229:274 112.98525:4499 116.92917:214 118.93735:390 118.98837:226 119.94544:3191 120.95395:598 121.02636:214 121.94399:865 121.98829:215 122.89494:256 122.9687:652 123.00702:240 123.88183:232 125.02245:271 125.87131:4462 126.8775:996 127.86864:3199 127.95269:228 128.87654:723 129.86583:254 129.9753:1240 130.97079:319 134.87068:210 135.9037:258 136.90…
747	19.896	195.80971	100.00819:226 100.92751:373 100.94538:268 102.95467:453 112.98386:8986 113.06296:454 113.13519:236 119.94406:1934 120.02542:246 120.95102:317 121.0312:357 121.94229:723 122.89156:503 122.932:235 122.96708:300 122.99815:206 123.87366:363 123.89988:269 125.87142:7109 125.94443:445 126.87809:1531 127.86803:4641 127.96667:256 128.87308:855 128.91267:229 129.86632:460 129.9736:1127 130.87709:217 130.9…
748	23.738	195.80972	100.00496:335 100.92799:278 102.95412:456 102.99822:225 104.87863:284 111.00557:263 112.98382:9158 113.07067:493 113.58674:246 113.98972:404 115.03643:215 116.73347:210 116.92465:296 117.03191:544 118.93259:504 118.99216:413 119.94536:4672 120.16637:217 120.95318:730 121.02211:244 121.94087:1446 121.98068:241 122.96986:518 124.01291:341 124.88707:210 125.87157:1884 125.94061:216 126.88031:492 126…
749	1.374	195.80974	101.02315:824 101.93908:253 102.95101:236 102.99648:266 103.03049:215 105.93116:219 106.89903:252 107.00359:298 107.03939:313 107.90529:1000 108.03821:332 109.89948:321 110.97156:203 111.00436:236 112.98373:9299 113.07566:588 113.9824:506 114.99529:550 115.03755:223 116.91054:203 117.01641:3127 118.02123:220 118.90565:271 118.9353:362 118.99043:409 119.94555:789 120.95125:446 121.93008:368 122.88…
750	16.653	195.80977	101.93147:205 102.95103:366 104.57726:202 107.9049:255 112.98489:6262 113.06944:389 118.94046:400 118.98856:227 119.04559:224 119.94637:2025 120.95551:429 121.02117:218 121.94184:708 121.99475:229 122.97356:364 123.21532:205 123.88181:344 124.88673:289 124.92817:208 125.87155:4298 125.96487:318 126.87812:766 126.91765:254 127.86831:2161 128.88058:677 129.87067:542 129.97517:1226 130.86842:210 130…
751	25.98	195.80977	100.00664:322 100.92571:288 101.92522:328 102.95523:341 104.95947:277 107.90013:206 112.98446:16986 113.07049:909 113.14082:281 113.29337:226 113.32719:202 113.3683:250 113.98643:461 116.9202:229 118.93493:207 118.99287:275 119.94585:2455 120.94686:301 121.94236:752 122.96475:337 123.87193:690 123.90258:260 124.9933:231 125.872:6284 126.01089:223 126.87914:986 127.00248:204 127.86887:3963 128.876…
752	11.681	195.80978	100.00428:490 102.95354:353 112.98473:11915 113.06998:684 113.98563:208 116.90954:214 118.93882:228 118.99187:394 119.94624:1121 120.95767:229 121.94326:499 122.96541:451 123.0014:208 123.04759:205 123.87531:411 124.88541:338 125.01836:230 125.87142:4784 125.93561:385 125.96898:308 126.87933:955 126.92355:273 127.86822:3510 128.8768:1145 129.86641:850 129.97462:954 130.87122:271 130.97365:420 133…
753	1.6	195.80981	102.94967:517 103.918:238 104.95483:210 106.89642:224 107.90759:626 109.90224:402 111.00526:273 112.98413:4332 114.94264:209 118.8984:228 118.9353:976 119.00031:863 119.94665:793 120.95299:1422 120.99233:497 121.94063:244 122.89539:639 122.96912:1286 123.00253:658 123.87651:394 124.01662:453 124.89174:234 125.02292:550 125.87219:9688 125.96444:447 126.0527:209 126.87775:1397 127.0341:238 127.8688…
754	22.874	195.80988	100.02711:210 100.92836:234 101.58421:220 102.95381:412 106.88979:213 107.90804:216 109.07829:206 112.98524:8470 113.98872:218 118.93566:251 118.95545:244 119.94561:3976 120.02117:364 120.06891:272 120.95533:323 121.02503:267 121.94359:984 122.0352:204 122.89096:291 122.96806:324 123.87546:249 125.87155:4185 126.87907:791 127.86906:2384 128.87355:472 128.95772:216 129.87047:537 129.97261:1469 130…
755	0.931	195.80991	100.00887:538 100.03568:823 101.01447:1611 101.10817:275 103.0024:54 103.03568:44 107.01073:320 107.03305:164 107.90561:107 108.01574:181 108.0436:137 108.9002:3461 109.02647:20 110.02468:110 110.05607:183 110.89815:2409 112.8932:554 113.02225:2870 113.10905:187 113.93716:32 114.02215:914 116.93015:31 117.01958:179 118.04968:731 119.03482:754 120.00795:126 120.04181:231 122.88586:44 123.00704:130…
756	1.163	195.80991	103.91877:173 106.89636:2 107.90491:135 111.04282:221 118.9362:167 118.99342:235 120.9426:55 123.87329:94 123.90018:178 125.87135:1240 125.96866:38 126.87656:163 127.86919:553 128.87444:186 129.86543:109 130.98608:81 133.01187:2201 133.92105:1024 135.91428:425 136.93121:468 136.97876:38 138.95097:425 139.89014:118 141.86961:597 143.87326:143 143.948:82 145.89478:236 146.89662:149 147.88602:304 14…
757	20.774	195.80994	100.00624:353 100.92861:303 101.54284:206 101.93027:211 102.95052:413 112.98468:8867 113.07348:538 116.92385:319 116.96304:214 118.936:586 119.94594:2413 120.02015:228 120.95212:394 121.94377:593 122.89233:540 122.96848:443 123.8771:559 125.87081:6128 126.87784:1102 127.86814:4109 128.87605:885 129.86353:789 129.97354:1288 130.03563:247 130.8669:294 130.97386:497 131.89165:224 134.89027:340 136.9…
758	19.797	195.80995	102.95575:242 104.96102:248 112.98472:11524 113.06911:646 118.93532:382 119.94616:2199 120.9528:494 121.0269:200 121.94185:662 122.97064:370 123.00955:205 123.90039:315 124.017:202 125.87386:3366 126.88063:907 127.86793:2714 128.87512:719 129.86574:455 129.97404:961 130.00899:300 130.90659:240 130.98189:324 132.89905:221 136.9081:248 136.94595:754 138.96312:604 141.86954:1274 142.87674:214 143.86…
759	9.379	195.80998	100.01161:216 101.02283:287 102.9577:260 107.91197:228 112.98454:16490 113.07178:885 113.98905:211 114.99033:224 118.93964:574 118.99368:218 119.94592:1549 120.95821:348 121.94449:521 122.89523:501 122.9669:437 123.00205:445 123.02797:231 123.87721:492 123.9659:213 124.01256:392 124.03384:260 124.88868:320 125.0238:391 125.87128:4842 125.95667:322 126.02805:201 126.87935:1776 127.00138:256 127.86…
760	8.035	195.81	102.95402:298 112.98438:13331 113.07292:716 113.10626:364 113.19265:247 113.98621:263 118.93809:419 118.99637:463 119.94382:1504 120.95425:497 121.94476:476 122.89046:494 122.9683:370 123.87591:490 124.8942:269 124.98366:258 125.02385:244 125.87232:4264 125.92533:493 126.01324:244 126.88135:1617 127.86871:3327 128.87758:708 129.86433:685 129.97681:511 130.87788:222 130.9763:449 136.94751:891 136.…
761	21.615	195.81001	107.6507:68 107.90674:210 117.92339:75 120.01295:206 121.05309:53 123.87725:281 123.94418:104 124.00812:87 124.88438:18 125.0246:147 125.87122:3476 125.97266:233 126.87916:395 127.86803:2244 128.87573:7 129.86623:459 129.97499:218 130.33948:53 136.88054:113 141.86716:573 143.8593:451 143.88452:279 146.96432:18502 147.05914:677 147.28291:63 147.81844:51 151.70044:51 151.87628:121 158.85078:116 160…
762	20.722	195.81004	100.00459:270 100.92252:473 101.03221:209 102.95299:328 112.98421:7458 113.09809:371 116.90531:227 118.93686:462 118.98762:232 119.94519:2192 120.95087:254 120.97322:206 121.02838:231 121.94253:693 122.89009:399 122.96214:336 123.88072:514 124.88674:309 125.87161:6764 125.92693:656 126.01805:286 126.87961:1325 126.91136:304 127.86881:4597 127.96083:275 127.99161:246 128.87511:1176 129.86479:1078 …
763	24.183	195.81006	100.92496:219 104.95942:229 107.90728:70 109.04008:83 110.39426:79 111.67401:62 118.99258:366 119.85566:52 119.94666:26 121.02901:118 121.19002:57 122.96397:118 124.60496:52 124.72716:52 125.92603:111 127.86966:220 128.87686:240 130.97624:172 132.74992:47 134.90334:138 137.94348:140 138.03812:57 138.9633:101 141.86617:614 141.91852:67 145.94638:119 146.9649:17656 147.88835:144 148.94681:417 148.9…
764	13.884	195.81007	102.95336:511 112.98447:10301 113.07184:591 113.1095:359 113.98956:388 116.92348:255 118.93754:321 119.94663:1386 119.98806:233 120.95132:507 121.94264:714 122.88615:249 122.96922:209 123.88003:350 125.87187:6139 125.93483:451 126.0166:203 126.87891:1649 127.86884:3894 128.87511:960 129.86322:532 129.88557:264 129.97337:1052 130.86971:340 130.96542:486 135.90746:252 136.90382:291 136.94643:574 13…
765	0.97	195.8102	100.00912:49 101.01272:446 101.11262:516 102.02563:280 103.00867:549 104.0332:390 105.02008:265 105.07256:27 106.02788:52 107.01501:1009 108.0173:656 108.04125:703 109.03401:568 109.90161:26 110.02536:578 110.0595:157 111.09696:92 111.12212:176 111.20567:73 111.2605:157 112.00533:287 112.03704:919 112.08032:29 112.89619:116 112.98463:0 113.02323:2667 113.94311:66 114.01858:947 115.18745:127 115.3…
766	18.097	195.8102	100.00568:428 102.95444:399 107.90398:263 109.67403:209 112.98499:6991 113.07277:387 113.98563:259 116.9231:275 118.93429:262 119.94634:1895 120.95022:287 121.94267:691 122.89247:277 122.971:286 123.87688:368 125.87264:7545 125.96836:423 126.87836:1437 127.8698:5121 128.87758:819 129.86923:790 129.97409:951 130.87651:294 130.97845:532 136.94522:341 138.95949:436 141.86758:2350 143.86375:1114 145.…
767	2.844	195.81024	101.02054:413 102.94907:411 102.99915:204 109.9017:221 112.52591:216 112.98401:8644 113.06991:493 113.98768:282 118.93788:686 118.98978:695 119.05034:668 119.94436:864 120.95284:1631 121.02834:314 121.94548:448 122.89281:394 122.9668:840 123.00325:751 123.04124:586 123.87495:332 124.01321:425 124.03699:305 124.88802:242 125.02338:871 125.87165:3718 126.01851:231 126.87798:679 127.86861:1822 128.8…
768	21.537	195.8103	101.94183:241 102.95367:453 102.9698:358 104.95737:264 112.98529:7648 113.06913:464 116.92299:250 117.91207:265 118.93598:482 118.99195:406 119.94779:3153 120.94786:472 121.0304:231 121.29714:219 121.94106:927 122.89222:424 122.96894:563 123.00343:319 123.88148:278 124.8939:212 125.02023:299 125.87197:2911 125.96903:261 126.87788:873 126.92786:206 127.87069:1787 128.8781:501 129.01131:206 129.869…
769	22.812	195.81032	100.95243:211 102.95374:476 109.94735:236 112.98357:6028 118.93829:578 118.98973:328 119.94553:3276 120.9503:715 120.9923:222 121.94336:1043 122.89243:318 122.97076:446 125.03709:209 125.87149:2749 126.88177:564 127.86953:1744 128.88023:572 129.86732:391 129.97528:1688 130.03171:207 130.97414:570 136.94676:974 138.96591:593 139.01697:218 141.86632:1080 143.86304:953 145.95009:276 146.96442:18427 …
770	24.538	195.81036	101.91346:31 103.91895:92 104.95354:156 106.03934:33 113.47783:26 113.99097:118 118.93617:77 119.94519:789 120.95081:0 121.0585:103 121.9427:185 121.99425:56 122.96742:149 123.00688:65 123.8745:32 125.87115:612 126.78487:37 126.88394:103 127.86913:475 128.87994:176 129.87259:98 129.97461:1 130.96425:116 134.86:31 136.94727:193 137.91844:98 137.97325:41 138.96391:96 141.86671:1 143.86972:0 145.925…
771	25.11	195.81052	100.00653:456 100.92595:246 102.95383:626 104.95038:205 112.98441:7468 118.99024:235 119.03104:212 119.94529:3316 120.95559:315 121.94149:915 122.89126:280 122.97094:215 123.87477:474 123.89548:330 125.87219:6185 126.11977:230 126.88058:1323 127.00295:301 127.10646:203 127.86982:3937 128.87869:805 128.94127:249 129.86841:651 129.9749:1553 130.96155:298 136.8988:248 136.9446:432 138.96251:240 139.…
772	22.177	195.81062	100.00613:223 100.93356:234 102.95009:340 112.98442:8294 113.07214:470 113.21724:227 114.99445:203 116.92534:204 116.97533:231 119.94592:2558 120.01756:333 120.94901:291 121.94178:526 122.89258:420 122.97294:318 123.87815:621 125.87247:5838 126.87715:877 127.8691:4398 127.99628:238 128.87743:990 129.86806:819 129.97466:1592 130.96574:431 133.90169:212 134.89067:295 136.94435:646 138.96677:347 138…
773	23.347	195.81071	100.00833:201 100.37354:201 102.9532:698 103.92294:262 112.98494:10500 113.0746:556 113.98872:473 115.31461:222 116.93297:210 118.93664:498 119.94677:3150 120.95332:1007 121.02729:602 121.06165:203 121.94315:1374 122.89476:321 122.96725:398 123.8864:234 125.02283:305 125.87361:2905 126.8802:937 126.91739:230 127.86964:2051 128.87852:792 129.87109:462 129.97534:1464 130.96663:354 134.86702:240 134…
774	6.988	195.81163	101.93887:289 102.95174:345 108.01723:331 112.98373:8264 113.11038:269 113.9912:219 118.93825:617 118.9927:390 119.94394:1523 120.02631:249 120.95396:1261 121.02836:453 121.94429:585 122.89508:286 122.96711:969 123.0035:388 123.88145:214 124.01279:436 125.02599:380 125.8705:2328 125.98694:211 126.87911:713 127.869:1781 128.87625:533 129.86664:401 129.97389:667 130.87096:230 130.98907:214 136.9472…
775	5.84	197.04381	101.02341:4667 101.9432:0 102.02619:322 105.87983:22 109.06202:181 113.01956:4578 113.178:1 113.98569:72 114.02512:284 114.99664:42 119.03423:2586 119.94593:0 122.81089:27 123.07143:116 126.53581:20 128.7128:21 130.9537:32 133.02745:74 137.05266:172 139.07489:326 139.10049:70 141.86835:84 145.09523:230 147.88788:53 148.90636:1443 148.93843:19 150.89957:599 150.92239:587 151.00163:678 151.08551:23…
776	15.852	197.80568	112.98441:8796 113.22567:236 113.99532:253 118.93771:663 118.99158:235 119.94559:2223 120.00295:209 120.95434:859 121.02349:265 121.94318:707 122.96764:625 122.9929:223 123.0444:204 124.88438:231 125.87195:3361 126.87927:1007 127.86947:2709 127.99723:207 128.87639:677 129.86588:617 129.9765:1144 130.87352:318 130.97572:410 131.9287:257 132.94241:209 136.94681:807 138.96393:744 139.87489:210 140.9…
777	26.397	197.80571	100.00444:548 100.03298:251 100.92469:534 102.9568:251 107.00771:246 112.9849:10161 113.07048:567 113.42525:220 113.99993:233 118.9405:401 118.99838:229 119.94486:3410 119.98717:497 120.95042:546 121.02969:288 121.94477:1049 122.89577:358 122.9694:434 123.88071:412 125.87211:4103 125.9659:271 126.10455:201 126.87955:887 127.86935:2721 128.8811:644 128.92145:250 129.86444:497 129.97375:1745 130.87…
778	20.144	197.80571	100.00746:293 102.96498:221 112.98375:11103 113.06705:540 113.98783:269 116.91146:305 117.92335:262 118.94032:222 118.99136:486 119.90469:230 119.94493:2813 120.94846:288 121.02767:216 121.94308:846 122.89241:360 122.9663:237 123.87697:495 125.87104:6559 125.96866:353 126.02655:224 126.87808:913 127.8685:4398 128.87567:1142 129.86732:620 129.97272:1440 130.95926:361 130.9843:231 134.86533:250 134…
779	21.033	197.80577	100.00668:291 100.92146:201 101.92841:265 102.95431:460 107.90691:297 112.98449:16931 113.0721:741 113.10329:431 113.98451:461 114.98885:246 116.92189:299 118.94226:219 118.99055:225 119.94455:2290 120.02163:232 120.95368:245 121.94305:757 122.90045:235 123.87918:437 124.89169:362 125.8722:7210 126.88029:1024 127.86958:4872 128.03838:232 128.87186:1045 128.90417:390 129.86488:886 129.97162:1310 1…
780	27.162	197.80579	100.00617:715 100.05413:230 100.34996:219 100.92796:1624 101.56266:204 101.93179:388 102.95292:783 103.92115:274 104.40687:207 104.95612:339 106.18921:213 112.98466:12756 113.0743:698 113.98381:339 116.92703:515 118.89842:270 118.98521:232 119.94586:4946 120.06625:250 120.95109:517 121.94228:1187 122.03168:332 122.89336:332 122.9785:220 123.88844:245 124.78028:204 124.88738:287 125.87149:3390 126…
781	18.177	197.80585	100.00405:216 102.9611:285 104.99007:235 112.98425:6358 113.06631:397 113.09452:209 113.98388:402 117.94111:227 118.93703:265 119.94587:1662 120.89926:206 120.94758:316 121.02338:299 121.94392:664 122.96819:249 123.88347:216 124.88658:244 125.87198:4539 125.9695:346 126.88037:830 127.86732:2981 127.98981:244 128.87665:660 129.86676:575 129.9733:1090 130.96835:259 132.90996:287 132.94383:266 133.9…
782	22.157	197.80588	100.0065:120 102.95247:57 110.84635:28 112.98411:49 113.19038:22 113.98878:54 115.33752:15 119.94701:140 122.89515:201 123.87574:303 125.87187:4193 126.87846:739 127.86781:2363 127.99376:90 128.87596:549 129.86406:504 129.97423:508 130.96352:116 130.98869:149 131.02467:23 134.8667:2 135.89548:37 136.89461:67 139.87808:3 141.86914:1025 143.86436:679 144.95589:5 145.8582:80 146.96466:6208 147.06448…
783	2.455	197.80595	101.93983:238 102.95099:288 102.99725:408 103.91702:223 107.90498:778 108.02393:313 109.02213:213 109.90133:483 109.92876:224 112.98322:3831 113.06799:256 114.94682:493 114.97324:259 118.89933:375 118.93556:1048 118.98928:1424 119.04901:208 119.94591:1354 120.01659:247 120.95304:1557 121.94315:524 122.8918:636 122.96701:1765 123.00326:951 123.04123:344 123.87812:1003 124.0149:282 124.89544:383 12…
784	25.982	197.80597	100.00564:306 100.92635:383 102.95355:765 112.98482:14186 113.07215:693 113.15007:290 113.993:376 116.90224:288 116.92962:257 119.94436:2250 120.9678:293 121.94489:819 122.89115:385 122.98508:271 123.88531:553 125.87167:8635 125.97067:411 126.04355:230 126.88154:1100 126.93805:209 127.86872:5379 127.9483:329 128.87651:1028 129.86629:908 129.9742:1411 130.97966:397 134.90102:223 134.97658:233 135.…
785	18.543	197.80598	100.00642:321 101.93207:213 102.95103:382 102.97363:275 112.03452:204 112.98428:10141 113.20842:222 116.92515:256 118.94098:356 118.9901:562 119.94521:2844 120.03461:233 120.95165:487 121.94433:545 122.8907:256 122.9297:223 122.97387:299 123.87981:203 125.0203:204 125.87174:4671 125.96513:327 126.00177:255 126.87994:979 127.86775:4088 127.95149:276 128.87566:571 128.92256:230 129.86504:490 129.97…
786	1.639	197.80598	100.93009:230 101.93893:297 103.9182:335 107.91006:476 109.89977:257 112.9847:7768 113.10152:245 118.93928:547 118.99123:574 119.02673:268 119.94407:904 120.94978:895 121.94547:301 122.89256:676 122.96924:1125 123.00042:627 123.8796:436 124.01086:217 124.88637:345 124.90396:292 125.02588:595 125.87112:8530 126.87862:1586 127.86883:5707 128.0312:210 128.87411:777 129.01088:267 129.86624:1377 129.9…
787	24.536	197.806	103.9181:92 104.96182:107 108.48725:52 109.74936:59 110.58932:40 111.49847:57 112.94373:36 113.15086:56 113.98834:118 118.9339:77 119.94634:789 120.03814:68 120.9536:0 121.07677:103 121.94404:185 122.59482:53 122.89732:31 122.96794:149 125.45916:41 125.87101:612 126.87742:106 126.90063:103 126.99418:51 127.86998:475 127.91607:58 128.88254:176 129.86804:98 129.97635:1 130.96484:116 134.88959:71 13…
788	3.173	197.80602	101.01894:76 101.94135:97 102.9549:151 102.99602:334 106.98794:1 107.90533:199 107.93504:56 109.90112:335 111.0116:53 113.12706:160 113.98439:89 114.94042:212 114.9922:177 116.0473:301 116.91044:147 118.993:115 119.94476:278 120.89397:84 120.95219:47 121.94492:363 123.00845:1 124.9621:35 125.09373:162 125.87189:380 126.8796:409 127.86935:535 129.00981:205 129.97052:65 130.96367:122 130.99339:265 …
789	19.886	197.80603	102.95267:426 103.91578:215 112.98375:10574 113.09893:323 113.98341:306 116.90691:210 118.93587:303 118.9938:336 119.03165:218 119.94434:2399 120.94918:415 121.94346:729 122.89987:325 123.8775:369 123.89722:328 125.87139:7332 125.94634:468 126.8789:1701 127.86767:4713 127.93723:407 127.98401:205 128.28867:253 128.87358:945 129.86778:713 129.97423:1341 130.96115:494 132.87105:285 132.89372:206 132…
790	13.828	197.80605	102.95955:201 103.91692:240 112.98322:10566 113.10815:362 113.98573:232 114.94511:238 114.98501:211 116.9209:207 118.93511:309 119.94495:2123 120.9538:496 121.01611:238 121.94403:583 122.88857:257 122.96791:459 123.8829:343 125.02065:238 125.87129:4627 126.18745:234 126.88003:1444 127.86839:2818 128.87643:792 129.8653:755 129.97319:878 130.96217:480 130.98907:256 134.89246:227 135.90962:245 136.9…
791	19.828	197.80606	101.93368:316 102.9562:400 104.95549:277 112.98415:8730 113.07111:447 113.10847:213 113.99273:225 117.92316:208 118.93695:477 118.99165:300 119.94472:2674 120.95113:536 121.94444:740 121.97596:248 122.89008:551 122.97332:235 123.87884:405 125.87167:4724 126.87856:952 127.86904:3026 128.87581:345 129.87305:386 129.97612:1006 130.96539:401 131.00073:205 135.90497:262 136.9454:971 137.00787:282 138.…
792	1.604	197.80608	102.94767:356 107.90698:607 112.98431:8723 113.10113:263 113.13775:207 116.92081:223 118.93853:587 118.9949:1046 119.94345:819 120.95434:890 120.98824:232 121.9434:500 122.89471:512 122.96881:1028 123.00358:532 123.88152:436 123.90599:326 124.01796:408 124.89417:392 125.02515:457 125.87162:8483 125.96352:472 126.03078:281 126.87522:1096 126.91084:319 127.86892:5662 128.03622:224 128.87698:838 128…
793	16.446	197.80608	100.9251:235 102.95876:279 112.9841:6742 113.06317:358 113.98875:269 116.9087:246 118.99042:245 119.94535:1722 120.01774:224 120.9513:481 121.94066:392 122.96622:399 122.9901:235 123.8777:492 125.87124:6696 126.00892:207 126.87853:1551 127.86797:4298 128.87633:788 129.8653:922 129.97293:1111 130.96725:401 134.89021:211 136.94926:369 138.96439:368 141.86771:1864 143.86462:1128 144.87047:304 145.93…
794	17.254	197.80617	100.92916:245 102.96077:213 103.92162:204 112.98399:7055 113.06127:413 116.90359:326 116.93401:262 119.94427:1770 120.95512:258 121.94028:619 122.89174:374 122.96772:406 123.87563:672 125.87191:6056 125.97086:339 126.87854:1118 127.86838:4211 127.95635:292 128.87703:898 129.8629:842 129.97316:928 130.96451:353 130.98825:274 134.90309:260 134.97017:223 135.90154:263 136.94978:820 138.95985:222 141…
795	9.993	197.80618	102.95202:302 104.95168:225 112.98489:9836 113.99076:401 114.98992:214 115.36805:221 118.93717:285 118.99028:287 119.94585:1418 120.95165:667 121.02684:380 121.94478:562 122.89916:250 122.96739:420 123.87479:222 125.02086:387 125.87196:4726 125.99187:224 126.88159:1065 127.86906:3226 127.96063:230 128.8763:959 128.94189:210 129.86511:594 129.92055:210 129.97266:786 130.96077:322 130.99292:265 136…
796	2.093	197.8062	100.9789:264 101.0223:355 101.93783:266 102.94887:251 102.99657:560 103.05048:351 107.90652:1329 108.90426:218 109.03142:213 109.90166:240 112.98409:11444 113.07162:774 113.13202:263 113.98444:364 114.94566:479 114.9872:416 115.04042:429 116.9037:257 117.01029:290 118.89586:472 118.93414:480 118.98962:883 119.94595:2486 120.02934:217 120.9522:1813 121.0406:233 121.94419:718 122.88909:260 122.9670…
797	16.179	197.8062	101.93341:204 102.95483:261 112.98421:7343 113.07452:418 118.93438:521 119.00047:244 119.94563:2432 120.95441:468 121.94501:529 122.89742:365 122.9676:339 123.8791:325 124.89007:209 125.87202:3823 126.87722:636 127.868:3471 127.93801:350 128.87721:410 129.86559:547 129.97337:797 130.96466:348 130.98938:248 132.91273:310 135.91125:206 136.94286:611 136.99887:236 138.96049:697 138.99988:360 141.867…
798	22.951	197.80621	100.00936:232 100.92837:405 102.95095:281 104.9586:373 112.98476:15800 113.07413:840 113.11063:379 113.98804:434 116.90318:232 118.89815:218 118.93781:334 119.94508:3083 120.02271:225 120.94807:415 120.98347:305 121.94396:445 122.89099:293 122.96788:283 123.87439:391 125.87116:5946 126.00314:213 126.88097:1324 127.86959:3942 128.00819:209 128.87617:917 129.86618:882 129.97223:1346 130.96472:384 1…
799	18.851	197.80621	100.0096:207 100.93048:220 102.95873:382 104.95219:211 112.98424:12341 113.07214:505 113.10755:381 113.17307:280 113.98853:494 114.98866:248 116.92142:268 118.90697:218 118.94143:239 118.99426:314 119.94632:1434 120.95025:344 121.02657:298 121.94321:783 122.88902:321 123.88097:319 125.87274:7329 125.9651:412 126.01936:316 126.88032:1290 127.86816:5342 128.87637:1225 128.94623:226 129.86703:1150 1…
800	26.813	197.80621	100.02178:327 100.92902:843 101.93247:274 101.99946:226 102.95715:589 104.94667:446 107.9021:228 112.98421:8427 113.07491:407 113.98926:233 116.87443:220 116.92412:355 118.42052:295 118.90466:299 118.98913:303 119.05367:219 119.94579:4441 120.05702:210 120.55762:206 120.94923:352 121.94252:1479 122.89437:227 122.96972:493 123.87481:405 125.87204:3888 126.88057:549 127.86871:1815 128.87808:529 129…
801	22.886	197.80621	100.0082:314 100.93444:219 102.9537:540 103.91456:226 104.95802:239 110.41387:210 112.98539:8583 113.07284:443 113.98415:213 114.32227:219 114.98935:248 116.90148:214 118.93803:445 119.0013:224 119.94711:3171 120.0371:266 120.95247:634 121.01825:203 121.94234:1355 122.89677:343 122.96884:410 123.87805:306 124.98618:207 125.87255:3034 125.96973:219 126.87899:756 127.86948:2273 128.87546:476 129.86…
802	20.756	197.80624	100.00858:249 102.95602:331 103.92281:264 104.13023:227 104.99691:209 107.90269:206 112.98454:9681 113.07197:474 113.10294:349 113.98619:328 114.98344:261 118.93456:363 118.99199:304 119.94796:2069 120.9023:232 120.95457:519 121.02813:223 121.94466:821 122.89268:350 122.96677:440 125.87107:4637 125.96861:364 126.88406:794 127.86893:2594 127.92899:310 127.96448:232 128.88388:324 129.8737:348 129.9…
803	21.626	197.80624	100.95164:27 102.95284:63 103.91852:58 107.90958:11 112.98413:556 113.16663:7 118.51978:11 118.93407:267 118.99133:133 119.94585:1385 120.02889:120 120.202:20 120.44174:17 120.95541:289 121.94287:458 122.88992:21 122.96449:208 123.82932:17 126.8458:6 126.87854:175 127.93343:59 128.87822:59 128.90933:57 129.97446:251 130.95935:110 130.99052:62 131.14293:11 135.58298:30 136.9465:405 138.96167:420 1…
804	20.801	197.80626	100.00433:218 100.92693:423 100.9619:226 101.93683:250 102.95374:215 112.98406:9987 113.06831:511 113.14085:253 113.99155:225 114.93848:290 116.90279:312 119.946:1888 120.01283:258 120.95148:246 121.02965:305 121.9449:730 122.89177:326 122.96546:382 123.88239:287 125.02188:268 125.87121:6640 125.94164:452 126.87892:1327 127.86808:4819 127.93943:378 128.87572:800 129.86435:960 129.97424:1424 130.9…
805	15.814	197.80626	102.94723:367 107.90263:240 112.98382:11600 113.07453:504 113.23188:200 113.98249:319 114.97976:233 118.93555:371 119.94611:2001 120.95348:264 121.0321:212 121.94346:721 122.8903:324 122.96574:378 122.99599:202 123.87967:272 124.89061:311 125.87144:5392 125.9652:332 126.87763:1392 127.87009:3912 128.8745:1008 128.92058:235 129.86626:760 129.9756:1134 130.97322:332 132.90193:220 134.33658:228 134.…
806	21.69	197.80627	100.00403:287 100.93111:83 101.75697:30 102.95205:112 104.9527:124 112.98437:2374 113.07075:296 113.10107:163 113.1442:30 113.98647:207 114.05145:26 114.94067:28 118.93659:362 120.94862:544 121.00098:53 122.96448:389 122.9991:91 128.42831:27 132.97166:26 135.42067:26 136.94862:613 138.9615:574 140.98183:70 141.8652:1215 147.3154:40 147.89091:535 148.96623:232 150.90385:106 153.04938:27 154.96156:…
807	1.302	197.80629	101.0207:624 101.93797:160 107.90517:600 108.05608:108 109.90317:33 111.00574:134 113.07256:433 113.1047:79 114.98607:189 116.9092:304 117.01424:404 118.89717:15 119.9093:276 121.93714:138 122.89561:53 123.00751:218 123.87706:283 123.90257:289 124.01507:159 125.02269:2826 125.87157:4735 126.02393:623 127.86852:2563 128.0341:344 128.12634:262 128.15977:108 128.2601:77 128.79509:9 129.03571:155 129…
808	23.742	197.80629	100.00496:335 100.92799:278 102.95412:456 102.99822:225 104.87863:284 111.00557:263 112.98382:9158 113.07067:493 113.58674:246 113.98972:404 115.03643:215 116.73347:210 116.92465:296 117.03191:544 118.93259:504 118.99216:413 119.94536:4672 120.16637:217 120.95318:730 121.02211:244 121.94087:1446 121.98068:241 122.96986:518 124.01291:341 124.88707:210 125.87157:1884 125.94061:216 126.88031:492 126…
809	12.01	197.8063	101.94308:255 102.95037:416 112.98375:11095 113.07267:578 113.17932:241 113.98425:234 114.00778:229 118.99146:447 119.19063:201 119.94485:1142 120.94925:520 121.02952:234 121.94123:770 122.89457:283 122.96451:410 123.00672:276 123.8744:476 124.88795:211 125.02337:349 125.87147:4500 126.40882:204 126.87598:634 127.86852:2395 128.87399:617 128.91188:237 129.86487:630 129.9725:511 130.96281:467 130.…
810	17.596	197.80632	100.92601:389 100.94986:222 102.95026:490 104.94878:258 107.90394:282 112.98367:5128 113.06873:264 116.9217:236 117.91942:226 118.93666:407 118.99256:271 119.94516:2158 120.9549:342 121.94089:847 122.90098:301 122.9641:484 123.87523:740 124.88717:363 125.01896:336 125.8709:7161 125.96458:410 126.87808:1160 127.86893:3929 128.00647:226 128.87564:1014 129.86458:705 129.9738:1482 130.97223:582 132.9…
811	18.117	197.80641	100.91981:213 101.68403:209 102.95872:244 104.95628:276 112.98373:3391 113.05944:255 118.93549:288 118.99004:235 119.94622:1906 120.94971:646 121.02715:385 121.9437:824 122.96686:392 125.87205:3091 126.87841:863 127.86873:2395 128.87437:758 129.86687:309 129.97466:1023 130.96553:760 136.94695:774 138.95821:468 140.89043:221 141.86743:1066 142.87209:218 143.86838:584 145.94754:224 146.96445:14234 …
812	9.382	197.80644	100.01161:216 101.02283:287 102.9577:260 107.91197:228 112.98454:16490 113.07178:885 113.98905:211 114.99033:224 118.93964:574 118.99368:218 119.94592:1549 120.95821:348 121.94449:521 122.89523:501 122.9669:437 123.00205:445 123.02797:231 123.87721:492 123.9659:213 124.01256:392 124.03384:260 124.88868:320 125.0238:391 125.87128:4842 125.95667:322 126.02805:201 126.87935:1776 127.00138:256 127.86…
813	16.098	197.80646	100.00638:322 102.95228:546 103.9186:246 112.98425:14157 113.072:702 113.10584:375 113.15714:237 113.9871:480 114.98543:209 117.92825:212 119.94515:1666 120.95429:377 121.94373:514 122.88996:338 122.96722:212 125.0207:215 125.87267:6391 125.95877:350 126.8816:1534 127.86959:4368 127.94672:307 128.87608:723 129.86317:817 129.89464:345 129.97508:987 130.96558:408 130.98727:297 132.90207:211 136.908…
814	22.835	197.80646	100.92921:299 102.95674:307 112.98569:4528 113.04682:477 113.98612:320 116.91937:253 117.91813:224 118.93629:315 119.94594:2183 120.94972:519 121.94296:853 122.8926:371 122.92969:229 122.9643:507 123.87751:838 124.88881:257 125.87155:5877 125.96481:379 126.87904:1454 127.86849:2957 128.8763:843 129.86432:711 129.92348:221 129.97392:1358 130.9716:442 133.90025:239 135.91042:316 136.90451:237 136.9…
815	21.082	197.80647	100.00449:313 100.93108:280 102.95176:351 112.98417:9670 113.07578:554 115.10617:214 118.92936:231 118.99248:342 119.9463:2782 120.95177:459 121.02379:275 121.94354:971 121.99588:299 122.89283:280 123.88719:381 124.88642:256 125.8718:4733 125.96626:351 126.87843:665 127.8682:3047 128.87683:475 129.86574:596 129.97398:1463 130.87015:308 130.96838:480 134.88237:200 134.98302:277 136.94485:523 138.9…
816	22.588	197.80649	101.92915:223 102.95909:443 103.01568:267 107.90843:210 112.98434:11599 113.0714:579 113.19061:250 113.98618:286 116.12293:218 116.92538:240 118.93424:619 118.98783:364 119.94597:4008 120.89877:210 120.95385:302 120.97762:215 121.02992:284 121.94111:1279 122.89335:467 122.96468:257 123.88248:474 124.88727:241 125.01585:210 125.43214:206 125.87209:5017 126.88287:860 127.86778:2351 127.98913:214 12…
817	27.232	197.80649	100.0058:540 100.03543:243 100.92856:319 101.02321:211 102.95763:392 104.95721:313 112.98461:8163 113.06977:405 113.93484:210 113.98534:326 114.98723:210 116.92654:238 118.93747:277 118.9877:234 119.94626:4210 120.94968:530 121.94333:1560 122.96973:376 125.03722:221 125.87209:1758 125.97054:211 126.02544:276 126.88227:669 127.86995:1089 128.8766:443 129.86781:301 129.97546:1768 130.96588:574 132.…
818	2.517	197.80649	103.91785:339 107.90437:448 108.022:398 109.033:337 112.98482:5726 113.06725:407 118.93621:858 118.98914:632 119.0221:309 119.94534:1411 120.95149:1082 121.94037:369 122.89386:757 122.96726:1165 123.00366:734 123.04246:328 123.88139:319 124.0144:424 124.88741:285 125.02446:397 125.87154:5248 125.95116:312 126.87952:896 127.86812:3591 128.87553:647 129.86353:738 129.92651:228 129.97473:786 130.869…
819	16.892	197.80653	100.00421:299 100.92906:306 102.95749:338 103.71149:213 103.91644:210 112.9851:10002 113.0721:553 113.12033:306 113.86067:235 116.90576:223 119.02359:202 119.94575:2024 120.95272:471 121.02676:201 121.9412:754 122.9729:376 123.88623:280 125.87268:4044 126.87817:1058 127.03581:292 127.86829:2699 128.87767:462 129.86652:838 129.97299:986 130.02319:239 130.9722:376 134.87282:271 136.94672:758 138.95…
820	24.608	197.80653	100.00854:318 100.92657:304 101.92588:253 102.95511:406 112.98442:13903 113.10175:460 113.19442:213 118.93504:252 118.99281:365 119.94474:2178 119.98005:410 120.95308:373 121.02884:274 121.94162:730 122.89138:385 123.88029:324 125.87241:7062 126.04585:264 126.88095:1154 127.86884:5273 128.87627:885 129.86702:892 129.97301:1186 130.96213:437 133.89845:209 134.89349:283 136.90785:434 136.95143:442 …
821	13.888	197.80655	102.95475:351 107.90633:203 112.98452:16271 113.07279:790 113.98862:225 118.93479:323 118.99193:326 119.94509:1889 120.95102:365 121.94859:369 122.89371:242 122.9658:411 123.88229:406 124.8851:347 125.87243:5775 125.97058:334 126.87959:1912 126.97364:211 127.86899:4048 127.98552:210 128.87894:726 129.86664:664 129.97461:1065 130.86964:230 130.96841:361 136.94382:404 138.96521:489 141.86839:1392 1…
822	6.989	197.80655	101.93887:289 102.95174:345 108.01723:331 112.98373:8264 113.11038:269 113.9912:219 118.93825:617 118.9927:390 119.94394:1523 120.02631:249 120.95396:1261 121.02836:453 121.94429:585 122.89508:286 122.96711:969 123.0035:388 123.88145:214 124.01279:436 125.02599:380 125.8705:2328 125.98694:211 126.87911:713 127.869:1781 128.87625:533 129.86664:401 129.97389:667 130.87096:230 130.98907:214 136.9472…
823	25.111	197.80656	100.00653:456 100.92595:246 102.95383:626 104.95038:205 112.98441:7468 118.99024:235 119.03104:212 119.94529:3316 120.95559:315 121.94149:915 122.89126:280 122.97094:215 123.87477:474 123.89548:330 125.87219:6185 126.11977:230 126.88058:1323 127.00295:301 127.10646:203 127.86982:3937 128.87869:805 128.94127:249 129.86841:651 129.9749:1553 130.96155:298 136.8988:248 136.9446:432 138.96251:240 139.…
824	15.11	197.80656	100.00631:257 100.92625:268 102.95082:450 105.02605:238 107.01267:605 112.9842:9435 113.09552:328 113.16394:206 113.98745:557 119.04851:2080 119.94492:1732 120.00303:249 120.04911:206 120.95023:490 121.02753:247 121.94247:597 122.89619:294 122.96338:343 123.00358:242 123.89041:217 125.87054:5805 125.95028:478 126.01534:222 126.87943:1457 127.86768:3540 128.87552:1423 129.86581:592 129.97411:1376 …
825	23.251	197.80658	100.00538:268 100.93169:440 102.95427:520 103.91858:279 104.9521:430 112.9848:14662 113.07235:896 113.19669:244 113.25732:232 113.98753:347 114.98677:320 118.98981:275 119.94452:2643 120.00689:275 120.94817:269 121.02067:317 121.9437:1175 122.89356:215 122.97064:276 123.87965:369 124.88792:274 125.87141:6397 126.88369:991 127.86852:4454 128.87354:706 129.86639:677 129.97511:977 130.96619:421 131.…
826	23.329	197.80659	100.00896:286 100.92431:397 100.94286:294 102.95794:431 103.91891:202 104.95528:314 112.9847:8040 113.0671:413 113.98405:367 116.92281:226 118.93426:389 119.00172:230 119.94667:3192 120.03055:268 120.95358:598 121.94395:914 122.62207:201 122.89596:434 122.96968:313 123.87502:373 124.01563:215 124.87706:248 125.01714:293 125.87158:3360 126.87691:734 127.86877:2883 128.04916:211 128.8793:541 129.86…
827	14.127	197.80664	101.93953:250 102.95564:295 107.90613:228 112.9837:9664 113.07207:530 113.98518:287 114.03528:217 116.98744:225 118.99215:262 119.94563:1534 120.95486:368 121.60858:217 121.9431:908 122.89433:489 122.96715:321 122.99009:219 123.88682:297 125.025:262 125.07203:205 125.87094:5110 126.2538:213 126.87915:804 127.86909:2919 128.87677:614 129.86479:804 129.97398:927 130.00545:286 130.96866:581 134.8565…
828	17.317	197.80667	102.95242:328 107.90878:212 112.98481:5339 113.0898:219 114.99023:297 118.93653:595 118.98879:307 119.94593:1643 120.03516:243 120.95081:324 120.97292:227 121.94423:516 122.89299:233 122.96577:272 123.88111:278 123.97255:215 125.87179:4628 125.95869:249 126.87643:637 126.90765:231 127.86883:3599 128.48029:237 128.87602:523 129.8683:293 129.89235:205 129.97339:903 130.97299:442 136.94885:666 138.9…
829	2.839	197.80675	101.93927:264 102.95066:412 107.90469:244 112.98449:10380 113.10172:373 118.93924:827 118.9912:870 119.04371:645 119.07677:206 119.94436:1605 120.95341:1186 121.93688:450 122.89153:527 122.96631:1042 123.00598:836 123.03912:579 124.01317:561 124.89039:317 125.02176:786 125.87164:3420 126.8784:857 127.86795:1944 128.87442:612 129.87491:265 129.97537:299 130.96913:342 136.94884:1767 137.03377:270 1…
830	8.043	197.80675	101.94141:271 112.98415:12721 113.07203:768 113.9903:402 118.93429:408 118.98826:513 119.94465:1679 120.02058:293 120.95231:664 120.97702:244 121.02773:214 121.94466:506 122.89162:390 122.96799:410 123.87253:245 124.01964:239 125.023:521 125.87133:4937 125.93619:407 126.88161:1412 127.86837:2787 128.87538:971 129.87086:379 129.97585:559 130.87685:248 130.96715:351 136.91249:210 136.948:711 137.00…
831	23.216	197.80675	100.00618:384 100.03574:203 100.92724:292 102.95654:336 112.98432:3719 113.07192:234 118.93501:424 119.94574:2364 120.03889:201 120.94749:364 120.96888:247 121.02654:238 121.94213:903 121.97711:208 122.89173:453 122.96844:444 123.88432:338 125.87207:5273 126.87761:1563 126.9159:245 127.86834:3296 128.87297:851 128.91618:210 129.86827:693 129.97508:1493 130.87666:275 130.96146:614 133.91319:232 13…
832	2.553	197.80676	101.9366:259 102.9521:254 107.90818:309 112.98396:4942 113.07052:296 118.93658:643 118.99389:617 119.9456:995 120.95296:889 120.99067:372 121.94547:506 122.89121:662 122.96706:1097 123.00442:690 123.87666:339 123.90092:271 124.01302:315 124.89369:220 125.02113:557 125.87169:5251 125.92377:628 125.95601:312 126.87754:1180 126.91373:251 126.97787:204 127.86773:3559 127.92241:426 127.95312:220 128.8…
833	2.288	197.80681	101.02726:431 102.95496:398 102.99694:625 106.89777:372 107.9056:1621 108.04239:345 108.90862:315 109.90278:711 111.00431:277 112.98441:9322 113.10883:318 113.93787:216 113.98397:233 114.94585:1447 115.03376:285 115.92822:206 115.95528:223 117.00632:239 118.89755:595 118.93476:892 118.99269:1022 119.04258:348 119.90554:337 119.94411:2546 120.898:341 120.95095:1395 121.02202:262 121.94265:556 122.…
834	1.367	197.80682	101.02009:953 101.05574:224 101.94014:242 102.98764:230 103.03311:204 105.92281:322 106.89746:548 107.90519:1201 108.04353:249 108.91206:246 109.90271:401 110.99741:358 112.03738:261 112.07559:491 112.98371:8399 113.07037:501 113.1332:231 115.00071:599 116.91029:512 117.0159:3600 117.12795:230 117.93211:306 118.02287:344 118.91881:375 118.98438:342 119.03303:447 119.91171:214 119.94536:564 120.04…
835	21.565	197.80684	101.94183:241 102.95367:453 102.9698:358 104.95737:264 112.98529:7648 113.06913:464 116.92299:250 117.91207:265 118.93598:482 118.99195:406 119.94779:3153 120.94786:472 121.0304:231 121.29714:219 121.94106:927 122.89222:424 122.96894:563 123.00343:319 123.88148:278 124.8939:212 125.02023:299 125.87197:2911 125.96903:261 126.87788:873 126.92786:206 127.87069:1787 128.8781:501 129.01131:206 129.869…
836	19.755	197.80685	100.00511:272 100.92934:220 102.95802:386 107.90452:226 112.9845:10187 113.07042:442 113.12912:253 113.24981:213 113.98999:360 118.9373:402 118.99434:294 119.9464:1886 120.9398:266 121.94027:543 121.97822:218 122.88959:247 122.96542:538 123.8769:534 125.87141:4576 126.87944:1038 127.86872:2778 127.93871:284 128.87418:695 129.8643:717 129.97476:1315 130.0295:240 130.86679:207 130.96516:550 131.046…
837	0.932	197.80695	100.00887:492 100.03568:853 101.01447:1290 101.10817:297 103.0024:49 103.03568:94 107.01073:388 107.03305:209 107.90561:92 108.01574:227 108.0436:70 108.9002:3476 109.05254:32 110.02468:143 110.05607:180 110.89815:2409 112.08042:23 112.8932:554 113.02225:3666 113.10905:104 113.93716:39 114.02215:825 116.01668:79 116.93015:29 117.01958:444 118.04968:775 119.03482:903 120.00795:122 120.04181:208 12…
838	11.678	197.80699	102.95279:261 104.94977:343 106.90199:218 112.98425:16098 113.06836:863 113.13816:369 113.98561:530 118.93499:262 118.9916:509 119.75996:207 119.94567:1588 120.9534:566 121.02612:341 121.93907:700 122.88949:278 122.97137:422 125.87189:5240 126.88119:955 127.86954:3590 128.87529:560 129.87253:396 129.9722:603 130.87962:286 130.96602:355 132.86418:227 136.91177:220 136.94626:691 138.96417:434 141.8…
839	1.165	197.80701	103.91728:198 104.92648:70 107.90712:274 111.04024:157 116.92884:39 116.9828:64 118.93478:95 118.99531:285 119.90792:197 119.9408:62 120.94659:182 122.89155:24 122.96707:66 123.89249:314 125.87243:2312 125.96577:139 126.87739:281 127.86916:1349 128.88899:225 129.86438:259 130.98973:168 133.01343:841 133.92105:883 135.91466:265 135.9593:40 136.92799:399 138.93065:225 138.96324:201 139.88535:198 14…
840	26.369	197.80713	100.93156:248 101.94012:209 102.95315:556 103.97478:265 104.962:259 108.98615:213 112.98474:9477 113.99011:296 116.92598:380 118.48267:201 118.90291:239 118.93389:352 118.98454:242 119.9465:3307 120.02766:293 120.95393:433 121.94578:1007 122.89323:233 122.97068:509 123.01324:274 125.02368:245 125.87381:3034 125.93771:300 125.98423:220 126.87965:741 127.86916:2363 128.88048:326 129.8643:397 129.97…
841	15.509	197.80716	100.00808:243 100.93443:217 102.95137:308 103.92408:201 107.00906:328 107.90398:236 112.98425:8473 113.06914:454 113.98691:330 118.93698:278 119.94493:1531 120.94616:255 121.94171:1064 122.89878:236 123.87459:468 125.02462:260 125.8709:5980 125.96181:336 126.87885:1424 127.86832:3855 128.87653:698 129.87015:493 129.97404:1199 130.02556:220 130.96886:258 135.89694:242 136.94727:504 138.96275:508 1…
842	13.413	197.80721	102.95461:501 112.98458:14661 113.07222:851 113.1021:546 113.38989:216 116.92409:214 118.93662:416 118.99181:492 119.94541:2270 120.95541:797 121.94263:503 122.89722:239 122.96366:365 122.99609:220 123.0482:247 123.87658:322 125.87068:5095 126.87876:1355 127.86948:3294 127.96116:236 128.87425:786 128.96469:203 129.86888:573 129.97363:1319 130.96597:445 135.89932:238 136.94861:590 138.95583:348 14…
843	19.352	197.80722	102.95513:340 107.90157:205 112.98473:4867 113.11454:240 113.98791:351 118.64462:209 118.93745:363 118.99803:215 119.94631:2873 120.03556:254 120.95452:784 121.94352:813 122.03219:207 122.89164:453 122.9073:308 122.97029:299 123.96432:206 124.88426:223 125.87182:3653 126.88361:755 127.86877:1762 127.92995:223 128.87543:599 128.92909:225 129.86426:564 129.97372:1507 130.9731:573 136.95045:844 137.…
844	0.983	197.80725	100.00904:8332 100.20617:126 100.32898:78 100.45061:186 100.62743:99 100.74919:92 101.00531:23508 101.11572:21 101.16371:260 101.30943:63 101.38678:63 101.46686:88 101.93651:115 102.05574:212 104.03471:165 105.01904:385 107.02789:542 108.01502:220 108.04391:513 108.90045:1285 109.03236:960 109.09637:82 110.05631:502 110.89878:962 110.93709:66 110.97254:905 111.00691:5374 111.09278:509 112.0076:13…
845	2.142	197.80725	101.03091:254 102.95232:253 103.05366:286 103.92191:211 107.90524:826 108.01807:371 109.02985:257 111.00543:258 112.98386:11853 113.06946:598 113.99225:248 114.94971:262 118.89842:294 118.937:905 118.99265:1000 119.04251:311 119.94604:1626 120.95516:1089 120.98729:736 121.91677:211 121.94442:339 122.8923:459 122.97029:969 123.00631:1034 123.87647:844 124.01296:254 124.89514:261 125.02036:600 125.…
846	2.018	197.80728	100.00306:45 101.0215:301 101.07051:135 101.9376:134 103.05337:486 105.92038:46 107.00822:101 109.02486:135 111.01047:183 111.9707:143 114.02483:81 115.03839:3107 115.95673:35 116.03973:119 116.9007:176 116.9243:203 119.06796:142 120.98466:0 122.8924:55 123.03766:128 124.01504:231 125.0244:312 125.96318:181 126.02988:26 126.9473:171 127.96059:226 131.02008:153 131.93929:39 133.41425:65 133.94807:…
847	8.362	197.80728	102.9547:390 112.98476:8834 113.07381:462 113.98622:333 114.99313:297 118.93691:307 119.00388:228 119.94545:1459 120.01144:231 120.95075:730 121.02654:221 121.94236:485 122.8951:565 122.96972:591 123.04226:249 123.87591:277 124.88405:255 125.02179:667 125.87184:4898 126.87894:1697 127.86887:3457 128.87531:818 129.86554:316 129.89638:256 129.97318:572 130.96434:557 130.98746:359 136.94687:831 137.…
848	24.179	197.80728	100.92496:219 104.95942:229 107.90728:70 109.04008:83 110.39426:79 111.67401:60 118.99258:366 119.85566:52 119.94666:14 121.02901:118 121.19002:57 122.96397:124 124.60496:52 124.72716:52 125.92603:111 127.86966:258 128.87686:251 130.97624:195 132.74992:47 134.90334:138 137.94348:140 138.03812:57 138.9633:121 141.86617:614 141.91852:67 145.94638:114 146.9649:17656 147.88835:157 148.94681:417 148.9…
849	12.703	197.80737	102.9521:363 107.90235:255 112.98479:13150 113.06812:761 113.10124:450 113.21382:206 113.99059:330 118.93421:362 118.99222:257 119.94694:1912 120.01637:305 120.95345:446 121.94083:892 122.89582:470 122.96463:686 123.87499:524 124.89234:208 125.87195:4368 126.87827:1019 127.86884:2826 128.8739:533 129.86328:544 129.89056:215 129.98018:813 130.97725:317 136.94977:997 138.96536:748 139.87122:264 141…
850	22.196	197.8075	100.00613:223 100.93356:234 102.95009:340 112.98442:8294 113.07214:470 113.21724:227 114.99445:203 116.92534:204 116.97533:231 119.94592:2558 120.01756:333 120.94901:291 121.94178:526 122.89258:420 122.97294:318 123.87815:621 125.87247:5838 126.87715:877 127.8691:4398 127.99628:238 128.87743:990 129.86806:819 129.97466:1592 130.96574:431 133.90169:212 134.89067:295 136.94435:646 138.96677:347 138…
851	9.789	197.80792	102.9527:345 103.92652:216 107.9039:265 112.9842:11546 113.06671:563 113.99104:214 118.94038:596 118.9921:312 119.94569:1833 120.95234:380 121.94585:488 122.89066:513 122.96934:676 123.88486:331 124.88863:221 125.87369:4985 126.87885:1694 127.86912:4261 127.93909:386 128.87602:870 129.8656:391 129.97763:808 130.88362:214 130.96796:451 136.91336:221 136.94905:458 136.98003:282 138.95979:540 141.86…
852	27.741	197.80806	100.00606:259 100.928:734 101.01148:223 101.92778:281 102.95714:660 104.9509:271 112.9847:8670 113.0742:542 113.43118:229 113.98376:327 116.92764:353 118.93468:379 119.94553:4556 120.13223:206 120.95531:467 120.99298:240 121.94274:1511 122.00152:335 122.97013:291 125.87224:2442 125.93565:262 126.011:207 126.87634:382 126.92282:233 127.86923:1359 128.87653:366 129.8658:245 129.974:2122 130.3224:20…
853	0.965	197.91951	100.0133:354 101.02246:734 103.04981:57 103.9912:54 105.01995:315 107.01499:454 108.04005:465 109.03247:696 109.07874:54 110.023:357 110.05908:184 111.00788:2241 112.00706:534 112.03719:291 112.98412:1 113.02383:931 113.11508:274 114.01807:149 114.08191:225 116.07045:358 119.03404:163 120.00974:798 120.03085:914 121.05496:93 121.91898:130 121.94202:130 122.01336:214 123.00871:5487 123.13185:123 1…
854	0.857	199.03038	101.0686:101 104.0337:336 109.03868:776 112.98431:4998 113.03258:744 113.10338:255 113.98415:310 114.0185:1801 114.98871:3899 120.92292:117 127.04922:204 127.13062:28 128.03833:1973 128.09442:69 128.95776:15504 129.05145:566 129.07997:269 129.12099:188 129.96228:502 130.95839:663 131.04457:1098 131.2769:77 131.32394:60 132.04941:197 139.9839:686 141.97882:229 145.06081:2 145.19675:230 145.9451:41…
855	6.458	199.06044	101.93864:247 104.95492:212 107.00811:336 112.98419:8819 113.06902:453 118.93999:642 118.99497:478 119.94545:2516 120.01585:506 120.95315:1343 121.02717:674 121.94639:909 122.96915:746 123.00464:847 123.04252:872 123.09043:231 124.01434:906 125.02446:2200 125.87387:838 126.02408:423 126.87476:277 127.86721:733 127.88898:308 128.87895:431 128.92192:240 129.98053:342 130.96965:289 133.03099:257 136…
856	31.298	199.16988	100.0143:416 100.93066:1842 100.97943:234 101.92234:273 101.94381:278 102.95577:436 104.9504:336 111.04674:305 112.98386:9845 113.06798:489 113.98742:429 114.93336:458 116.92665:3721 117.92915:678 118.92818:252 119.9445:2257 121.0244:234 121.94306:1057 125.98005:680 129.97476:580 130.96271:359 134.89088:233 142.93343:226 144.98091:297 146.96428:6272 147.069:265 147.93854:214 148.96696:215 152.995…
857	2.078	199.80264	100.97568:215 101.02122:565 101.05026:220 101.93816:310 102.9504:269 102.99902:261 103.05521:450 106.89469:246 107.90615:1344 108.03802:238 109.90389:516 111.00449:233 112.98394:8063 114.00827:234 114.94666:620 114.98519:304 115.03677:677 116.9034:376 117.01324:274 118.01984:206 118.90086:731 118.93549:972 118.98853:729 119.03475:342 119.94356:1880 119.9987:234 120.95287:1080 121.02151:248 121.94…
858	17.608	199.80266	100.00917:262 102.95403:386 107.9017:265 112.98411:9822 113.11618:273 113.17166:278 113.98814:315 116.91991:209 117.91632:296 118.93867:370 118.99103:385 119.9449:1958 120.94955:544 121.04118:242 121.12621:203 121.94248:950 122.89639:403 122.96588:259 123.88533:345 124.89249:209 125.0267:307 125.87263:5994 126.03796:217 126.87943:815 127.8685:3648 127.94561:353 128.87471:878 129.8671:922 129.9718…
859	21.069	199.8027	102.95133:541 112.98449:15821 113.06798:743 113.10241:444 113.99033:302 118.8956:213 118.94128:238 119.94553:2272 120.94725:546 121.02579:257 121.9426:821 122.89159:391 122.96511:451 123.03868:225 123.89186:304 125.87216:4137 125.99534:235 126.87755:1086 127.86884:3069 128.87439:531 129.86662:402 129.97429:1602 130.96841:417 131.04645:225 136.90724:293 136.9498:763 137.00305:226 138.96019:628 141…
860	21.622	199.80296	100.00266:152 102.40394:7 102.95747:131 104.95676:42 112.98491:331 113.99723:55 116.96297:19 118.99401:51 119.72295:23 119.94593:96 123.87425:152 125.02024:158 125.87295:2182 125.97691:56 126.88262:522 127.86815:1492 127.9906:34 128.87715:398 129.87091:327 129.97514:624 136.94913:147 141.8696:649 141.93616:38 142.87898:27 143.86588:489 145.85655:63 145.94232:101 146.00815:1 146.96561:8653 147.064…
861	1.359	199.80307	101.02009:953 101.05574:224 101.94014:242 102.98764:230 103.03311:204 105.92281:322 106.89746:548 107.90519:1201 108.04353:249 108.91206:246 109.90271:401 110.99741:358 112.03738:261 112.07559:491 112.98371:8399 113.07037:501 113.1332:231 115.00071:599 116.91029:512 117.0159:3600 117.12795:230 117.93211:306 118.02287:344 118.91881:375 118.98438:342 119.03303:447 119.91171:214 119.94536:564 120.04…
862	0.68	199.80313	102.94733:335 112.9842:7274 113.10376:276 113.98524:258 119.94309:655 120.9565:378 121.9446:287 122.89335:343 122.96763:302 123.87676:428 123.89777:239 125.87183:6442 125.94951:522 126.87782:1634 127.86845:4944 127.9544:326 128.87581:1282 129.86411:644 129.97273:373 130.87836:239 130.96335:599 130.98776:258 136.94574:689 138.92786:282 138.96135:506 141.86507:1759 143.86157:1487 143.90529:271 145.…
863	24.185	199.80362	100.00496:292 100.92721:280 102.95251:290 112.98435:9667 113.07436:481 113.38591:207 113.98621:316 114.1032:201 116.91399:322 118.93535:328 118.9891:254 119.94679:3217 120.95368:552 121.02831:225 121.9439:908 122.89539:269 122.96691:392 122.99875:274 123.87421:275 123.89993:309 124.8869:261 125.01804:252 125.87144:3868 126.87956:900 127.86835:2860 127.91784:419 128.87883:654 129.86504:646 129.974…
864	0.932	199.80371	100.00887:531 100.03568:845 101.01447:1289 101.10817:297 103.0024:64 103.03568:87 107.01073:394 107.03305:210 107.90561:92 108.01574:231 108.0436:91 108.9002:3461 110.02468:134 110.05607:175 110.89815:2409 112.08042:26 112.8932:554 113.02225:3539 113.10905:153 113.93716:27 114.02215:757 116.01668:24 116.93015:30 117.01958:387 118.04968:575 119.03482:890 120.00795:135 120.04181:217 122.88586:44 12…
865	15.51	199.80382	100.00808:243 100.93443:217 102.95137:308 103.92408:201 107.00906:328 107.90398:236 112.98425:8473 113.06914:454 113.98691:330 118.93698:278 119.94493:1531 120.94616:255 121.94171:1064 122.89878:236 123.87459:468 125.02462:260 125.8709:5980 125.96181:336 126.87885:1424 127.86832:3855 128.87653:698 129.87015:493 129.97404:1199 130.02556:220 130.96886:258 135.89694:242 136.94727:504 138.96275:508 1…
866	0.983	199.80383	100.00904:8332 100.20617:126 100.32898:78 100.45061:186 100.62743:99 100.74919:92 101.00531:23508 101.11572:21 101.16371:260 101.30943:63 101.38678:63 101.46686:88 101.93651:115 102.05574:212 104.03471:165 105.01904:385 107.02789:542 108.01502:220 108.04391:513 108.90045:1285 109.03236:960 109.09637:82 110.05631:502 110.89878:962 110.93709:66 110.97254:905 111.00691:5374 111.09278:509 112.0076:13…
867	26.364	199.80501	100.9294:225 101.40188:210 102.95422:424 104.95332:217 107.93031:218 112.68618:222 112.9848:7811 113.06616:427 113.10172:334 113.15421:211 113.21469:207 113.25257:239 113.99133:298 115.00474:258 116.8398:205 118.93471:317 118.99173:253 119.94582:4257 120.03537:312 120.95197:494 121.02991:211 121.9427:1443 121.98111:325 122.89044:491 122.96574:387 123.0051:232 123.89036:224 125.02543:252 125.87244…
868	0.952	200.05508	100.0086:1632 100.40871:46 101.93565:79 102.02052:20 102.05475:48 103.0065:185 103.03183:240 105.02424:87 106.02089:7 106.5417:45 107.01114:558 108.01228:32 108.04151:359 110.06207:317 111.04037:97 112.00297:1089 112.03461:175 113.19392:45 114.01933:1245 115.17751:117 115.47533:49 119.03443:1543 120.00974:488 120.03633:765 121.0407:98 122.02671:324 122.06546:196 123.00877:4379 123.08093:214 124.0…
869	1.237	200.05602	101.93901:235 102.60029:2 106.02295:76 108.04099:123 109.03321:672 109.06875:71 110.0228:23 110.08334:105 111.00774:8298 111.09368:379 112.00623:1583 112.03496:590 112.06426:50 112.98542:44 113.13193:7 114.01865:548 114.07998:20 122.0211:129 122.05241:248 123.04242:134 124.0108:1705 126.01728:151 127.00388:62 127.95597:193 129.13232:199 129.15724:6 129.19652:2 129.86438:0 130.66122:2 134.04198:14…
870	0.933	201.8011	100.03716:440 101.02484:2792 102.05629:981 103.05738:56 104.04193:2523 105.0182:80 107.01175:149 107.0435:131 107.90517:308 108.90092:6398 109.03195:218 110.02773:96 110.89693:4654 111.00797:1249 111.03783:134 111.09245:49 112.03954:137 112.89484:1185 113.02592:5737 113.16351:32 114.01931:2550 114.04745:265 118.05037:4117 118.90589:141 119.03447:1129 119.90417:162 119.94337:105 120.02502:220 120.…
871	0.954	202.03801	100.01066:983 101.02193:6094 101.23123:41 102.02266:443 102.07291:388 103.00778:196 105.02197:524 107.01356:215 107.0443:439 108.04153:569 108.06547:451 108.89941:334 108.95767:59 109.03257:344 110.05254:650 110.89866:862 111.0089:3128 112.00435:858 112.03326:432 112.89597:288 113.02723:4121 113.39653:55 114.01876:3554 114.15874:43 115.00431:3299 115.43236:38 116.00964:224 116.0365:296 116.07074:…
872	7.388	202.10815	101.02278:771 107.00917:324 109.02983:325 111.007:217 112.98477:8813 113.06365:517 113.11322:327 113.98747:270 117.03246:344 118.93734:586 119.00114:365 119.0579:227 119.94628:964 120.02068:323 120.95243:901 120.98714:487 121.02822:413 121.9445:301 122.88522:266 122.96813:769 123.00663:2503 124.01398:2409 125.0222:6290 126.02499:309 128.3623:224 130.0829:239 130.96281:425 130.99048:329 133.02414:…
873	7.581	202.10835	101.02368:1925 101.07492:312 102.95034:398 107.01756:403 112.28676:229 112.98477:8249 113.10881:372 113.58496:219 114.99306:211 117.02858:296 118.93695:682 118.98862:629 119.04448:318 119.94578:1113 120.0255:205 120.95279:1420 121.02904:562 121.94005:531 122.97169:973 123.00803:1577 123.07623:365 124.01744:1956 125.02312:4585 125.87536:426 126.881:238 127.64841:211 127.86868:580 129.02394:223 129…
874	1.229	203.01654	100.04121:216 100.93389:102 101.02276:493 102.04295:165 102.99818:28 105.01547:357 105.9228:78 106.89536:20 107.03707:397 108.01525:9 108.04588:292 109.02682:279 110.02371:1207 111.008:7918 111.12574:143 111.96094:27 112.01237:748 112.9832:602 113.01778:805 113.94032:58 113.99375:1061 114.05052:295 116.01512:173 116.06992:484 117.93345:50 119.03004:449 120.04015:182 120.05878:186 120.99709:422 12…
875	0.976	203.02069	100.01001:610 100.09525:175 100.83983:28 101.2407:93 101.72189:25 101.93549:75 102.02399:257 102.05012:1160 103.01459:789 104.06375:30 105.01849:2375 107.02301:1174 108.90163:352 109.0285:477 110.02605:675 110.0569:486 110.89632:98 110.9729:1378 111.09584:606 111.38808:76 112.01263:1151 112.89284:124 112.98533:427 113.02266:4163 113.17706:114 113.27563:28 113.38288:26 113.99316:2188 114.0494:761 …
876	3.251	203.08006	101.01925:272 101.93595:222 102.94559:405 102.98218:274 103.91543:227 105.92625:211 107.90714:645 109.90786:291 112.9835:9093 113.14487:245 113.98563:289 114.94283:205 116.04916:709 118.90176:438 118.93485:1286 118.99129:1111 119.02145:505 119.94553:1833 120.95292:2179 121.94421:668 121.97722:289 122.88931:318 122.96831:1861 123.00373:821 123.04213:332 123.88039:336 123.97523:212 124.01595:483 12…
877	0.944	203.79591	100.03872:289 101.02442:1745 102.05716:689 102.07828:662 103.04386:156 108.90084:11173 110.89769:8258 112.89684:1822 113.02973:2466 114.11069:257 116.00294:93 119.03373:2619 119.94476:1081 120.00969:59 121.94075:335 122.89983:1 124.06198:83 124.98673:42 125.87119:1 125.98987:34 126.08819:33 127.00118:163 127.11533:126 127.86903:0 133.04517:202 135.02866:5550 135.92036:6881 137.91664:2570 139.0820…
878	1.001	203.79977	100.00982:549 101.02322:3146 102.03146:100 103.00191:295 105.01868:1288 105.10308:27 105.92725:48 107.01385:717 107.90788:838 108.01692:25 110.89849:151 111.0087:2322 112.00612:78 112.89583:143 112.98505:1 113.0223:3881 114.02437:540 115.00276:2721 116.00959:253 116.92329:31 117.0188:650 119.03362:1609 119.17424:75 121.03114:187 122.92818:105 123.00784:13782 124.01471:4250 124.20041:27 124.24271:…
879	0.946	204.08374	103.00212:191 105.0172:3 107.90334:412 108.0415:256 108.90128:35 112.00719:231 112.98478:1 114.05575:39 115.00573:1332 116.06509:184 117.01748:433 119.03661:1536 119.10114:8 119.93842:301 120.04267:292 123.00803:588 123.13786:44 123.90062:302 124.01498:40 125.02365:201 125.95594:218 126.08128:91 126.87878:206 127.00591:165 128.96103:177 129.0999:256 130.0195:198 132.04041:183 133.06357:98 134.915…
880	0.892	204.9785	102.02458:79 102.05534:484 102.95501:352 103.96706:41 104.0343:6623 104.14643:75 104.95419:172 109.03856:260 109.09779:39 110.07122:86 113.03407:11037 113.16594:184 113.43888:42 113.51115:40 114.01971:6665 114.10775:106 114.13403:207 118.04925:5269 118.13697:181 118.21631:56 118.92992:1684 119.10394:113 120.06269:117 120.92693:675 120.97193:0 127.05152:645 128.0361:27 130.04808:300 130.96013:644 …
881	1.331	204.99249	101.02547:57 101.97087:26 104.97517:13 105.92239:119 106.89532:150 106.93447:44 107.01598:80 107.90621:634 108.01208:120 108.05023:193 109.0201:116 109.9023:283 110.02264:239 110.97288:237 111.00594:0 112.06588:126 112.98373:429 113.05312:69 113.09711:16 113.93279:80 114.9984:73 116.90685:536 117.0164:3515 117.92663:123 118.90063:122 119.0247:46 120.04404:32 121.92873:165 122.0665:153 123.00746:1…
882	1.256	205.03394	100.03986:216 101.0225:1179 102.04107:212 103.00316:58 104.04269:70 104.99222:59 105.03752:301 107.03221:242 108.04181:275 109.03162:330 110.02396:1239 110.0529:462 110.94197:60 111.00851:7918 111.0967:137 111.24619:49 112.03427:695 112.10423:62 112.98363:681 113.01853:1332 113.93791:58 113.99434:1061 114.04665:498 115.02997:523 115.08419:254 115.30153:56 115.95439:79 116.03105:130 116.07132:484 …
883	0.966	205.036	100.00921:610 100.23997:47 101.47961:40 102.02675:478 102.05195:645 103.01788:794 103.86816:41 105.01771:2375 107.01239:1095 107.0309:1292 107.06694:155 107.56875:38 108.0352:212 108.90147:352 109.02897:477 110.02853:675 110.06149:213 110.90158:98 110.97354:1378 111.09397:522 111.12537:579 111.19492:175 111.35268:39 112.01382:1115 112.17084:40 112.98409:427 113.02179:4163 113.18329:114 113.7467:4…
884	11.999	205.04881	100.0097:215 100.93989:224 101.02232:336 101.79417:237 101.94057:328 102.08953:260 102.6638:223 102.9539:260 104.19604:202 104.49034:235 104.53827:214 105.03254:347 105.22604:209 107.02525:416 108.02319:205 108.82637:231 110.18298:218 110.49431:243 110.85837:208 111.00645:253 112.98456:9105 113.07341:643 113.98462:326 114.13075:231 114.52717:216 115.00173:212 115.05313:362 116.06235:229 117.02724…
885	4.733	205.83698	102.95065:267 112.98444:12708 113.07172:649 113.98902:451 118.93888:549 118.98971:459 119.94428:1268 120.95217:693 121.94184:652 122.89323:436 122.96746:873 123.00426:515 123.87936:475 124.01565:656 124.88695:277 125.02455:798 125.87212:4900 126.88004:1822 126.94129:230 127.86875:3233 128.87772:902 129.86871:471 129.97539:750 130.87283:208 130.96527:458 136.94887:1186 138.9631:1017 141.86635:1853…
886	2.934	205.83711	101.93645:232 102.95035:306 103.91818:273 112.98488:10693 113.06671:464 113.13384:254 113.98482:210 118.94009:781 118.98954:472 119.94647:1073 120.95251:836 120.9954:240 121.94467:491 122.89512:371 122.96581:669 123.04343:978 123.87571:216 124.89214:227 125.02332:478 125.87164:6342 125.96139:319 126.88342:1182 127.86742:4030 127.95224:257 128.87613:959 128.92755:218 129.87085:397 129.9726:426 130…
887	15.254	205.83752	100.93475:235 102.95689:473 103.91613:209 104.95178:271 112.98477:11661 113.07156:589 113.15025:264 118.94146:262 118.98925:233 119.94643:2247 120.95293:230 121.94444:723 121.99316:207 122.89307:244 122.96806:688 123.87913:439 124.89406:203 125.02109:202 125.87156:6267 125.96609:340 126.87889:1234 127.86961:3614 128.87657:1054 129.86736:761 129.97461:1124 130.87819:271 130.964:555 130.98784:413 1…
888	1.776	205.83762	101.93894:376 108.96103:205 112.9842:9111 113.07296:508 118.93521:570 118.99168:671 119.94334:557 120.95264:868 120.98309:373 121.94293:223 122.89134:603 122.96664:1074 123.00724:338 123.88184:391 124.8877:292 125.02432:417 125.87146:6629 125.96397:404 126.87877:1375 127.86925:4008 128.87469:872 128.91077:263 129.86864:876 129.96935:337 130.87038:264 130.96039:763 131.89343:212 136.94746:1212 138…
889	20.148	205.83766	100.9309:229 102.95104:348 103.01221:268 104.95383:368 111.22552:228 112.98463:10638 113.06918:579 113.98647:312 116.91669:320 116.94083:278 118.94133:208 118.99287:351 119.94626:2860 120.03752:250 120.92419:258 120.95303:493 121.9442:941 122.88979:454 122.96626:548 123.01176:285 123.89053:221 124.00697:252 125.87096:4718 125.91991:458 126.88251:847 127.87009:2966 127.9143:449 127.95748:240 128.8…
890	24.649	205.83772	100.00963:237 100.93107:307 101.93121:225 102.95467:398 107.90858:263 112.98481:11734 113.07092:698 113.98524:338 114.08768:224 119.94509:2462 120.89118:252 120.95119:401 121.94344:839 122.89606:211 122.96775:392 123.00226:209 123.87384:548 125.87305:6796 126.87853:1509 127.86871:4372 127.9484:251 128.87712:816 129.8688:832 129.97375:1692 130.18495:232 130.96933:477 134.89357:273 135.9021:264 136…
891	1.728	205.8378	101.02334:281 101.93912:221 102.94522:252 103.91479:207 107.90718:530 109.90221:228 111.01482:203 112.98414:6902 113.98806:287 116.99382:221 118.89331:233 118.93913:688 118.99316:901 119.94352:630 120.95149:1298 121.02431:241 121.9277:444 122.89355:441 122.96594:1066 123.00454:649 123.05111:230 123.88081:375 124.01318:244 124.89236:291 125.02666:838 125.87237:7565 125.96411:432 126.02029:221 126.…
892	22.548	205.838	100.93204:283 102.95671:253 112.98476:14691 113.07346:892 113.98617:361 118.93739:383 118.99022:283 119.94559:2348 120.02991:224 120.94887:579 121.94363:718 122.89439:296 122.96792:288 123.88032:541 124.88861:282 125.87207:6317 125.96213:386 126.04917:212 126.87729:1190 127.86865:4608 128.87758:1044 128.91354:252 129.8638:592 129.93544:217 129.97351:1554 130.87303:232 130.96184:471 130.98518:437 …
893	7.383	205.838	102.95377:276 104.95865:275 112.98475:11099 113.07325:590 113.99155:212 118.93826:663 119.94512:2387 120.95332:898 121.02689:384 121.94295:826 122.89156:316 122.96921:874 123.01073:455 124.01509:416 124.88637:254 125.02383:1437 125.87289:2427 126.87952:637 127.87022:1715 128.87413:770 129.86916:320 129.97397:1075 130.97644:496 132.98262:220 136.94637:1314 137.01347:432 138.96422:941 141.86711:966…
894	21.691	205.83806	100.92901:234 101.94445:270 102.95609:363 104.92191:200 112.98441:14671 113.06892:939 113.98477:336 116.904:266 116.92338:213 118.93843:346 118.99107:379 119.94643:2452 120.90448:260 120.95642:404 121.94509:609 122.89118:557 122.966:254 122.99604:221 123.87826:523 124.89101:204 125.87115:8204 126.01743:293 126.8803:1442 127.86918:4524 128.87813:857 129.86609:932 129.97563:1403 130.86955:234 130.9…
895	9.129	205.8382	102.95273:268 104.95869:218 112.98483:11629 113.07171:495 113.10264:434 113.98879:405 114.95019:228 118.93509:486 118.98952:329 119.01178:235 119.94625:1612 120.95253:653 121.94451:804 122.89388:452 122.96799:540 123.00385:236 123.87502:306 125.87045:4445 126.87925:998 127.8698:2677 127.99333:255 128.87677:622 128.91933:244 129.86516:595 129.97656:841 130.96718:462 136.94505:900 136.98253:283 138…
896	1.852	205.8383	103.91999:239 107.90205:446 109.90335:250 112.98431:9939 113.07249:427 113.98862:261 114.9486:224 114.98927:205 118.93683:571 118.99245:1028 119.94458:991 120.95017:970 120.98251:340 121.94791:456 122.89053:518 122.96749:755 123.00487:381 123.88326:514 124.01856:299 124.88505:330 125.01904:529 125.87135:8492 126.88011:1512 126.94665:237 127.8696:4786 127.96405:390 128.87387:1020 129.86662:906 129…
897	13.902	205.83833	100.01269:240 102.95582:455 112.98468:7497 113.07513:414 113.14253:212 113.98637:291 118.93828:503 118.98904:214 119.90257:208 119.94541:3304 120.95134:826 121.03026:278 121.94149:850 122.89002:216 122.96237:218 123.04171:240 123.87457:245 124.88776:360 125.87293:4627 126.87993:1103 127.86893:2702 127.94415:275 127.99287:237 128.87494:1052 129.86873:716 129.97551:1038 130.96567:325 136.95328:526 …
898	21.743	205.83838	112.98449:1069 113.0418:364 117.91317:59 122.05088:53 122.89815:377 123.87352:37 125.87148:2940 126.01949:52 126.0895:53 127.86942:4451 127.96991:163 128.8761:503 129.87024:330 141.86804:1484 141.92848:107 147.10326:150 147.38591:65 151.00667:52 153.86832:388 153.89046:405 158.84668:476 161.84926:297 163.84442:289 165.00439:70 167.86226:439 180.89458:391 181.91411:199 183.86404:104 188.86157:114 …
899	15.512	205.83846	100.93008:240 102.95361:456 107.00871:329 112.98442:6830 113.06778:376 113.98606:241 116.97028:201 118.90257:209 119.04617:556 119.94615:2083 120.06053:208 120.95359:338 121.02094:239 121.94064:528 122.88924:393 122.97296:228 123.88775:320 125.87169:5892 125.99215:257 126.87868:1453 127.86754:3567 128.87531:1114 129.86676:739 129.97301:945 130.87108:256 130.97061:390 135.89873:210 136.90184:235 1…
900	24.558	205.83849	102.95458:511 102.97603:454 104.95322:168 106.90122:41 107.91087:120 113.10281:131 114.08377:62 118.93488:373 119.04017:91 119.55257:41 119.94582:3289 120.95521:554 121.94021:1043 121.97701:114 122.89336:186 122.96995:446 123.00004:61 125.8716:1657 126.88111:60 127.86894:1066 127.95456:40 128.87589:361 129.86049:269 129.97429:936 132.86247:50 134.86624:213 136.94701:741 138.96252:581 138.99881:26…
901	11.682	205.83867	100.00428:490 102.95354:353 112.98473:11915 113.06998:684 113.98563:208 116.90954:214 118.93882:228 118.99187:394 119.94624:1121 120.95767:229 121.94326:499 122.96541:451 123.0014:208 123.04759:205 123.87531:411 124.88541:338 125.01836:230 125.87142:4784 125.93561:385 125.96898:308 126.87933:955 126.92355:273 127.86822:3510 128.8768:1145 129.86641:850 129.97462:954 130.87122:271 130.97365:420 133…
902	22.157	205.8387	100.01048:298 100.93196:285 100.96135:218 101.93478:281 102.95438:517 104.95547:261 107.90666:247 112.9845:7571 113.05331:523 113.18549:215 113.54394:204 113.98899:370 114.94434:258 118.98477:210 119.94631:2855 120.03425:304 120.94946:552 120.98566:245 121.94302:1243 122.89215:438 122.96739:320 123.88973:441 125.87096:5642 125.96305:500 126.88414:1304 127.86856:3544 127.97625:219 128.87659:882 12…
903	25.887	205.83875	100.00637:90 102.95103:84 102.98933:39 109.07581:57 113.10733:24 116.93011:132 117.92799:14 118.30426:21 118.93745:123 120.9904:35 122.89052:68 124.8902:82 125.87215:2505 126.88046:500 127.86813:1601 128.87688:372 129.86676:418 129.97572:529 130.00804:3 130.9751:125 131.02032:55 134.88188:121 134.98958:58 135.91199:83 136.90253:74 136.94742:254 137.94241:13 141.86963:731 143.86351:514 143.88748:5…
904	13.353	205.83878	102.37251:216 102.95401:350 103.91456:272 112.98432:9645 113.07217:486 113.98615:203 118.93708:486 119.94626:2266 120.95257:758 121.94219:750 122.89321:368 122.96638:459 125.02361:306 125.87176:3903 125.99843:241 126.87787:860 126.99306:220 127.86971:2764 128.02174:209 128.87607:777 129.86623:461 129.97292:604 130.96364:375 130.99022:281 136.90768:238 136.94786:1041 138.90915:230 138.96333:668 14…
905	24.208	205.83879	112.98465:1134 113.17141:54 113.98434:85 122.89037:138 123.89568:432 125.8709:4914 125.96966:128 126.87862:998 127.86945:3298 128.87474:605 129.86522:544 129.97429:402 135.89832:70 141.86691:1330 143.86525:963 143.9325:19 145.86545:119 146.96465:0 147.12486:0 147.89441:1 151.88268:398 153.86806:290 158.845:489 160.84155:6578 160.93988:109 161.84822:224 161.89348:43 162.83786:6489 162.94383:217 16…
906	9.38	205.83899	101.93626:213 112.9846:13942 113.07169:755 113.09757:436 113.19873:294 113.98185:226 116.98945:224 118.94176:343 118.98888:340 119.94578:1550 120.95258:706 121.02865:255 121.94315:310 122.89342:272 122.97005:512 123.01095:345 124.01688:315 125.02381:535 125.87139:5250 125.99815:205 126.88097:842 127.86926:3065 128.87453:899 129.8678:452 129.97388:889 130.96323:423 136.94621:648 136.97865:334 138.…
907	8.046	205.83911	112.98392:13475 113.13298:233 113.99269:286 118.93546:518 118.99232:262 119.94531:1508 120.95183:683 121.03326:268 121.94299:508 122.971:403 125.02262:572 125.87212:4478 125.97058:387 126.87721:739 127.86825:2891 128.8777:940 129.86581:778 129.97609:420 130.9785:315 135.91321:228 136.9453:884 137.00993:286 138.96373:938 141.86687:965 143.8647:500 144.98981:258 145.94582:260 146.96382:7701 147.890…
908	15.805	205.83932	100.00606:334 102.95464:443 112.98437:4555 119.94547:2164 120.95165:433 121.94323:417 122.89232:384 122.9659:296 123.8901:457 125.87253:6144 125.9601:425 126.88132:1222 127.86885:4231 127.96964:269 128.87686:922 129.86436:868 129.89981:212 129.97498:1028 130.96455:365 134.8867:205 136.90669:327 136.94885:333 138.96606:452 140.90933:232 141.86642:2066 141.92905:264 142.87823:327 143.86743:1074 144…
909	14.125	205.83955	102.95157:459 112.98392:13383 113.06721:627 113.09834:398 113.21878:262 113.99254:280 114.0127:212 118.93725:313 118.99021:371 119.94593:2208 120.95544:352 121.02834:350 121.94307:874 122.89816:356 122.96753:429 124.89063:423 125.8725:4658 126.00842:219 126.88118:1013 127.8693:2894 127.98545:211 128.8781:652 129.86635:737 129.97385:1129 130.011:321 130.87317:220 130.9832:410 135.90988:281 136.943…
910	23.746	205.8399	100.00745:317 102.95261:712 102.97368:334 112.15889:203 112.98385:9593 113.07087:594 113.12069:261 113.99085:399 117.92397:240 118.93787:427 118.98875:254 119.94491:2919 120.01864:273 120.94771:473 121.0252:275 121.94209:1182 122.89391:304 122.96806:612 123.88058:255 125.8728:3595 126.88063:675 127.86793:2181 128.87486:519 129.86534:465 129.97456:1454 130.9597:373 130.99384:231 132.86151:303 134.…
911	7.094	206.08115	101.02365:437 101.93971:201 102.94975:512 103.91427:214 109.02721:229 112.98445:13036 113.07156:711 113.14068:220 113.22345:217 113.35764:213 113.98752:488 116.09396:210 117.91108:245 118.93649:996 118.98911:767 119.03175:434 119.13638:260 119.9448:1877 120.01278:462 120.03554:243 120.50567:210 120.9536:1300 121.02727:601 121.06099:278 121.94404:835 122.02627:220 122.96806:1363 123.00702:609 123.…
912	8.067	206.97044	101.02007:261 105.32615:219 105.35068:207 109.03011:314 112.98414:12263 113.06831:605 113.10042:390 113.98669:504 117.93262:207 118.93822:764 118.99245:489 119.94597:1839 120.02037:216 120.95148:1175 121.94582:541 122.96748:909 123.00398:967 123.04723:432 124.01584:636 125.02286:3487 125.08765:420 125.12368:213 125.87089:1209 126.87706:415 127.86756:865 129.97279:528 130.97765:303 135.00653:228 1…
913	4.456	206.97066	101.03102:481 105.02652:236 107.0101:375 107.05162:364 108.02003:208 109.02901:566 111.00453:304 111.04036:207 111.08091:233 112.9838:5302 113.07545:371 113.10447:221 114.99712:216 117.03484:590 118.03534:298 118.93652:703 118.9936:791 119.04935:2089 119.14422:206 119.94472:927 119.99207:225 120.05549:294 120.95358:1241 120.98618:452 121.0261:395 121.94798:386 122.03711:227 122.07661:210 122.9678…
914	2.328	206.97081	101.94108:215 102.95029:370 102.9952:375 105.0286:235 107.90616:1123 109.90401:318 112.98541:8629 113.13454:261 114.94451:446 114.99081:421 116.92316:284 118.89882:364 118.93668:1395 118.99257:1038 119.94572:1538 120.9527:1666 121.06712:214 121.94149:681 122.89045:522 122.96845:1483 123.00594:937 123.87677:908 123.92767:228 124.01391:348 124.88997:369 124.96665:222 125.02135:695 125.87166:12878 1…
915	1.462	206.97095	101.94167:244 102.94778:436 107.01066:215 107.90311:634 107.93524:200 109.89914:413 112.98433:14810 113.07096:677 113.98674:256 114.94744:256 118.89676:228 118.93846:900 118.98934:874 119.94327:1210 119.98448:268 120.95155:955 120.98755:373 121.93848:408 122.88979:467 122.96862:950 123.00622:473 123.87982:668 124.01291:336 125.02137:1285 125.8714:9672 125.96152:470 126.00729:272 126.87885:1291 12…
916	6.263	206.97095	101.02345:3911 102.02662:101 102.95039:92 103.91944:95 106.89882:62 110.90237:39 113.01966:3865 113.09693:169 113.13216:71 118.93665:371 118.9878:236 119.03303:2384 120.95388:828 121.94041:10 122.89409:242 122.96684:589 124.01817:19 125.87149:975 126.88364:17 127.86933:663 127.92675:137 129.01843:80 129.05128:30 129.86789:279 131.03539:709 136.94785:485 138.96475:803 139.0674:54 141.00218:96 141.…
917	2.436	206.97101	100.16685:232 101.02248:306 101.9419:320 102.9502:300 102.99563:661 105.06743:229 107.90547:1196 108.01999:492 108.04158:416 109.02776:422 109.05939:224 109.90329:314 111.00623:448 112.98422:5273 113.98724:252 114.94949:346 117.01559:294 118.90071:398 118.93816:971 118.99152:1280 119.03418:383 119.9436:950 120.95491:1584 121.94031:474 122.89384:475 122.96822:1712 123.0049:1517 123.88062:400 124.0…
918	3.263	206.97105	101.01925:272 101.93595:222 102.94559:405 102.98218:274 103.91543:227 105.92625:211 107.90714:645 109.90786:291 112.9835:9093 113.14487:245 113.98563:289 114.94283:205 116.04916:709 118.90176:438 118.93485:1286 118.99129:1111 119.02145:505 119.94553:1833 120.95292:2179 121.94421:668 121.97722:289 122.88931:318 122.96831:1861 123.00373:821 123.04213:332 123.88039:336 123.97523:212 124.01595:483 12…
919	1.955	206.97124	101.02386:267 101.946:322 102.95081:359 102.99557:488 103.01851:264 103.05844:259 107.00001:225 107.9054:582 112.98365:7900 113.11401:253 113.98591:338 114.94099:343 118.93781:626 118.98994:1014 119.02835:357 119.94473:1471 119.99153:313 120.9513:1836 121.03181:271 121.93935:397 122.89514:472 122.96643:1583 123.00154:728 123.05591:214 123.87492:425 123.8979:530 124.01435:388 124.8986:351 124.9710…
920	2.38	206.9713	100.97878:286 102.95059:228 102.99599:766 104.97076:224 107.90644:1603 108.9074:281 109.90271:478 111.00078:226 112.03631:448 112.98351:9241 113.98665:202 114.94561:399 114.98956:398 115.05859:242 117.00367:211 117.93165:212 118.93448:1239 118.99187:1168 119.94501:2346 119.98139:476 120.89489:271 120.95499:1683 121.94225:993 122.89128:739 122.97019:1337 123.00268:496 123.0364:280 123.88214:1021 1…
921	0.817	206.97142	101.93886:0 102.95182:602 103.01095:28 104.9538:268 112.98401:2113 113.98367:32 114.99103:159 117.93235:79 118.93891:32 118.99119:1176 119.94359:293 120.95413:139 122.96802:108 129.9752:3144 130.06628:83 130.96585:131 135.90454:13 136.94948:237 138.92535:11 138.96838:231 139.89032:57 140.89307:93 143.89149:384 144.89729:0 145.89064:80 145.9328:133 146.89265:58 147.92696:60 158.97237:60 160.88962:…
922	20.518	206.97144	100.00932:274 100.92978:508 102.95168:378 104.54631:228 105.47562:223 106.78024:222 112.98402:14161 113.07327:822 113.98915:367 116.92696:565 117.93211:261 118.89456:207 118.93613:597 118.99017:306 119.94567:3586 120.00983:305 120.94935:1228 120.98516:280 121.03244:225 121.94306:869 122.89288:209 122.96906:568 123.8799:319 125.06991:206 125.87233:3197 125.97308:289 126.02606:209 126.87801:671 127…
923	1.403	206.97151	101.94017:5 103.91496:22 106.89536:151 107.90566:602 109.90154:322 111.03806:101 117.00996:353 118.89621:256 118.93546:519 118.99058:527 119.90827:196 119.94847:556 120.95251:783 120.98837:189 121.02761:37 121.92729:378 122.96576:345 123.03893:68 123.87912:384 124.88159:61 125.87196:4982 126.87842:1 127.86855:3441 128.87682:0 129.86717:583 129.92342:633 129.97946:112 130.08208:280 130.96375:29 13…
924	1.551	206.97156	102.95009:321 104.95276:201 106.89515:242 107.9049:714 107.94342:207 109.90139:254 111.00769:250 112.98499:6593 113.10872:223 113.14024:202 113.98409:235 118.89805:315 118.93787:763 119.00047:741 119.94717:1212 120.00771:206 120.95183:1303 121.94445:452 122.89387:577 122.97021:875 123.00657:1166 123.87782:689 123.951:257 124.01556:997 124.8949:203 124.95343:215 125.02054:1075 125.87137:10101 125.…
925	1.168	206.97174	104.9245:21 106.89725:147 107.90414:171 109.89893:111 111.00877:579 113.9821:65 115.04508:2 118.99019:319 119.90414:228 120.98746:46 121.91998:213 122.96503:39 123.8852:441 125.87171:117 126.88197:189 127.86857:448 128.87561:112 129.86632:46 133.01277:2140 133.92191:726 135.91222:237 136.91933:358 136.9471:233 137.01747:187 138.96214:200 139.89494:77 140.88989:100 141.87013:487 141.92928:56 141.9…
926	8.033	206.97203	117.01552:97 118.93745:279 118.99361:205 119.94543:808 120.9537:1030 121.94283:252 122.96714:926 125.26273:39 125.87479:69 126.87653:420 127.86691:931 127.93859:39 128.87694:203 128.95575:39 129.97189:435 130.875:38 130.96066:388 130.98499:104 134.98477:116 136.94745:1544 137.94318:91 138.96596:90 139.87889:53 140.96083:84 141.86868:472 143.86134:432 144.87808:94 144.99246:96 146.96439:6796 147.0…
927	8.098	207.04283	101.93726:203 102.95345:354 107.00808:247 107.0472:237 107.90627:245 109.02875:898 110.0327:224 110.51095:214 112.98518:7303 117.00303:228 118.94054:630 119.03361:377 119.09127:223 119.9445:2159 120.01478:221 120.95226:1480 121.02905:699 121.94695:483 122.9702:910 123.00745:2132 123.03873:856 124.01601:2502 125.02376:11884 125.19215:324 125.34026:255 125.87028:783 126.02728:828 126.88125:329 127.…
928	0.93	207.04822	102.05021:823 103.00686:2 107.0118:832 107.04421:134 107.09458:50 108.90064:4329 109.03202:76 109.35337:38 110.03045:243 110.8979:3243 111.4549:79 112.89191:589 112.98428:789 113.02263:2461 113.19833:168 114.05237:152 114.10696:29 115.00842:832 115.08613:357 116.00919:154 117.02282:711 117.08827:27 118.01724:43 118.04719:65 119.03368:641 119.90305:30 119.94503:99 120.01265:220 123.0069:4760 123.1…
929	9.733	207.06561	100.01032:225 101.00317:203 103.04125:217 103.43725:202 105.4266:226 107.01436:276 107.36773:232 108.02382:433 108.36555:200 109.02753:701 110.80355:213 112.98397:8178 113.07237:519 113.40211:302 113.45229:222 113.98634:237 114.01165:212 118.93527:520 119.94563:1097 120.01685:256 120.95211:1193 121.02777:505 121.94183:391 122.03789:582 122.08971:221 122.96878:670 123.00482:954 123.04105:668 123.0…
930	25.898	207.83376	100.00636:90 102.95677:112 102.99392:38 104.95671:18 116.92772:8 118.93609:123 118.99313:74 120.04135:49 122.89291:68 123.88927:177 124.88918:82 125.87278:2505 125.92791:55 125.99607:39 126.87952:500 127.86953:1601 128.87769:354 129.86563:418 129.9762:529 130.86885:37 130.96042:81 130.99242:85 134.86029:24 134.89517:190 134.9198:85 136.95021:254 138.91528:38 140.91832:25 141.86972:731 142.87463:1…
931	20.777	207.83405	100.00433:282 102.95361:731 102.98991:259 103.9174:208 112.98393:9810 113.0703:593 113.10061:342 113.98748:206 118.92876:286 118.98875:466 119.94372:2883 120.95031:490 121.94433:1054 122.89482:310 122.9678:444 123.87576:339 123.89503:247 125.87164:4397 125.9948:245 126.87911:1064 127.86708:2673 127.90703:576 128.87598:603 129.86801:612 129.97423:1116 130.03969:202 130.96999:438 132.90129:223 134.…
932	8.041	207.83434	102.96863:235 112.98443:13037 113.07079:739 113.11161:321 113.98531:459 114.98325:314 118.93615:386 118.99387:426 119.94441:1139 119.98562:226 120.9534:793 121.94466:701 122.8905:323 122.97158:495 123.00623:252 123.88042:275 124.01136:209 125.02657:387 125.87169:4242 126.88184:992 127.86839:3035 127.92524:283 128.87601:632 129.86774:628 129.89984:216 129.97141:854 130.9603:375 130.98984:359 134.9…
933	1.731	207.8345	101.02132:203 101.94072:212 103.9202:270 107.90475:376 108.90578:290 112.98499:9878 113.07063:626 118.94334:434 118.98969:925 119.9463:841 120.95073:1644 120.9893:549 121.92941:270 122.89275:712 122.96912:1080 123.00803:548 123.87691:383 124.01583:277 124.88884:360 125.02414:498 125.87174:5834 125.96358:265 126.87974:1407 126.9981:238 127.86922:4000 127.94717:298 128.87671:1166 128.92134:266 129.…
934	16.121	207.83464	100.92562:225 112.98444:6544 113.13888:262 113.99504:211 118.93104:220 119.94684:1666 120.95136:470 121.94147:582 121.97375:203 122.893:349 122.96835:219 123.02193:215 123.88801:363 124.88966:203 125.87208:5284 125.99126:260 126.88116:901 127.86916:2915 128.8766:660 129.8638:659 129.97455:1568 130.87091:364 130.96696:682 133.99504:203 134.90273:217 136.94856:706 138.96133:371 141.86456:1528 142.8…
935	23.745	207.83476	100.00745:317 102.95261:712 102.97368:334 112.15889:203 112.98385:9593 113.07087:594 113.12069:261 113.99085:399 117.92397:240 118.93787:427 118.98875:254 119.94491:2919 120.01864:273 120.94771:473 121.0252:275 121.94209:1182 122.89391:304 122.96806:612 123.88058:255 125.8728:3595 126.88063:675 127.86793:2181 128.87486:519 129.86534:465 129.97456:1454 130.9597:373 130.99384:231 132.86151:303 134.…
936	9.761	207.83481	102.95155:234 112.98455:14252 113.06952:634 114.99048:239 118.94189:345 118.98902:246 119.94363:1077 120.95181:591 120.98358:305 121.03129:290 121.94154:620 122.89074:710 122.96844:792 123.00269:350 123.887:215 124.88641:295 125.02517:495 125.87383:4026 125.96853:300 126.88139:1076 127.86768:2569 128.87645:695 129.86774:637 129.97363:839 130.96013:397 130.98584:214 136.94693:940 137.00301:262 138…
937	19.828	207.83485	100.00438:348 100.92586:264 102.95129:361 112.98415:10728 113.06867:594 113.135:224 113.9833:257 114.90321:229 116.93629:217 118.93129:237 119.94558:2410 120.946:386 121.94207:676 122.88898:336 123.87718:443 124.98537:368 125.02006:258 125.87167:5384 125.97551:277 126.14993:200 126.88051:808 127.86819:3783 128.02406:286 128.87653:856 129.86821:717 129.97456:1081 130.97058:419 136.94536:440 137.01…
938	15.8	207.83492	101.02802:239 102.96101:349 112.98477:13529 113.07058:565 113.98964:261 118.99044:222 119.94688:2106 120.95454:354 121.94211:525 121.97144:223 122.89592:297 122.96264:294 125.87153:6365 126.03564:225 126.87968:1243 126.93285:244 127.86884:3518 127.92822:427 127.99039:259 128.87508:866 129.86588:795 129.97481:866 130.87143:246 130.97052:428 133.90773:204 134.89597:252 135.91158:244 136.907:237 136…
939	24.684	207.83492	100.00626:229 100.02959:213 100.92777:253 102.95692:605 107.90504:296 109.89946:212 112.98384:16283 113.07189:948 113.1285:351 113.99258:311 117.17125:204 118.94336:211 118.99531:229 119.94566:2386 120.01264:241 120.95189:288 121.02611:273 121.94369:748 122.96803:347 123.88197:641 124.88757:214 125.87193:7288 125.99782:309 126.87826:1072 127.86908:3977 128.87779:888 129.86858:715 129.97632:1234 1…
940	26.377	207.83498	100.00804:273 100.93005:435 101.93296:260 102.72054:212 102.95477:583 103.11573:203 112.9846:11188 113.07146:618 113.58234:205 113.9932:317 118.93457:305 118.98689:296 119.94604:3381 120.95424:550 121.94391:1261 121.99612:209 122.8902:285 122.97024:239 123.8744:386 125.87214:4761 125.96783:409 126.88082:827 127.86757:3134 128.87422:705 129.57471:205 129.86644:561 129.89459:240 129.97528:1238 130.…
941	23.257	207.83507	100.00538:268 100.93169:440 102.95427:520 103.91858:279 104.9521:430 112.9848:14662 113.07235:896 113.19669:244 113.25732:232 113.98753:347 114.98677:320 118.98981:275 119.94452:2643 120.00689:275 120.94817:269 121.02067:317 121.9437:1175 122.89356:215 122.97064:276 123.87965:369 124.88792:274 125.87141:6397 126.88369:991 127.86852:4454 128.87354:706 129.86639:677 129.97511:977 130.96619:421 131.…
942	27.255	207.83514	100.00587:529 100.92662:1100 101.01017:274 101.92735:304 102.95856:440 104.95621:280 107.52735:227 112.98453:11066 113.0717:650 113.98794:330 116.92569:221 117.92688:257 118.93549:514 118.98495:321 119.94559:5416 120.01788:538 120.95271:311 121.94113:1727 122.89137:398 122.96692:390 125.87241:2642 126.88099:898 127.86806:2002 128.87581:622 129.86584:444 129.97313:2027 130.97861:443 134.88919:541 …
943	21.637	207.83522	100.0076:209 100.9289:0 107.90523:210 114.31352:20 119.9454:1359 120.01587:240 120.04446:43 121.9425:566 122.88977:232 122.9302:27 123.01065:0 123.88227:281 124.88393:131 125.02486:150 125.8707:3476 125.93175:64 126.16041:28 126.88139:820 127.87002:2252 128.8781:493 128.94231:28 129.86635:459 129.97366:1267 130.96208:416 130.98828:463 135.91954:42 141.86592:989 143.86589:718 146.96489:18494 147.0…
944	21.58	207.83527	100.94033:236 102.95699:416 103.9265:247 112.98381:10122 113.06878:645 115.23233:212 116.92651:288 116.94683:224 118.93398:295 118.98922:455 119.02834:232 119.94582:3235 120.95143:730 121.94109:911 122.89153:258 122.96548:357 123.89265:227 124.88326:216 125.011:217 125.87168:4108 126.2747:257 126.88182:695 127.8694:2477 127.99719:225 128.8761:689 128.92142:241 129.86801:381 129.97531:1836 130.960…
945	9.384	207.83534	101.93626:213 112.9846:13942 113.07169:755 113.09757:436 113.19873:294 113.98185:226 116.98945:224 118.94176:343 118.98888:340 119.94578:1550 120.95258:706 121.02865:255 121.94315:310 122.89342:272 122.97005:512 123.01095:345 124.01688:315 125.02381:535 125.87139:5250 125.99815:205 126.88097:842 127.86926:3065 128.87453:899 129.8678:452 129.97388:889 130.96323:423 136.94621:648 136.97865:334 138.…
946	14.124	207.83542	101.944:228 102.95531:239 104.95408:238 112.98413:10218 113.07109:516 113.14737:227 113.98902:285 116.92673:206 118.9451:306 119.94411:2345 120.03892:211 120.95373:635 121.9441:809 122.90159:312 122.96978:550 123.00961:216 123.87148:250 125.87183:4617 125.96721:328 126.87872:1165 127.86874:3699 128.87814:788 129.86612:549 129.89757:223 129.97447:1389 130.02396:212 130.96053:409 130.98445:351 136.…
947	8.378	207.83543	102.95522:447 104.95867:281 112.98489:11746 113.043:923 113.07015:615 113.31908:206 113.98891:342 118.98962:485 119.94488:1414 120.95471:466 121.02702:257 121.94377:648 122.89457:441 122.96889:748 123.87778:311 124.01049:249 125.02367:693 125.87261:4552 126.88066:1387 127.86868:3593 128.87637:695 129.86906:848 129.97371:672 130.87807:202 130.95949:351 130.99207:323 134.88893:232 136.94968:888 137…
948	12.706	207.83548	102.95181:534 104.95492:254 109.91026:201 112.98418:13057 113.07234:599 113.10073:419 113.14915:304 113.98747:372 116.90296:220 118.93686:456 118.98859:349 119.94685:1817 120.95301:697 121.9426:574 122.96854:618 123.88205:437 125.87242:4011 126.87858:1084 126.91284:317 127.86791:2437 128.87634:985 129.86313:753 129.97548:832 130.87697:315 130.96777:529 131.01939:206 132.91081:231 135.92102:208 13…
949	13.393	207.83549	102.95444:202 104.95523:219 107.90255:220 109.90395:208 112.9848:6952 114.98758:276 117.50629:218 117.94065:210 118.93628:473 118.9881:339 119.94506:2103 120.00972:227 120.95486:459 121.02147:373 121.9446:607 122.89162:378 122.96694:659 123.89051:280 124.88943:258 125.87202:4230 126.87849:1202 126.93073:209 127.86839:2707 128.87859:744 129.86728:524 129.97368:1166 130.96188:359 130.98816:313 136.…
950	22.59	207.83559	101.92915:223 102.95909:443 103.01568:267 107.90843:210 112.98434:11599 113.0714:579 113.19061:250 113.98618:286 116.12293:218 116.92538:240 118.93424:619 118.98783:364 119.94597:4008 120.89877:210 120.95385:302 120.97762:215 121.02992:284 121.94111:1279 122.89335:467 122.96468:257 123.88248:474 124.88727:241 125.01585:210 125.43214:206 125.87209:5017 126.88287:860 127.86778:2351 127.98913:214 12…
951	24.615	207.83559	100.92406:12 102.95296:64 104.96494:49 107.90826:48 113.98562:82 118.93896:52 120.01791:6 122.89542:12 125.87256:158 125.95969:34 127.86927:135 128.87556:43 129.8665:51 130.96373:17 130.98764:54 132.95425:16 134.86368:166 134.89801:59 136.97905:115 141.86682:131 143.86436:108 145.85779:125 147.14555:9 147.25494:2 147.57608:29 148.89421:10 148.96855:1 149.89833:85 151.87518:73 160.83968:311 160.95…
952	9.994	207.8356	101.93219:234 104.95092:237 112.98522:12377 113.07262:664 113.18816:203 113.98877:243 118.93911:484 118.99195:289 119.94681:1300 120.95574:615 121.94563:690 122.89133:554 122.96976:546 123.87409:502 125.01751:226 125.87195:4786 125.97002:218 126.87816:1421 127.86914:3487 127.92883:338 127.96324:261 128.87553:863 129.86592:485 129.97665:493 130.97101:286 136.90244:236 136.94531:849 138.96443:819 1…
953	13.846	207.8356	102.95473:447 104.95355:276 112.98476:18446 113.07188:966 113.1883:244 113.98427:531 114.00766:258 118.9347:430 118.98733:239 119.94578:1678 120.09697:209 120.9521:574 120.9815:273 121.94336:864 122.96638:264 123.8734:434 125.01857:265 125.87128:6464 126.03447:208 126.8797:1393 127.87009:3980 128.87708:943 128.95006:206 129.86719:955 129.97498:900 130.97868:533 135.0452:202 135.90608:244 136.9058…
954	2.98	207.83562	102.95058:280 112.98449:11633 113.06574:669 113.24071:222 113.98927:526 118.93684:245 118.98827:574 119.94476:940 120.9508:669 121.94361:395 122.89055:351 122.9673:570 122.99874:342 123.04108:446 123.87524:381 124.89709:280 125.02052:756 125.8716:6911 126.87795:1932 126.93076:276 127.87003:3632 127.95748:239 128.87663:735 129.86658:712 129.9769:533 130.966:479 136.9485:926 138.96304:1085 140.9529…
955	6.935	207.83565	102.95345:290 112.98495:6841 113.06989:384 113.98389:296 118.93995:632 118.98879:287 119.94752:1184 120.01519:327 120.95325:851 120.98272:373 121.03051:350 121.94131:326 122.89318:326 122.97208:566 123.00386:363 123.87975:265 124.88538:207 125.02429:284 125.87147:4222 126.87941:1212 127.86884:2500 128.87688:914 129.86818:429 129.97775:595 130.96727:454 131.00424:217 136.94701:1304 137.01654:217 1…
956	27.173	207.83565	100.00852:641 100.07968:246 100.92854:1180 101.15212:200 101.92652:332 102.95663:504 103.922:253 104.95139:263 112.9845:12134 113.06966:564 113.10165:488 113.20197:228 113.99049:279 114.98696:221 116.71968:235 116.92963:669 117.91634:256 118.54115:215 118.90203:274 118.93636:333 118.99767:285 119.94524:4521 120.09831:241 120.9507:498 121.94241:1177 122.96567:418 123.88943:316 125.87148:3025 126.8…
957	24.21	207.83577	100.00662:234 100.93172:220 102.95444:301 107.90211:220 112.98443:17723 113.07163:933 113.1093:413 113.98814:701 114.98833:345 116.91584:296 118.98856:265 119.94557:2375 120.00928:235 120.26964:204 120.94827:304 121.9424:823 122.89025:389 122.96838:214 123.87753:511 123.90399:353 125.87245:6188 126.87952:1245 126.91393:322 127.86932:5135 128.87544:845 129.86732:770 129.89944:209 129.97194:1244 13…
958	2.552	207.83582	101.93402:225 102.94227:215 104.95918:267 107.90734:352 108.02042:298 109.028:406 109.9027:253 112.98415:7997 113.99043:292 118.93618:513 118.99236:635 119.03148:262 119.94499:1286 120.95162:1385 121.0318:209 121.93913:864 122.89645:284 122.96856:1218 123.00646:995 123.894:235 124.01669:769 124.88889:240 125.02265:671 125.8708:5448 126.8787:1491 126.92652:265 127.86919:3771 128.87875:749 129.8656…
959	24.524	207.83592	100.00765:302 100.94013:206 100.99164:226 102.95383:541 106.89869:287 111.98996:233 112.98423:9973 113.04044:951 113.07539:548 113.28036:203 113.98545:364 115.00282:246 116.92233:223 118.92156:410 118.98797:329 119.94476:3820 120.80383:239 120.91019:222 120.94805:390 121.94247:1079 122.77241:213 122.97075:537 123.00965:237 123.87213:391 123.89165:331 124.88385:244 125.01919:232 125.8715:3610 125.…
960	16.204	207.83594	100.0042:333 102.95666:359 104.84344:211 112.98458:5691 113.10744:209 117.52642:249 118.93479:300 119.94392:1966 120.95014:606 121.02464:217 121.94469:452 122.89476:260 122.96913:452 123.87617:367 123.89808:218 125.87225:5850 125.96525:361 126.87891:1049 127.86758:3759 128.87552:606 129.86441:712 129.97307:1023 130.96303:382 135.90041:265 136.94737:508 138.96046:497 141.867:1909 142.87723:265 143…
961	15.51	207.83615	100.00808:243 100.93443:217 102.95137:308 103.92408:201 107.00906:328 107.90398:236 112.98425:8473 113.06914:454 113.98691:330 118.93698:278 119.94493:1531 120.94616:255 121.94171:1064 122.89878:236 123.87459:468 125.02462:260 125.8709:5980 125.96181:336 126.87885:1424 127.86832:3855 128.87653:698 129.87015:493 129.97404:1199 130.02556:220 130.96886:258 135.89694:242 136.94727:504 138.96275:508 1…
962	1.146	207.83618	101.02345:345 101.94261:243 112.98463:7405 113.07449:374 113.98623:209 118.99239:380 119.03429:340 120.94642:394 122.89197:382 122.96563:251 123.87362:377 123.90039:399 125.8718:7484 126.00335:359 126.87974:1393 126.91745:301 127.86954:4233 128.03246:311 128.87773:633 129.86635:859 133.01521:746 133.92131:462 135.91252:359 136.93127:495 138.92949:401 138.95987:328 139.87759:312 141.86778:2480 141…
963	21.701	207.83636	100.006:98 100.93182:90 102.95181:304 112.98426:1449 113.98978:13 118.93915:36 119.94582:1575 120.94843:0 121.94197:542 122.89613:213 123.88255:162 124.90286:134 124.96078:27 126.88208:1363 127.86927:4684 127.94955:172 128.87541:91 129.86516:396 129.97421:1244 130.97421:150 134.89835:232 134.98494:29 135.90158:100 136.94177:1 138.96194:0 141.86525:603 142.87282:124 143.86284:900 146.89883:27 146.…
964	22.89	207.83649	100.0046:394 100.92828:277 102.95229:220 111.99799:232 112.98418:4938 113.04197:404 113.98753:224 116.82085:243 118.93887:408 118.99403:323 119.94662:3448 120.95554:479 121.94372:1157 122.89138:232 122.97252:378 123.87379:217 123.9602:236 125.02305:331 125.87201:3918 126.87927:946 127.86759:2799 128.87595:378 129.86832:626 129.97357:1265 130.96017:430 130.98497:288 136.94829:721 138.95813:482 139…
965	22.138	207.83655	102.95126:356 104.95583:167 112.98445:3186 118.94279:146 118.98988:94 119.9454:2156 119.9977:188 120.9514:0 121.0289:91 121.94208:582 121.97992:38 122.96723:63 126.16812:29 126.87901:982 127.86807:3113 127.92989:26 127.98586:111 128.87521:332 129.87088:642 129.97473:1093 130.9653:450 134.85944:147 135.90973:145 136.94621:284 138.96222:192 145.94249:34 146.96454:14325 147.06532:517 147.10309:96 14…
966	17.285	207.83664	100.01001:266 101.02267:218 102.95603:391 112.98469:9456 113.07231:449 113.71354:204 113.98283:219 116.91092:286 118.93442:290 118.98517:238 119.94472:1962 120.28596:213 120.95694:440 121.0276:281 121.94312:870 122.89538:377 122.96611:563 123.87684:304 124.88996:286 125.02279:293 125.87192:4499 126.8795:761 127.87036:2708 127.92129:334 127.96401:239 128.87662:573 129.86427:515 129.97661:909 130.8…
967	19.374	207.83669	102.95781:347 104.95135:261 106.1566:216 107.90675:250 112.9845:6724 113.09319:205 118.94101:566 118.98832:221 119.94651:2770 120.95327:718 120.98281:271 121.03309:270 121.94482:1146 122.00311:362 122.88977:299 122.96661:721 123.88884:222 125.872:3297 125.97169:242 126.87969:836 127.76443:240 127.86902:2191 127.94832:216 128.8741:454 129.86534:435 129.97604:1118 130.96411:479 136.95053:912 137.92…
968	0.8	207.92984	101.94421:265 102.94727:154 103.91777:304 104.92677:98 104.95676:216 106.89667:57 106.95908:65 107.90542:178 108.9598:20 109.90216:3 113.06552:54 115.98785:24 116.98624:146 118.93356:210 120.94991:472 121.94942:99 122.89311:648 122.96555:175 123.87464:381 123.89543:349 123.95231:119 124.88498:301 125.87194:4730 125.95848:70 125.99059:176 126.87923:1635 127.86913:2624 128.87787:1185 129.8681:411 1…
969	0.908	208.96402	101.02373:364 101.11745:97 102.05565:129 102.08866:88 102.95776:470 104.03358:200 107.90488:301 108.90079:20022 108.97931:364 110.89799:13939 111.04891:122 111.18865:68 112.8947:2822 113.37722:55 114.89175:165 115.00622:591 115.04068:269 116.95937:124 117.01752:732 118.04756:1423 119.0336:2555 119.13699:86 119.9153:207 120.81458:58 120.92859:876 121.92126:363 122.05954:116 122.89699:60 123.90223:…
970	0.986	208.98486	100.00906:6562 100.19916:126 100.49207:112 100.64919:49 101.00611:22256 101.94064:115 102.02077:438 102.94834:53 103.09389:61 104.03029:165 105.02077:489 107.02391:542 108.02649:125 108.90009:1285 109.03404:960 110.05544:395 110.89729:962 110.97341:905 111.00812:6328 111.09149:480 111.18366:126 112.00726:1354 112.89408:145 113.02218:8322 113.14639:339 114.01697:4335 114.09378:42 115.00604:16256 1…
971	0.967	209.03506	100.00974:2392 101.00908:11177 101.31244:106 102.02726:549 102.05365:504 103.04521:56 104.03487:420 107.90663:69 108.01995:633 108.04443:268 110.97218:467 111.0912:846 112.06816:8 112.98448:309 113.02258:5851 113.10724:199 113.15582:103 113.24706:46 113.28986:118 114.02303:2437 116.0296:790 116.07065:556 117.01637:600 117.11629:126 118.04228:480 119.03443:92 120.04479:301 120.99443:771 121.02391:…
972	6.09	209.04405	101.02012:111 101.93652:83 107.05009:251 112.98485:2141 113.16394:127 113.98688:40 115.07688:12 116.91537:225 119.04861:145 119.94746:178 120.22647:1 122.04261:172 123.13232:1126 125.8713:548 127.87086:275 129.01924:254 129.97316:124 130.94518:21 135.00874:181 139.95515:214 142.87575:111 144.87372:76 145.03296:129 145.05708:111 145.88419:98 146.96771:1 147.88547:162 148.90828:69 151.03752:561 158…
973	8.492	209.04549	101.02603:402 102.5539:207 103.05291:252 106.00459:211 107.01281:318 107.19401:239 107.73181:229 107.92953:209 108.01927:299 109.02814:1491 109.07832:279 110.02891:281 111.00652:417 111.09698:249 112.68626:208 112.98425:9458 113.10655:358 113.98716:309 115.60191:209 115.73608:217 116.51235:224 116.92758:303 117.03122:221 117.21664:203 118.93728:748 118.99068:474 119.04783:618 119.94525:1151 120.1…
974	0.929	209.06273	100.00887:550 100.03568:851 101.01447:1105 101.10817:324 103.0024:66 103.03568:80 107.01073:384 107.03305:195 107.90561:113 108.01574:226 108.0436:26 108.9002:3199 109.05254:80 110.02468:139 110.05607:164 110.89815:2144 112.08042:18 112.8932:532 113.02225:3664 113.10905:95 113.93716:60 114.02215:804 115.01385:66 116.01668:127 116.93015:28 117.01958:588 118.04968:739 119.03482:858 120.00795:143 12…
975	22.151	209.83057	100.92651:258 100.99627:347 102.95277:523 102.97746:227 103.92023:225 107.80854:238 112.9846:10863 113.07226:516 113.99026:387 116.92303:272 118.93539:281 118.99066:329 119.9459:2902 120.95824:444 121.94313:1187 122.8931:325 122.96916:591 123.88253:239 125.87112:6075 126.00683:267 126.87926:1696 127.86987:3766 127.95562:260 128.87411:652 129.86906:528 129.97459:1468 130.0356:220 130.97202:521 134…
976	24.198	209.83096	112.98505:1104 113.98332:74 122.89421:129 123.87833:331 124.88509:91 125.87173:5012 125.99967:38 126.87969:994 127.86909:3190 128.87903:611 129.86897:489 129.97386:538 130.88097:47 133.90239:51 141.86707:1383 143.86377:938 143.98489:42 146.9649:1384 147.06465:118 147.09885:68 147.31311:12 147.8882:45 150.89139:17 151.87366:345 153.88527:247 158.84627:463 160.84134:6640 160.9478:35 161.84659:244 1…
977	21.726	209.83162	112.98465:177 113.98985:83 114.97937:54 117.91837:44 120.02888:76 122.89336:132 125.87173:6876 125.96832:322 126.0934:28 126.88017:623 127.92986:138 128.87683:763 129.8642:688 130.04225:40 130.87961:115 132.96628:97 136.86194:77 138.90132:75 141.86752:1738 143.86444:170 143.91765:103 144.88336:68 145.86319:213 151.87175:439 153.89264:336 161.84695:419 162.8382:1 163.83679:251 164.8367:865 166.932…
978	1.149	209.83167	101.02345:345 101.94261:243 112.98463:7405 113.07449:374 113.98623:209 118.99239:380 119.03429:340 120.94642:394 122.89197:382 122.96563:251 123.87362:377 123.90039:399 125.8718:7484 126.00335:359 126.87974:1393 126.91745:301 127.86954:4233 128.03246:311 128.87773:633 129.86635:859 133.01521:746 133.92131:462 135.91252:359 136.93127:495 138.92949:401 138.95987:328 139.87759:312 141.86778:2480 141…
979	24.571	209.83202	100.00787:299 102.95602:426 112.98409:11729 113.0734:635 113.99128:549 114.94997:208 116.91446:259 118.94007:321 119.94382:2470 120.04072:278 120.94887:272 121.94195:976 122.88973:296 122.96958:477 123.87969:714 125.87173:6515 125.96416:514 126.00578:259 126.87901:1294 127.86838:4149 127.95724:265 128.87511:815 128.93193:220 129.86818:710 129.97243:1288 130.97572:445 134.88495:300 136.94766:509 1…
980	8.014	210.94746	100.04857:53 101.05897:379 102.95377:117 102.99319:39 103.91463:14 104.95282:82 107.01195:191 111.00249:144 111.03076:130 111.92224:44 113.05977:221 115.03965:61 118.80534:20 119.94723:344 120.06941:58 120.9521:947 121.94392:115 123.00678:333 125.11268:337 125.87093:311 126.87601:24 129.97639:138 130.96603:115 134.91835:30 136.94939:4 137.06549:90 137.42067:33 138.99481:115 139.99931:114 141.0925…
981	5.5	210.94785	104.96053:276 105.03336:133 107.01441:413 108.02065:396 109.02821:1279 110.03141:27 118.93727:157 118.99139:201 119.94405:189 120.95125:819 121.02847:449 121.11897:7 121.94318:189 122.03526:628 122.13409:4 122.96924:541 123.21954:80 123.96729:24 124.04707:131 124.88245:24 124.9762:32 125.02335:260 126.02505:18 126.87991:809 127.02899:18 128.8761:571 131.0464:33 133.0246:243 136.01794:137 136.9476…
982	3.835	210.94925	103.03278:52 105.03204:302 107.01325:189 107.05096:433 108.02101:288 108.08099:38 109.02861:8232 109.10629:474 109.17348:47 110.03208:657 110.09209:121 111.00967:337 111.04157:104 113.98745:61 115.04972:44 117.03247:299 117.07007:83 119.04529:245 121.02847:2456 121.94666:18 122.03517:1061 122.96852:1017 123.0065:441 123.04302:7243 123.13728:95 123.38004:79 123.9707:27 124.01366:0 124.04392:101 12…
983	10.357	211.02275	101.02955:282 101.42188:202 102.53212:201 104.16183:249 107.01088:455 107.911:213 112.02209:230 112.55437:215 112.98463:7304 113.04137:639 113.07249:416 113.10378:238 113.98883:279 114.72456:243 117.07075:255 118.93643:713 119.05604:553 119.08966:261 119.23639:206 119.94501:1584 120.03808:227 120.95371:712 121.0274:358 121.83315:234 121.94856:508 122.96793:694 123.00525:1318 123.80048:244 124.017…
984	32.572	211.13197	100.00769:775 100.02983:905 100.13984:128 100.93076:5422 101.01124:234 101.05117:289 101.93267:952 102.95554:397 104.95089:183 107.04657:92 111.08299:43 112.98363:1254 113.09497:73 114.00362:142 114.9317:608 116.92647:10162 117.01696:406 117.05619:52 117.92664:1259 118.89968:453 118.92717:573 119.03287:84 119.94347:525 120.01349:169 120.89925:46 120.97469:109 121.94263:106 125.01707:129 127.0747:…
985	33.334	211.13252	100.00829:1104 100.04311:862 100.08726:210 100.22768:95 100.93028:6647 101.05466:259 101.92928:1133 102.95552:43 108.01937:55 109.02681:115 110.00376:34 113.09401:102 114.93589:633 114.98701:128 116.92658:12488 117.01507:610 117.92588:1332 118.89486:37 118.92723:565 125.02132:344 125.09177:212 127.95744:131 134.89392:582 135.02805:74 135.08072:51 136.88907:255 137.01994:184 138.01662:46 139.00337…
986	0.859	212.91762	102.94972:159 107.59428:40 112.98456:9981 113.07053:505 118.93108:702 128.95836:30458 129.96695:824 130.95905:1248 131.04457:19 131.07994:648 144.99045:73 145.09325:160 145.94234:806 147.06647:1621 154.06326:75 158.9772:5 160.97708:2 172.0096:294 173.10335:227 174.95651:248 180.97382:352 187.99287:605 190.92717:471 192.01962:341 194.98845:5 196.94554:1662 199.03059:311 202.89812:205 212.91864:2962
987	0.866	213.04671	101.0225:0 101.06985:71 104.03373:310 109.03984:749 110.04005:185 112.98407:4998 113.03333:1630 113.12115:338 113.15818:110 113.43736:52 114.01857:1935 114.33803:41 115.00255:3980 115.99756:92 127.05008:35 128.03746:1973 128.95824:15509 129.04446:685 129.0994:377 129.96266:473 130.95834:656 131.04466:1423 132.04654:345 132.37573:40 139.98744:686 140.03767:42 141.98218:229 145.19666:230 145.94946:…
988	18.318	213.0918	100.92443:86 101.01952:55 101.81097:52 102.10296:57 104.95736:148 105.21838:55 107.01167:361 107.05152:90 109.02655:183 109.06484:108 109.90619:62 111.60902:61 112.98473:1614 113.07275:268 113.98734:98 114.02811:62 114.32633:59 116.9261:180 117.9229:202 118.99084:10 119.94603:1127 120.00726:13 120.20026:57 120.90838:53 121.02975:258 121.17729:57 121.94186:413 122.03591:838 122.89199:0 123.04611:1…
989	1.177	213.88899	100.95251:58 102.94637:27 109.90125:12 112.98422:541 113.06935:168 118.93777:104 120.95106:85 122.97306:217 123.88223:64 124.95414:100 125.87193:3939 126.87759:127 126.90714:138 128.87224:215 130.88136:74 130.96344:1 130.99048:0 136.92085:217 138.92357:367 138.97147:273 139.88968:217 141.86728:718 141.93591:18 143.9296:153 144.92938:13 145.88556:378 145.92105:167 146.89929:123 147.93542:587 151.8…
990	0.908	215.03171	100.03748:281 102.0519:663 104.0338:4312 105.01939:206 105.04068:146 107.02867:127 108.90015:2045 109.03703:606 109.07348:50 110.06367:276 110.89771:1553 111.06448:129 112.04095:131 112.89555:260 113.02763:781 113.10287:85 113.76848:40 114.01923:550 114.10023:90 118.04661:4611 118.1013:133 118.93192:1368 119.03372:848 120.00965:282 120.04844:174 120.92566:487 120.99924:109 125.86644:1 125.88783:1…
991	4.546	215.09149	101.02694:515 103.05186:40 105.03263:335 106.04202:389 107.04258:280 107.07358:50 108.01176:92 109.03045:204 111.01533:562 111.08223:29 112.01975:12 112.98407:564 113.02148:643 117.0311:299 118.75827:24 119.04736:677 120.04677:124 121.02728:43 122.07397:23 123.00839:4378 123.09377:343 124.19862:41 124.25052:39 124.39845:54 125.09669:98 125.22457:46 125.27507:22 126.99969:223 129.02512:283 129.050…
992	0.785	215.86781	101.93861:639 102.94705:819 103.91761:741 104.92661:295 106.89644:238 107.90282:235 109.90324:269 112.9841:13645 113.07301:595 113.10109:385 113.98474:309 114.98798:282 117.93748:226 118.93943:240 118.99071:587 120.953:443 120.98145:228 122.89101:1545 122.96626:504 123.87583:590 123.89639:489 124.88658:872 125.87161:9948 126.8791:3778 126.9487:261 127.86869:7166 127.95876:384 128.87552:2952 129.8…
993	1.167	215.87836	101.02726:262 107.90784:330 112.98544:12174 113.99112:325 115.00053:219 118.98978:593 119.02681:236 120.94473:376 122.89567:248 122.96441:305 123.88064:572 124.88361:311 125.87239:7156 126.87788:1801 127.86902:4848 128.03407:610 128.87767:1115 129.86969:616 130.87454:242 130.98584:260 131.04381:456 133.01405:295 133.92894:275 135.91502:504 136.92238:662 136.94397:499 138.9236:474 139.88895:365 14…
994	6.786	217.01401	100.94527:23 101.03217:422 103.01414:21 104.02814:30 105.032:1141 106.03062:59 111.01041:154 112.98429:282 113.07671:17 117.0321:1733 120.01939:75 121.02737:15 121.06187:82 121.94206:97 123.005:738 123.04055:179 124.01438:454 125.02213:250 125.0948:76 129.033:954 129.07413:50 130.98595:274 133.02722:3266 133.12325:155 134.97411:5 135.04208:55 139.88756:277 141.92155:58 142.89383:74 144.026:66 144…
995	0.783	217.86296	101.939:744 102.94435:734 103.92088:548 104.92809:359 106.89935:305 107.90411:413 109.90054:231 112.98458:10540 113.06764:508 113.15566:231 113.98954:458 118.94302:344 118.99334:811 119.02497:262 120.89741:226 120.95085:420 122.89281:1307 122.96764:515 123.87766:715 124.89093:592 125.87206:11468 126.87923:4093 126.95224:336 127.86921:7871 128.87564:2880 128.94916:345 129.86623:1465 129.97171:207 …
996	2.253	218.10185	101.02246:326 101.97117:228 102.95202:367 102.99621:739 103.91637:305 104.95837:293 106.90272:268 107.02081:282 107.04332:255 107.9072:855 108.90714:238 109.90282:381 112.98418:8041 113.06525:560 113.99033:222 114.94718:1081 114.98721:335 116.91264:247 118.89642:407 118.93786:912 118.991:1410 119.04597:328 119.10989:213 119.90505:228 119.94609:1940 120.95292:1047 120.9903:488 121.03166:203 121.94…
997	2.304	218.10208	101.01817:239 102.96111:387 102.99565:492 104.9585:377 107.01579:256 107.90556:1679 108.04235:286 108.90314:248 109.90296:483 112.9848:9061 113.0737:470 114.94503:642 115.01848:210 116.90674:302 118.89776:554 118.93989:723 118.98899:940 119.90192:217 119.94604:2241 120.89141:473 120.95614:1132 121.94225:1329 122.01526:264 122.89079:480 122.96605:1434 123.87405:1488 123.89606:822 123.96027:223 124…
998	0.892	218.99162	100.03935:192 101.06806:1120 102.05637:283 104.03376:1499 104.11868:61 104.35269:57 108.90033:2002 109.03956:7362 109.12711:146 109.2169:151 110.89806:1755 111.04871:169 112.89101:513 113.03364:18608 113.11877:14 113.29807:20 114.01942:13924 114.13743:348 114.1695:144 114.21154:321 114.23238:246 114.31205:52 114.44134:58 115.70781:54 118.04951:6078 118.16949:102 118.43065:52 118.92735:673 118.957…
999	7.578	219.8428	101.02354:408 101.94395:23 102.95024:113 104.01052:23 112.98438:937 115.95512:24 117.70764:23 118.93595:104 119.03483:109 119.94633:175 120.02356:93 120.94946:204 121.0257:76 121.94438:48 122.96679:23 124.01163:232 125.87071:318 125.91065:45 126.8843:55 127.86766:169 128.87498:173 129.97528:87 130.96074:90 130.98235:112 136.94847:90 137.02669:1 138.96068:155 139.02126:114 141.86707:165 141.90544:…
1000	23.734	219.84293	100.5714:47 102.06:32 102.9621:11 104.5449:33 104.95235:73 106.94289:50 107.5731:22 107.90034:90 112.98398:1657 113.05079:187 113.97994:86 114.99084:99 116.93194:138 117.03188:131 118.93616:155 119.94611:113 120.94839:122 121.88566:21 122.5522:22 122.96796:179 123.89088:29 125.87029:55 125.97952:213 127.86812:933 127.98912:8 128.8746:19 129.86504:216 129.92928:22 129.97382:285 130.02501:90 130.96…
1001	8.717	219.84325	103.9188:17 104.96234:106 108.02752:21 110.47934:18 112.98448:1363 113.16193:50 113.992:39 114.98531:48 118.93714:33 119.94379:182 120.95374:87 121.9422:97 122.89938:78 123.89827:40 125.87222:730 126.87804:191 126.90335:66 127.87101:276 128.87622:229 129.86812:135 129.97133:161 130.96962:23 132.94812:28 135.00217:39 136.94835:15 136.98248:39 138.96428:17 139.86891:5 141.86914:190 141.89845:9 143.…
1002	9.082	219.84344	100.00546:99 102.96024:76 105.0411:34 112.98454:1564 113.10419:113 118.99532:145 119.94524:210 120.05106:60 120.95316:44 121.94537:95 122.96724:30 123.09081:42 124.88345:38 125.87585:447 126.87944:141 127.87085:433 128.88136:205 129.9778:230 130.96454:151 135.03302:14 136.14297:47 139.03175:13 139.88503:16 141.86641:247 143.86563:85 143.89667:84 144.98344:112 146.96452:1602 147.10114:15 147.89062…
1003	23.789	219.84344	100.01453:246 100.30315:41 100.9258:95 100.95786:39 102.95059:98 104.67324:34 104.72385:26 104.94779:3 107.27926:39 107.45737:37 107.90545:43 109.02325:112 113.99574:18 115.48918:17 115.93677:38 116.92739:159 117.02814:86 119.94663:658 120.11761:51 120.95327:72 121.02653:85 121.94193:254 121.99556:83 122.88605:258 122.96579:172 123.00784:1 123.96554:25 125.02004:32 125.87257:1772 126.88148:521 12…
1004	27.142	219.84344	100.00787:105 100.74204:8 100.92569:364 101.92739:128 102.95506:199 104.95192:36 112.26627:30 113.62434:22 118.92681:108 119.94588:2842 120.03313:178 120.93951:120 121.03486:136 121.94286:940 122.96724:50 123.87553:105 125.87159:1509 126.61528:2 126.87639:393 127.86812:1052 127.90691:22 128.87357:346 129.87672:267 129.97536:1020 130.96936:142 134.89159:201 135.89987:182 136.94568:134 137.01999:44…
1005	25.892	219.84352	100.00636:90 102.95677:112 102.99392:38 104.95671:18 116.92772:8 118.93609:123 118.99313:74 120.04135:49 122.89291:68 123.88927:177 124.88918:82 125.87278:2505 125.92791:55 125.99607:39 126.87952:500 127.86953:1601 128.87769:354 129.86563:418 129.9762:529 130.86885:37 130.96042:81 130.99242:85 134.86029:24 134.89517:190 134.9198:85 136.95021:254 138.91528:38 140.91832:25 141.86972:731 142.87463:1…
1006	21.644	219.8436	100.92773:23 102.95432:77 104.95628:20 107.13102:46 107.90182:17 113.07162:36 113.1067:66 113.40654:22 115.01714:84 116.09393:39 116.9169:43 117.92077:50 119.03438:9 119.94624:3624 120.03836:85 121.1007:38 122.88993:42 123.03899:74 123.9975:0 125.02016:170 125.9704:42 126.02635:103 126.65753:30 126.90122:28 130.04248:68 130.96005:8 130.98947:51 132.10982:25 132.91942:19 143.44116:24 144.84157:46 …
1007	27.223	219.84369	102.95525:25 109.06633:17 112.98551:1543 113.07122:59 113.98718:50 115.91246:9 119.94593:574 121.94357:238 122.29031:3 122.89108:110 123.88734:37 125.02282:88 125.87051:1031 125.90746:18 126.8824:292 127.87037:577 128.87804:163 129.5918:8 129.8676:151 129.9736:541 132.87369:50 132.91029:43 134.89171:34 135.90749:68 141.87421:387 143.86374:240 145.94377:123 146.96458:5415 147.07108:78 147.89165:11…
1008	6.976	219.84381	113.07267:11 113.11009:92 115.01172:91 118.9364:333 118.99164:52 119.03205:26 119.94617:158 120.05925:38 120.95248:573 122.89785:134 125.02417:46 125.09861:39 125.87299:1302 125.91229:81 126.02799:32 126.87643:187 127.86744:55 128.87663:361 128.94679:38 129.9763:12 130.9691:186 133.0249:0 136.94644:823 137.02519:164 141.8645:285 142.87828:188 143.87016:11 147.10428:129 147.16547:115 154.9572:76 1…
1009	25.946	219.84386	100.00703:346 100.92677:496 101.75994:241 102.25762:202 102.95212:313 104.95512:452 112.98413:10048 113.04423:712 113.07172:500 113.10703:346 113.25545:204 113.98549:220 114.99358:279 118.98975:304 119.83648:254 119.94555:3897 120.94913:387 121.02911:267 121.94433:1054 122.89389:217 122.96982:303 123.28528:234 124.01671:210 125.01707:362 125.87166:2577 125.97409:239 126.02231:211 126.87769:835 12…
1010	3.06	219.8439	101.93705:293 102.95819:619 102.99787:312 103.92362:230 104.95768:216 104.98529:270 107.90558:810 109.90538:299 112.98419:9075 113.12966:215 113.98946:269 114.10811:229 115.00578:229 116.91349:202 117.00703:234 118.93571:1009 118.98835:950 119.05045:373 119.94558:1578 120.95167:1387 121.02806:258 121.94093:460 122.89266:304 122.96695:1467 123.00581:1074 123.0713:238 123.88229:465 124.01173:639 12…
1011	1.787	219.84416	106.89893:67 109.90411:17 110.02236:27 112.98477:165 113.93926:20 116.91891:20 119.90514:2 120.95212:44 122.89624:368 123.0006:1 123.03246:209 123.91447:41 124.01477:1 124.89281:76 125.02235:132 125.06231:9 126.02176:1 128.87711:5 128.97543:19 129.92531:120 135.91144:6 136.90567:30 136.95053:109 138.96141:149 139.88718:85 139.96448:16 141.93658:3 146.96461:125 147.89478:94 147.95331:38 150.9364:8…
1012	4.768	219.84421	101.02503:355 102.95238:348 107.90139:265 112.98404:8930 113.06636:478 113.98499:310 118.93709:744 118.99094:629 119.9464:970 120.95227:965 121.02829:340 121.94289:619 122.89224:412 122.9677:1281 123.00602:1934 124.01501:1973 124.88979:308 125.02119:1521 125.87125:2840 126.87793:614 127.86706:1283 128.87697:399 129.86879:269 129.97646:463 130.96541:376 136.94843:1511 137.02368:286 138.96469:1518 …
1013	2.5	219.84421	100.93195:234 101.02491:321 102.95401:228 102.99389:203 103.9158:238 105.93178:209 107.90472:542 108.02473:363 109.02705:297 112.98449:9326 113.12498:209 113.9927:266 117.92651:252 118.89909:340 118.937:1160 118.98825:873 119.04405:387 119.94405:965 120.9513:1480 120.98564:450 121.94337:591 122.89008:583 122.96918:1539 123.00284:777 123.04449:241 123.878:834 124.02044:504 124.88843:465 125.02332:…
1014	20.4	219.8443	100.00613:448 100.93036:574 102.95717:318 104.95885:221 112.98473:14311 113.07129:721 113.99026:344 114.97906:225 116.9251:517 118.93423:389 118.99757:214 119.94624:3141 120.01537:308 120.10043:207 120.9581:566 120.98785:345 121.03329:230 121.94311:825 122.89281:335 122.96937:524 123.87602:313 125.02058:213 125.87129:4991 125.96365:408 125.98988:207 126.61932:247 126.8792:1438 127.8687:3307 127.9…
1015	2.4	219.84433	101.02449:263 101.94325:274 102.95282:312 102.99966:258 106.90051:237 107.90586:876 108.03809:272 109.90169:576 112.98399:10609 113.98823:357 114.98952:236 116.90495:284 118.89875:375 118.93838:832 118.99207:456 119.94528:1216 119.99947:212 120.95119:1270 120.98637:509 121.94256:422 122.89594:390 122.96489:864 122.99289:507 123.88197:810 124.00813:220 124.89368:371 125.02498:327 125.87166:13172 1…
1016	3.316	219.84442	101.02113:273 101.94025:237 102.94995:424 107.90649:403 108.03828:230 112.98504:7102 113.07195:532 113.1059:282 113.98899:212 116.04446:271 116.06776:217 118.89866:251 118.93949:1373 118.99043:899 119.04887:220 119.94611:1714 120.95232:1834 121.02673:355 121.94504:673 122.89664:430 122.96826:1762 123.00816:1305 123.04115:694 123.08125:290 123.87302:303 123.96072:288 124.01414:1808 124.89527:324 1…
1017	8.033	219.8445	101.05968:113 101.93599:72 102.31517:58 109.03225:1 111.00758:18 113.07029:54 117.03542:105 118.9389:125 118.98998:128 119.94711:82 120.95291:886 121.02148:0 121.09143:52 122.88759:145 122.91167:265 122.96783:889 123.00598:15 125.8718:1212 126.88108:293 127.02087:6 127.86835:937 128.87512:203 129.97369:435 130.97571:93 132.90253:54 134.9783:131 136.94739:1518 137.01903:1 138.96425:910 141.86661:4…
[truncated: 3,782 more rows]
