# Supplementary material for: Integrated Chemical Interpretation and Network Pharmacology Analysis to Reveal the Anti-Liver Fibrosis Effect of Penthorum chinense
Source: Front Pharmacol. 2022 Jun 2;13:788388. doi: 10.3389/fphar.2022.788388 (PMC9201443; doi:10.3389/fphar.2022.788388)
Supplement: Supplementary file 3 [file Table5.xls]

## Sheet: Sheet1
Supplementary file table S5. Target prediction and overlapping.
Putative targets of PC	Putative targets of Liver fibrosis	Overlap between the three PC and Liver fibrosis	code	target
VCP	CFTR	TNF	Code-3	VCP
TNNC1	TERT	ALB	Code-3	TNNC1
TNNT2	RTEL1	SERPINE1	Code-3	TNNT2
TNNI3	TGFB1	MMP9	Code-3	TNNI3
SQLE	RTEL1-TNFRSF6B	VEGFA	Code-3	SQLE
F10	PKD1	MMP2	Code-3	F10
BACE1	PKHD1	MMP1	Code-3	BACE1
SERPINE1	SEC63	ABCB1	Code-3	SERPINE1
AMY1A	PARN	IL2	Code-3	AMY1A
PTPN2	LOC110806263	ALDH2	Code-3	PTPN2
AKR1B1	TERC	FGF2	Code-3	AKR1B1
PTPN1	PRKCSH	MMP7	Code-3	PTPN1
XDH	TP53	LGALS3	Code-3	XDH
CDK2	PKD2	PTGS2	Code-6	CDK2
CDKN2	SFTPC	PRKCD	Code-6	ESR1
ESR1	KIF21A	FASN	Code-6	ESR
ESR	ABCB11	GAPDH	Code-6	NR3A1
NR3A1	CFTR-AS1	CYP2D6	Code-6	AR
AR	CTNNB1	FHIT	Code-6	DHTR
DHTR	HFE	ESR1	Code-6	NR3C4
NR3C4	TMEM67	ADK	Code-6	PGR
PGR	MARS1	IGFBP3	Code-6	NR3C3
NR3C3	TNF	PRKCA	Code-6	HSP90AA1
HSP90AA1	MIR122	TYMP	Code-6	HSP90A
HSP90A	SERPINA1	SRC	Code-6	HSPC1
HSPC1	NBAS	ADA	Code-6	HSPCA
HSPCA	LOC111674472	KDR	Code-7	AR
PTGS2	MUC5B	HSP90AA1	Code-7	DHTR
COX2	KRT18	DPP4	Code-7	NR3C4
PTP1B	TRMU	NOX4	Code-7	PTGS2
DPP4	IL6	BCL2	Code-7	COX2
ADCP2	SFTPA2	GSK3B	Code-7	PTPN1
CD26	PNPLA3	VCP	Code-7	DPP4
FEN1	ABCB4	ALOX5	Code-7	ADCP2
ADORA1	MIR21	IGFBP1	Code-7	CD26
DUSP3	ALB	AR	Code-9	AKR1B1
KCNMA1	NR1H4	PIK3CG	Code-9	FEN1
CXCR2	GANAB	MMP8	Code-9	ADORA1
CSNK2A1	APC	BCHE	Code-9	DUSP3
TYR	CC2D2A	MMP12	Code-9	KCNMA1
SRD5A1	RPGRIP1L	VDR	Code-9	CXCR2
EPHX2	PHKA2	BCL2L1	Code-10	AKR1B1
SLC5A2	EGF	IGFBP5	Code-10	ADORA1
SLC5A1	GPT	XDH	Code-10	CSNK2A1
SLC5A4	CP	TNNT2	Code-10	KCNMA1
TDP1	MET	CXCR2	Code-12	TYR
PNP	LOC111674475	TNNI3	Code-12	AKR1B1
GSK3B	TUBB3	MCL1	Code-12	SRD5A1
CYP19A1	KRT8	CDK2	Code-12	EPHX2
ADORA2A	STN1	CA4	Code-12	SLC5A2
ADORA3	SFTPA1	SELP	Code-12	SLC5A1
CA14	PHKG2	HPSE	Code-12	SLC5A4
TYMP	PYGL	AURKA	Code-12	TDP1
ADA	LRP5	PRKCB	Code-12	PNP
TOP1	LOC111674477	F10	Code-12	GSK3B
FHIT	ABCA3	CA2	Code-12	CYP19A1
NADK	PIK3CA	ADORA1	Code-12	PTPN1
IMPDH1	PRMT7	MME	Code-12	ADORA2A
ASNS	CXCL8	ADORA2B	Code-12	ADORA3
ABCB1	RINT1	PGR	Code-12	CA14
ADORA2B	TSC2	CYP19A1	Code-12	TYMP
SLC28A2	INS	EPHX2	Code-12	ADA
PDE5A	CCN2	HK2	Code-13	SQLE
CA3	HNF1A	TRPV1	Code-13	VCP
YARS	ATP8B1	BAD	Code-13	TNNC1
ADK	AFP	FGF1	Code-13	TNNT2
ADAM17	IL10	IGFBP2	Code-13	TNNI3
IGFBP3	FAM111B	TOP1	Code-13	BACE1
MMP7	MIR155	MMP13	Code-13	F10
MMP8	CAV1	TYR	Code-14	SQLE
PIK3CG	SLC25A13	ESR2	Code-14	VCP
MMP12	LOC111674463	PDE5A	Code-14	TNNC1
PRKCA	NPHP3	AKR1B1	Code-14	TNNT2
TNF	HGF	PYGM	Code-14	TNNI3
MMP2	ATP11A	TREH	Code-14	BACE1
MMP13	DSP	ADAM17	Code-14	F10
SLC29A1	GYS2	ACHE	Code-23	SQLE
SELP	GGT1	ADORA2A	Code-23	TOP1
GAPDH	LOC113664106	RORC	Code-23	FHIT
FASN	FARSB	SLC29A1	Code-23	NADK
MCL1	IL1B	HK1	Code-23	IMPDH1
DYRK1A	LARS1	MAPT	Code-24	SQLE
CLK1	HLA-DRB1	ACP1	Code-24	TOP1
DYRK1B	PPARG	PTPN2	Code-25	SQLE
MAPT	ALG9	TNNC1	Code-25	TOP1
BCL2	CPT1A	LGALS9	Code-25	ASNS
BAD	ABCC2	SRD5A1	Code-26	SQLE
PTP4A3	WDR19	CSNK2A1	Code-26	ABCB1
ESR2	F2	IDO1	Code-27	PTGS2
ALB	ARG1	IMPDH1	Code-27	COX2
CRHR1	MIR34A	DRD2	Code-28	SQLE
DRD3	IFNG	HTR2B	Code-28	VCP
SRC	MIR200B	PRKCE	Code-28	TNNC1
PFKFB3	SERPINE1	PFKFB3	Code-28	TNNT2
PIM1	CEP290	HTR2A	Code-28	TNNI3
CA2	MIR17	MGAM	Code-28	F10
ALOX5	CASP8	PPM1A	Code-28	BACE1
CA4	HADHA	CRHR1	Code-28	TDP1
IGFBP6	CDKN3	PDE4D	Code-29	TDP1
IGFBP4	SLC17A5	CA9	Code-29	ADORA1
IGFBP5	FAM13A	CA12	Code-29	ADORA2A
IGFBP2	INPP5E	FOLH1	Code-29	ADORA3
IGFBP1	DYNC2H1	ADORA3	Code-29	SQLE
PTPRS	TTC21B	FEN1	Code-29	ADORA2B
FNTA	LOC113633877	ADRA1A	Code-29	AMY1A
FNTB	FCGR2A	KCNH2	Code-29	SERPINE1
MGAM	DPP9	IGFBP6	Code-29	SLC28A2
VEGFA	SMAD4	PIM1	Code-29	PDE5A
FGF1	TSC1	SLC5A1	Code-29	AKR1B1
FGF2	NPHP1	IGFBP4	Code-29	NADK
HPSE	IGF2R	DYRK1A	Code-29	IMPDH1
PSEN2	TJP2	SLC5A4	Code-29	CA3
PSENEN	HAMP	CA7	Code-29	YARS
NCSTN	TIMP1	DRD1	Code-29	ADK
APH1A	NPHP4	ASNS	Code-29	ADAM17
PSEN1	FABP1	PRKCH	Code-29	IGFBP3
APH1B	MIR203A	HTR1B	Code-29	MMP7
HK2	CYP3A4	DUSP3	Code-29	MMP8
HK1	MIR27A	HTR6	Code-29	PIK3CG
HTR2B	DNAJB11	SLC5A2	Code-30	MMP12
ADRA2A	HNF4A	DRD3	Code-30	PRKCA
ADRA2C	CYP2E1	OPRK1	Code-30	TNF
ADRA2B	ALG8	KCNMA1	Code-30	MMP2
DRD1	MIR223	HTR2C	Code-30	HSP90AA1
DRD2	FAS	PTAFR	Code-30	MMP13
ADRA1D	MKS1	PRKCG	Code-30	AKR1B1
HTR2A	MIR29A	ADRA2A	Code-30	SLC29A1
HTR2C	JAK2	ADRA2B	Code-31	SELP
ADRA1A	IFT172	ADRA2C	Code-63	GAPDH
CYP2D6	MMP9	CA1	Code-67	FASN
HTR6	HSD3B7	CFTR	Code-67	MCL1
HTR1B	POLG	TERT	Code-67	DYRK1A
RORC	AXIN1	MET	Code-67	MAPT
VDR	NR1H3	TUBB3	Code-67	BCL2
PYGM	ENG	PIK3CA	Code-67	BAD
OPRK1	CRP	PPARG	Code-67	ESR2
PTAFR	MIR221	F2	Code-67	ALB
BCL2L1	TLR4	ARG1	Code-67	CRHR1
GLRA1	STX1A	AKT1	Code-67	DRD3
GLRA2	UGT1A1	ELANE	Code-67	SRC
FOLH1	VEGFA	INSR	Code-67	PFKFB3
PPM1A	MIR22	CYP1A1	Code-67	PIM1
CDA	MIR146A	EGFR	Code-67	CA2
LGALS3	MIR222	MAPK8	Code-67	ALOX5
MLNR	LIPA	HIF1A	Code-67	CA4
KCNH2	MIR143	NOS2	Code-67	ESR1
TREH	IFT140	GBA	Code-67	IGFBP6
GGH	TMEM216	STAT1	Code-67	IGFBP4
NAALAD2	MIR15A	KIT	Code-67	IGFBP5
LGALS9	OFD1	CCND1	Code-67	IGFBP2
SLC6A2	ATP7B	SLC2A1	Code-67	IGFBP1
IL2	MIR181B1	CASP3	Code-67	CSNK2A1
CA1	FASLG	NEK1	Code-67	PTPRS
CA9	MMP2	TTR	Code-72	AKR1B1
CA13	MIR181A1	MTOR	Code-72	SQLE
CA7	NHP2	PDGFRA	Code-72	F10
CA12	STAT3	BRAF	Code-72	AMY1A
NOX4	KRAS	ABCC1	Code-72	SERPINE1
ACHE	IGF1	PDGFRB	Code-72	BACE1
ALDH2	TCTN2	F3	Code-72	PTPN2
PRKCG	AKR1D1	GPR35	Code-72	PTPN1
PRKCD	DCTN4	MAPK3	Code-72	TDP1
PRKCB	B9D1	ALPL	Code-72	VCP
PRKCE	MIR20A	AGTR1	Code-72	TNNC1
PRKCH	AKT1	PRSS1	Code-72	TNNT2
KDR	CLCA4	HSPA5	Code-72	TNNI3
GRK6	TUBA1A	PLG	Code-72	ADA
F11	SLCO1B1	ADRB2	Code-72	ADORA2A
MMP9	TMEM231	ERBB2	Code-72	PNP
MMP1	CDH1	RXRA	Code-72	MGAM
MME	BMP6	ENPP2	Code-72	VEGFA
IDO1	SLC40A1	MAPK14	Code-72	FGF1
AURKA	IRF5	MMP3	Code-72	FGF2
TRPV1	MTTP	HSPA8	Code-72	HPSE
CDC25B	MIR191	STAT6	Code-72	HSP90AA1
ACP1	SPP1	HRAS	Code-79	VEGFA
PDE4D	TINF2	PRKACA	Code-79	FGF1
BCHE	G6PC1	RAF1	Code-79	HPSE
PTGS1	HJV	PTK2	Code-79	HSP90AA1
COX1	WDR35	DNMT1	Code-79	HK2
DPEP1	MIR10B	TLR9	Code-79	HK1
MDP	B9D2	MAP2K1	Code-79	HTR2B
RDP	CSPP1	FLT3	Code-79	ADRA2A
PRKACA	PDGFRL	MMP14	Code-79	ADRA2C
PKACA	MIR25	IGF1R	Code-79	ADRA2B
NCOA2	MIR18A	EZR	Code-79	DRD1
BHLHE75	HMOX1	BMP1	Code-79	DRD2
SRC2	MIR93	ABCG2	Code-79	ADRA1D
TIF2	NEK8	CDK4	Code-79	HTR2A
CALM1	DZIP1L	IKBKB	Code-79	HTR2C
CALM	INVS	SLC10A2	Code-79	ADRA1A
CAM	APOE	MGMT	Code-79	DRD3
CAM1	AGL	ERN1	Code-79	CYP2D6
SLC10A2	ACE	PARP1	Code-79	HTR6
SLC28A3	TFR2	HDAC2	Code-79	HTR1B
EIF4A1	MIR23B	CDK1	Code-79	RORC
ABCG2	HNF1B	SHBG	Code-79	VDR
TAS2R31	MIR106B	CTSB	Code-79	PYGM
MAOB	APOA1	AVPR2	Code-79	OPRK1
CYP1B1	IL1RN	F7	Code-79	PTAFR
ABCC1	MIR23A	AKR1B10	Code-79	BCL2L1
HSD17B1	CCR6	CCNB1	Code-79	FOLH1
SHBG	HPS4	ABL1	Code-79	FGF2
CBR1	MIR195	CASP7	Code-79	PPM1A
GBA	MBL2	CMA1	Code-79	ADA
EGFR	MIR224	ALK	Code-79	LGALS3
MGMT	NHLRC2	PIK3CB	Code-79	KCNH2
HSPA5	MIR19A	DNM2	Code-79	TREH
HSPA8	PPARA	RET	Code-79	ADORA1
TERT	ADIPOQ	NAT1	Code-79	ADORA2A
SLC2A1	MIR127	CDK6	Code-79	ADK
SLC5A11	IL4	RPS6KA1	Code-79	ABCB1
P2RY12	FAH	IRAK4	Code-79	PNP
MMP3	AGT	CTSL	Code-79	ADORA3
ECE1	MIR181A2	SCN5A	Code-80	SQLE
MAP2K1	MIR196A2	CCNE1	Code-80	F10
IRAK4	DGUOK	PTK2B	Code-80	AMY1A
GRIK1	MIR181C	LRP6	Code-80	PTPN1
RXRA	NOP10	BTK	Code-80	SERPINE1
NR2B1	MTUS1	SLC6A4	Code-80	PTPN2
PDE3A	IGF2	JAK3	Code-80	BACE1
ADRB2	APOB	PLA2G2A	Code-80	AKR1B1
ADRB2R	IFT80	TSPO	Code-80	TDP1
B2AR	GBE1	PIM2	Code-80	HSP90AA1
SLC6A4	ALDOB	TUBB1	Code-80	VCP
HTT	TF	NR5A1	Code-80	TNNC1
SERT	GSTM1	NTRK1	Code-80	TNNT2
PKIA	AHI1	SNCA	Code-80	TNNI3
PRKACN1	ICAM1	PIK3CD	Code-80	LGALS3
CHRM3	MMP1	EP300	Code-80	LGALS9
CHRM1	ZCCHC8	ODC1	Code-80	FGF1
SCN5A	SMPD1	PRKDC	Code-80	FGF2
ADRA1B	MIR24-2	GSK3A	Code-80	HPSE
SLC6A3	IL1A	TOP2A	Code-80	FHIT
DAT1	SMAD3	PTGS1	Code-80	TNF
APP	MUC1	SYK	Code-80	SLC6A2
KCNA3	SCNN1A	LGALS1	Code-80	IL2
MAOA	GPC3	PLK1	Code-80	IMPDH1
NOS2	EDN1	CYP11B2	Code-81	SQLE
CHRNA7	IL12RB1	CYP1B1	Code-81	VCP
PDPK1	CCL2	APP	Code-81	TNNC1
F3	IL13	MAPKAPK2	Code-81	TNNT2
TLR9	ANKS6	RPS6KA3	Code-81	TNNI3
PLA2G7	ELANE	HDAC3	Code-81	BACE1
TUBB1	IQCB1	HSP90AB1	Code-81	F10
PTK2B	SCYL1	PGF	Code-81	TDP1
KDM1A	HADHB	PDE4A	Code-84	CA1
GSK3A	JUN	PPIA	Code-84	CA9
GRM4	HP	ROCK1	Code-84	CA13
PDGFRB	JAG1	AURKB	Code-84	CA7
ABL1	DCDC2	ROCK2	Code-84	CA12
PIK3CD	HPS1	GLO1	Code-84	CA2
PRKDC	HPS5	AXL	Code-85	SQLE
PIK3CB	INSR	MAOB	Code-85	MMP2
HCK	MIR181B2	SIGMAR1	Code-85	TOP1
PI4KB	CYP1A2	PLA2G7	Code-85	ADORA2A
EPHB4	ABCB1	MANBA	Code-85	ADORA3
ALPL	PHKA2-AS1	CCND2	Code-85	NADK
MAPK8	WRAP53	MAP3K7	Code-85	IMPDH1
LRP6	CD34	S1PR2	Code-85	FHIT
PPIA	CYP7B1	FLT4	Code-85	ADORA2B
JAK3	DTNBP1	ECE1	Code-90	CA7
KIT	LOC105371049	CBR1	Code-90	CA12
GCGR	HPS3	CD38	Code-90	CA1
RPS6KA3	UGT1A7	PDPK1	Code-90	CA9
HRH3	IL17A	LNPEP	Code-90	CA13
PPARG	KRT19	DNM1	Code-90	AKR1B1
PTGER4	LOC110806306	CDK5	Code-90	CA2
CTSL	CYP1A1	CYP11B1	Code-90	CA4
ELANE	HPS6	ROS1	Code-90	ESR1
GRM2	EGFR	ADAM10	Code-90	NOX4
PDGFRA	MAPK8	OPRM1	Code-90	ADRA2C
LGALS1	HIF1A	PDE4B	Code-90	SLC29A1
LGALS7	MPV17	CTSS	Code-90	ACHE
HRAS	TRAF3IP1	ST3GAL3	Code-90	ALDH2
MAP3K7	BCS1L	EGLN1	Code-90	IL2
AGTR1	ABCG5	TNKS2	Code-90	PTGS2
CHEK1	LEP	MMP16	Code-91	SQLE
OGA	CTLA4	CALM1	Code-91	MMP2
EPHA2	RBP4	HTT	Code-91	TOP1
LCK	NOS2	PTGER4	Code-91	XDH
MAP3K9	TNFRSF1A	CALM3	Code-91	TDP1
BTK	CD36	SLC6A3	Code-92	VCP
PARP1	NFKB1	OGA	Code-92	TNNC1
NOS2A	MPL	FUT4	Code-92	TNNT2
NR1C3	CALR	ALOX15	Code-92	TNNI3
PRSS1	PKLR	ADRA1B	Code-92	PRKCG
TRP1	GBA	TNKS	Code-92	PRKCD
TRY1	MPI	HCK	Code-92	PRKCA
TRYP1	ALMS1	ADAM9	Code-92	PRKCB
F2	SREBF1	CHRNA7	Code-92	PRKCE
NAT1	IFT122	MMP25	Code-92	PRKCH
NET1	LPL	PLA2G5	Code-93	TDP1
SLC6A5	HBB	OPRD1	Code-93	ADORA1
CHRM2	IL2	P2RY12	Code-93	KDR
TOP2A	ALDH2	PDE3A	Code-97	SQLE
TOP2	GPD1	CHRM2	Code-97	SERPINE1
F7	STAT1	ERG	Code-97	AKR1B1
CALM3	SMAD2	CHRM3	Code-97	PTPN1
CALML2	SLC30A10	GABRB2	Code-97	BACE1
CAM3	FGF2	LGALS7	Code-97	F10
CAMC	CPT2	DRD4	Code-97	PTPN2
CAMIII	CFM1	ALOX12	Code-97	AMY1A
ALDR1	CYP7A1	CHRM1	Code-97	VCP
ALR2	NR1H2	KLK1	Code-97	TNNC1
ERG	ASS1	KLK2	Code-97	TNNT2
ERG1	ELN	GABRA1	Code-97	TNNI3
HERG	IL12A		Code-97	LGALS3
STMY1	PMM2		Code-97	LGALS9
NQO2	TNPO3		Code-97	TDP1
NMUR2	GFER		Code-97	HSP90AA1
CD38	PTPRC		Code-97	VEGFA
DNMT1	PDGFB		Code-97	FGF1
PGD	NPC1		Code-97	FGF2
ST3GAL3	KIT		Code-97	HPSE
FUT7	FECH		Code-97	SLC6A2
FUT4	MMP7		Code-97	PTAFR
STAT1	TLR2		Code-98	MMP12
MET	REN		Code-98	PRKCA
MMP14	MPO		Code-98	TNF
MAPK14	SLCO1B3		Code-98	MMP2
GABRA1	CCND1		Code-98	HSP90AA1
GABRB2	DKC1		Code-98	MMP13
GABRG2	F5		Code-98	AKR1B1
CA6	IFNA1		Code-98	SLC29A1
CA5B	CEP120		Code-101	CA7
CA5A	TCF4		Code-101	CA12
PGF	CXCL12		Code-101	CA1
KLK1	EPO		Code-101	CA9
KLK2	LOC100505549		Code-101	CA13
HIF1A	SMAD7		Code-101	CA2
POLB	NOTCH2		Code-101	AKR1B1
PLA2G2A	ABCD3		Code-101	ALDH2
PLA2G5	PTEN		Code-101	IL2
PLA2G10	IL5		Code-103	TDP1
DNM1	ACOX2		Code-103	SQLE
SNCA	NOTCH1		Code-103	SERPINE1
EP300	IFT43		Code-103	AKR1B1
CHEK2	ACADM		Code-103	F10
HSD17B2	ARL13B		Code-103	PTPN1
PDK1	ACVRL1		Code-103	VCP
RAF1	TGFB2		Code-103	TNNC1
BRAF	VIM		Code-103	TNNT2
BMP1	LBR		Code-103	TNNI3
DNM2	IL18		Code-103	BACE1
MANBA	KRT7		Code-103	SRD5A1
UPP1	THPO		Code-103	LGALS3
SYK	SLC37A4		Code-103	LGALS9
TNKS	TALDO1		Code-103	ADORA1
CDK5R1	SEPSECS		Code-103	AMY1A
CDK5	MYC		Code-103	PTPN2
CCNB3	SLPI		Code-103	CYP19A1
CDK1	CEP164		Code-103	TYR
CCNB1	COL1A1		Code-103	EPHX2
CCNB2	MYO5B		Code-104	SQLE
TNKS2	TWNK		Code-104	SERPINE1
FLT3	SP110		Code-104	F10
CFTR	SLC2A2		Code-104	AKR1B1
OPRD1	SOD2		Code-104	PTPN1
TTR	SPINK1		Code-104	PTPN2
PLG	TNFSF15		Code-104	BACE1
AKR1B10	ABCA1		Code-104	AMY1A
CDK6	TGFBR2		Code-104	VCP
GLO1	LGALS3		Code-104	TNNC1
ARG1	SPIB		Code-104	TNNT2
ALOX12	NR1I2		Code-104	TNNI3
AURKB	ASL		Code-104	HSP90AA1
OPRM1	XBP1		Code-104	LGALS3
NAE1	SLC2A1		Code-104	LGALS9
SIGMAR1	POLG2		Code-104	VEGFA
ALK	CASP3		Code-104	FGF1
ODC1	FBN1		Code-104	FGF2
IGF1R	PTGS2		Code-104	HPSE
INSR	UGT1A9		Code-104	TDP1
ALOX15	RELA		Code-104	XDH
DRD4	NEK1		Code-104	SLC6A2
PLK1	IFNL3		Code-104	PTAFR
AKT1	SDCCAG8		Code-108	GRK6
PTK2	TUBB2B		Code-108	PFKFB3
IKBKB	FOS		Code-108	PTGS2
GPR35	CXCL10		Code-108	MMP13
NEK2	FN1		Code-108	MMP9
AKR1C3	BBS10		Code-108	MMP1
MPG	UGT1A6		Code-108	ADAM17
CYP1A1	POU2AF1		Code-108	MME
AXL	TTR		Code-108	MMP2
RET	FOXP3		Code-108	IDO1
PIM2	MTOR		Code-108	AURKA
PDE4A	FANCI		Code-112	SERPINE1
PDE4B	TCTN1		Code-112	SQLE
PDE4C	CYP2A6		Code-112	F10
ERN1	SIRT1		Code-112	AKR1B1
EGLN1	TGFB3		Code-112	PTPN1
WEE1	SCNN1B		Code-112	BACE1
LNPEP	CEBPB		Code-112	AMY1A
CMA1	PRKCD		Code-112	PTPN2
ROS1	IRS1		Code-112	VCP
ROCK1	NFE2L2		Code-112	TNNC1
ENPP2	FASN		Code-112	TNNT2
EZR	SFTPD		Code-112	TNNI3
HSP90AB1	MST1		Code-112	LGALS3
PDE10A	MMEL1		Code-112	LGALS9
NEK1	DYNC2I1		Code-112	HSP90AA1
MELK	CDKN2A		Code-112	TDP1
ERBB2	ACOX1		Code-114	SQLE
CYP11B1	SM2		Code-114	SERPINE1
CYP11B2	SKIV2L		Code-114	F10
CASP3	PDGFRA		Code-114	PTPN1
ASF1A	MIR199A1		Code-114	PTPN2
CASP7	TMEM107		Code-114	AMY1A
CTSB	GSTP1		Code-114	BACE1
NR5A1	BRAF		Code-114	AKR1B1
FLT4	HSD17B4		Code-114	HSP90AA1
MAPK3	SOCS3		Code-114	VCP
STAT6	SCNN1G		Code-114	TNNC1
HDAC3	LEPR		Code-114	TNNT2
HDAC2	HFE-AS1		Code-114	TNNI3
CCND3	NR5A2		Code-114	LGALS3
CCND1	TTC37		Code-114	LGALS9
CDK4	CEBPA		Code-114	TDP1
CCND2	RETN		Code-114	VEGFA
MAPKAPK2	ABCC1		Code-114	FGF1
CSNK1G1	PFKL		Code-114	FGF2
RPS6KA1	UGT1A		Code-114	HPSE
S1PR2	CD4		Code-114	XDH
ROCK2	PCK2		Code-114	PTAFR
TUBB3	TET2		Code-114	SLC6A2
MKNK1	GAPDH		Code-116	PRKCA
ADAM9	PCK1		Code-116	PRKCD
MMP25	THBD		Code-116	PTGS2
MMP16	CLDN1		Code-116	TRPV1
MTOR	ALPP		Code-116	ACP1
PIK3CA	TGFBR1		Code-116	PDE4D
ADAM10	ABCC3		Code-123	SERPINE1
CCNE2	CYP2D6		Code-123	SQLE
CCNE1	NDUFS1		Code-123	ABCB1
CTSS	WDPCP		Code-123	PTPN1
TSPO	PEX1		Code-123	AKR1B1
NTRK1	TMEM138		Code-123	BACE1
AVPR2	PEX6		Code-123	F10
	UQCRB		Code-123	PTPN2
	OTC		Code-123	AMY1A
	PHKB		Code-123	ACHE
	MDM2		Code-123	LGALS3
	LOC106096416		Code-123	LGALS9
	HSPA4		Code-123	HSP90AA1
	DLC1		Code-123	BCHE
	CCDC115		Code-16	PTGS1
	MAT1A		Code-16	COX1
	EPHX1		Code-16	ESR1
	GCK		Code-16	ESR
	DYNC2I2		Code-16	NR3A1
	PRTN3		Code-16	PTGS2
	MIR130A		Code-16	COX2
	COL25A1		Code-16	HSP90AA1
	CYP2C9		Code-16	HSP90A
	KIAA0586		Code-16	HSPC1
	BTNL2		Code-16	HSPCA
	MLXIPL		Code-16	DPEP1
	HLA-DQB1		Code-16	MDP
	KCNQ1		Code-16	RDP
	PDGFRB		Code-16	PRKACA
	F3		Code-16	PKACA
	CDH17		Code-17	PTGS1
	BBS1		Code-17	COX1
	WT1		Code-17	ESR1
	IFNA2		Code-17	ESR
	SERPINC1		Code-17	NR3A1
	CEP41		Code-17	PTGS2
	H19		Code-17	COX2
	SNAI1		Code-17	HSP90AA1
	FHIT		Code-17	HSP90A
	GPR35		Code-17	HSPC1
	GNMT		Code-17	HSPCA
	CCL5		Code-17	DPEP1
	BBS4		Code-17	MDP
	MAPK3		Code-17	RDP
	PEX5		Code-17	PRKACA
	EPCAM		Code-17	PKACA
	IL1R1		Code-17	NCOA2
	SERPINA3		Code-17	BHLHE75
	PEX2		Code-17	SRC2
	CD40LG		Code-17	TIF2
	KIF7		Code-17	CALM1
	TM6SF2		Code-32	SQLE
	C12orf29		Code-32	TOP1
	GAA		Code-32	CYP19A1
	ACTB		Code-32	SLC10A2
	ABHD5		Code-32	VCP
	TFAM		Code-32	TNNC1
	ALPL		Code-32	TNNT2
	NOS3		Code-32	TNNI3
	S100A8		Code-33	CYP19A1
	RPGRIP1		Code-33	F10
	AGTR1		Code-33	BACE1
	GLIS3		Code-33	SQLE
	CEP83		Code-33	VCP
	EVC2		Code-33	TNNC1
	CXCR4		Code-33	TNNT2
	CCL3		Code-33	TNNI3
	SURF1		Code-33	TOP1
	IL2RA		Code-33	SLC10A2
	XIAP		Code-34	CYP19A1
	ABCG8		Code-34	SLC5A1
	PSMB8		Code-34	SLC5A2
	PRSS1		Code-34	SLC5A4
	CEP104		Code-34	ADORA1
	BRCA2		Code-34	SLC28A3
	MKKS		Code-34	ADORA3
	LOX		Code-34	SRD5A1
	NR1I3		Code-34	ADK
	MIR30A		Code-34	CA12
	SPARC		Code-34	SLC29A1
	ONECUT1		Code-34	ADORA2A
	MT-ATP6		Code-34	PTGS1
	ESR1		Code-34	ADORA2B
	NPHP3-ACAD11		Code-34	EIF4A1
	ADK		Code-34	HK2
	CPLANE1		Code-34	HK1
	KAAG1		Code-34	ABCG2
	TMEM199		Code-34	TAS2R31
	LMNA		Code-34	MAOB
	CYCS		Code-34	CYP1B1
	PEX13		Code-34	CA14
	IL18BP		Code-34	CA2
	SLC9A3R1		Code-34	CA1
	IGFBP3		Code-34	ABCC1
	PRKCA		Code-34	HSD17B1
	SST		Code-34	SHBG
	JAK1		Code-34	CBR1
	SLC25A15		Code-34	GBA
	FADD		Code-34	EGFR
	RBCK1		Code-34	MMP13
	AKT2		Code-34	MMP12
	GUCY2C		Code-34	AKR1B1
	CHI3L1		Code-34	PTPN2
	CXCR3		Code-34	MGMT
	TMEM237		Code-34	HSPA5
	NR0B2		Code-34	MMP1
	MAPK1		Code-34	MMP7
	MUC5AC		Code-34	MMP8
	SLC10A1		Code-34	ESR1
	MIR148A		Code-34	HSPA8
	RLBP1		Code-34	SLC28A2
	GLUL		Code-34	EPHX2
	UCP2		Code-34	TERT
	HSPA5		Code-35	CYP19A1
	S100A9		Code-35	SLC5A2
	IRS2		Code-35	SLC5A1
	MIR140		Code-35	SLC5A4
	MIR214		Code-35	ADORA1
	ACTC1		Code-35	ADORA3
	TYMP		Code-35	SLC28A3
	GLIS2		Code-35	ADORA2A
	PLG		Code-35	ADORA2B
	PCSK9		Code-35	SLC29A1
	ASAH1		Code-35	SRD5A1
	PEMT		Code-35	CA12
	PEX10		Code-35	EPHX2
	INSL6		Code-35	ADK
	SRC		Code-35	EIF4A1
	ATM		Code-35	PTGS1
	GC		Code-35	CA2
	NDUFS7		Code-35	CA1
	PSMB4		Code-35	SLC28A2
	ADA		Code-35	ABCG2
	DDIT3		Code-35	SLC2A1
	ADRB2		Code-35	CA14
	BLVRA		Code-35	TAS2R31
	TTC21B-AS1		Code-35	MAOB
	AP3B1		Code-35	EGFR
	TIMP2		Code-35	CYP1B1
	PEX16		Code-35	HK2
	MT-CO3		Code-35	HK1
	PEX19		Code-35	HSPA8
	LOC105371046		Code-35	HSPA5
	CSF2		Code-35	ABCC1
	MIRLET7D		Code-35	HSD17B1
	DYNC2LI1		Code-35	SHBG
	GDF2		Code-35	CBR1
	ANXA5		Code-35	SLC5A11
	MALAT1		Code-35	ESR1
	ERBB2		Code-35	P2RY12
	RXRA		Code-35	MMP3
	MIR204		Code-35	MGMT
	IL6R		Code-35	MMP1
	GREM1		Code-35	PYGM
	MIR145		Code-35	ADAM17
	UROD		Code-35	MME
	CD44		Code-35	ECE1
	GPC1		Code-35	MAP2K1
	NAT2		Code-35	PTPN2
	VPS45		Code-35	GAPDH
	RMND5B		Code-35	IRAK4
	PGM1		Code-35	NADK
	ATP6AP1		Code-35	GBA
	ABCB7		Code-35	TERT
	ALAS2		Code-36	PTGS1
	PTPN11		Code-36	COX1
	STK11		Code-36	ESR1
	SQSTM1		Code-36	ESR
	OCLN		Code-36	NR3A1
	HMGB1		Code-36	PTGS2
	CFH		Code-36	COX2
	CYP2B6		Code-36	HSP90AA1
	C2CD3		Code-36	HSP90A
	GCKR		Code-36	HSPC1
	ADIPOR2		Code-36	HSPCA
	ITGB1		Code-36	DPEP1
	TGFA		Code-36	MDP
	ACADVL		Code-36	RDP
	PMS2		Code-36	PRKACA
	IARS1		Code-36	PKACA
	PEX12		Code-37	PTGS1
	PSAP		Code-37	COX1
	CXCR1		Code-37	ESR1
	MEG3		Code-37	ESR
	LBP		Code-37	NR3A1
	AKR1A1		Code-37	PTGS2
	CAT		Code-37	COX2
	MIR126		Code-37	RXRA
	DLD		Code-37	NR2B1
	HPD		Code-37	PDE3A
	AGPAT2		Code-37	ADRB2
	FGF7		Code-37	ADRB2R
	ADCY10		Code-37	B2AR
	TRPV4		Code-37	SLC6A4
	POSTN		Code-37	HTT
	CR1		Code-37	SERT
	LOC106627981		Code-37	HSP90AA1
	ANXA2		Code-37	HSP90A
	FOXM1		Code-37	HSPC1
	CD8A		Code-37	HSPCA
	HULC		Code-37	DPEP1
	GOLM1		Code-37	MDP
	DYNLT2B		Code-37	RDP
	ATP6AP2		Code-37	MAOB
	BAX		Code-37	PRKACA
	CEP55		Code-37	PKACA
	SLC22A5		Code-38	CYP19A1
	MIR29C		Code-38	TDP1
	CANX		Code-38	SRD5A1
	CCL17		Code-38	SLC28A3
	PPIG		Code-38	EIF4A1
	CYP2C19		Code-38	SLC5A4
	CCL11		Code-38	SLC5A2
	NGLY1		Code-38	SLC5A1
	SOD1		Code-38	EPHX2
	SERPINH1		Code-38	TAS2R31
	PRKAA1		Code-38	PTPN1
	VHL		Code-38	PTPN2
	PEX26		Code-38	ADORA2A
	CLCN5		Code-38	ADORA2B
	RNASE3		Code-38	NADK
	MTHFR		Code-39	F10
	KDR		Code-39	CYP19A1
	CXCL1		Code-39	BACE1
	MT-CYB		Code-39	SQLE
	EHHADH		Code-39	TOP1
	ETFDH		Code-39	SLC10A2
	BMP2		Code-40	PTGS1
	TNFSF10		Code-40	COX1
	ITGAM		Code-40	CHRM3
	CCL4		Code-40	CHRM1
	ENPP2		Code-40	ESR1
	NPM1		Code-40	ESR
	HSP90AA1		Code-40	NR3A1
	SMARCA4		Code-40	SCN5A
	SCT		Code-40	PTGS2
	TCTN3		Code-40	COX2
	AGK		Code-40	RXRA
	YAP1		Code-40	NR2B1
	DPP4		Code-40	PDE3A
	MSH2		Code-40	ADRA1D
	MIR34C		Code-40	ADRA1A
	NDUFAF6		Code-40	ADRA1B
	CSF3		Code-40	SLC6A3
	CHUK		Code-40	ADRB2
	SCO1		Code-40	ADRB2R
	IL9		Code-40	B2AR
	CDKN1A		Code-40	SLC6A4
	CCR5		Code-40	HTT
	ACD		Code-40	SERT
	PPARGC1A		Code-40	HSP90AA1
	CD81		Code-40	HSP90A
	HADH		Code-40	HSPC1
	HLA-B		Code-40	HSPCA
	TXNDC15		Code-40	PRKACA
	ELMOD2		Code-40	PKACA
	EDAR		Code-41	ABCG2
	CXCL9		Code-41	AKR1B1
	FAN1		Code-41	APP
	KCNJ11		Code-41	MAOB
	PFKFB1		Code-41	KCNA3
	LIPC		Code-41	MAOA
	GSN		Code-41	ALOX5
	EDNRA		Code-41	EGFR
	RMND1		Code-41	NOS2
	VCAM1		Code-41	CHRNA7
	HMGCR		Code-41	PTGS2
	MAPK14		Code-41	ABCB1
	NOX4		Code-41	ALDH2
	ARL3		Code-41	BACE1
	COL1A2		Code-41	PDPK1
	NPC2		Code-41	TERT
	PEX3		Code-41	F3
	PDGFA		Code-41	TLR9
	STXBP2		Code-41	PLA2G7
	MMP3		Code-41	TUBB1
	SH2B3		Code-41	PTPN1
	ADIPOR1		Code-41	CYP19A1
	XPNPEP3		Code-41	PTK2B
	TMPRSS6		Code-41	ACHE
	DNASE1		Code-41	MMP13
	CCL18		Code-41	MMP9
	BCL2		Code-41	MMP1
	FTH1		Code-41	GSK3A
	CTC1		Code-41	PDGFRB
	PRF1		Code-41	ABL1
	PLAU		Code-41	PIK3CD
	ACAD9		Code-41	PRKDC
	AHSG		Code-41	PIK3CB
	ACP5		Code-41	HCK
	SP140		Code-41	MMP2
	HSPA8		Code-41	MMP3
	STEAP3		Code-41	ALPL
	GSK3B		Code-41	MAPK8
	MIR152		Code-41	LRP6
	VCP		Code-41	PPIA
	SLC11A2		Code-41	JAK3
	CYP3A5		Code-41	MMP7
	PEX11B		Code-41	BCHE
	BMPR2		Code-41	KIT
	FGFR1		Code-41	RPS6KA3
	GUSB		Code-41	PPARG
	CBS		Code-41	PTGER4
	SHH		Code-41	ELANE
	TCF7L2		Code-42	SQLE
	BBS7		Code-42	TOP1
	ADAMTS13		Code-42	TDP1
	DNAH8		Code-42	F10
	GALE		Code-42	VCP
	MT-CO1		Code-42	TNNC1
	EZH2		Code-42	TNNT2
	IL33		Code-42	TNNI3
	ASGR2		Code-42	BACE1
	BBS5		Code-42	SLC10A2
	NRAS		Code-42	SRD5A1
	PEX14		Code-43	SLC5A2
	TMEM218		Code-43	SLC5A1
	CALCA		Code-43	SRD5A1
	AGER		Code-43	SLC5A4
	SCD		Code-43	TYR
	GSTA1		Code-43	SLC28A3
	CDKN1B		Code-43	EPHX2
	ATF4		Code-43	CYP19A1
	STAT6		Code-43	ADORA2A
	ADH1B		Code-43	ESR1
	UMOD		Code-43	CA14
	SMARCB1		Code-43	SLC29A1
	THY1		Code-43	PTPN1
	MIR200A		Code-43	EGFR
	IFIH1		Code-43	MGMT
	YARS1		Code-43	ADORA2B
	PTRH2		Code-43	MMP1
	PKD1L1		Code-43	MMP7
	TLR5		Code-43	MMP8
	VWF		Code-43	PDE5A
	BBS2		Code-43	AKR1B1
	ARSB		Code-43	TOP1
	TLR3		Code-44	TDP1
	BAAT		Code-44	SRD5A1
	PNPLA2		Code-44	CYP19A1
	SOCS1		Code-44	SLC5A1
	LDLR		Code-44	SLC5A4
	ALOX5		Code-44	SLC5A2
	COL3A1		Code-44	PTPN1
	EIF2S1		Code-44	PTPN2
	LTF		Code-44	SLC28A3
	LOXL2		Code-44	TYR
	IGFBP1		Code-44	ADORA1
	LCAT		Code-44	EIF4A1
	CD79A		Code-44	EPHX2
	PLIN2		Code-44	F10
	CD274		Code-44	AMY1A
	GALK1		Code-44	SERPINE1
	HSPD1		Code-44	BACE1
	HRAS		Code-44	SQLE
	TREX1		Code-44	AKR1B1
	BBS9		Code-45	F10
	MIR1225		Code-45	SQLE
	FGF21		Code-45	BACE1
	STAT5B		Code-45	VCP
	CFI		Code-45	TNNC1
	LOC102723566		Code-45	TNNT2
	AR		Code-45	TNNI3
	MIR142		Code-45	PTPN1
	BSCL2		Code-45	PTPN2
	HSPB1		Code-45	TOP1
	PRKACA		Code-45	TDP1
	CYP27A1		Code-45	SRD5A1
	NOD2		Code-45	SLC10A2
	KIAA0753		Code-45	CYP19A1
	MAP3K5		Code-46	F10
	RAF1		Code-46	SQLE
	PROM1		Code-46	BACE1
	CD40		Code-46	VCP
	BMP7		Code-46	TNNC1
	PTK2		Code-46	TNNT2
	FGA		Code-46	TNNI3
	PIK3CG		Code-46	TOP1
	IDH2		Code-46	TDP1
	KATNIP		Code-46	SLC10A2
	TRIM37		Code-46	PTPN1
	KIF3B		Code-46	PTPN2
	ENPP1		Code-46	SRD5A1
	SFTPB		Code-47	SLC5A2
	MIR338		Code-47	SLC5A1
	BHMT		Code-47	SLC5A4
	MMP8		Code-47	SRD5A1
	NKX2-1		Code-47	TYR
	CD14		Code-47	EPHX2
	PTPN3		Code-47	SLC28A3
	ZNF423		Code-47	ADORA2A
	BCHE		Code-47	SLC29A1
	PIK3R1		Code-47	EGFR
	IDH1		Code-47	ADORA2B
	CD46		Code-47	CYP19A1
	PLCH2		Code-47	TOP1
	GATAD1		Code-47	CA14
	APOC3		Code-47	MGMT
	VIP		Code-47	ABL1
	ACACA		Code-47	PDGFRA
	S100A4		Code-47	PDGFRB
	MT-TL1		Code-47	AKR1B1
	NR3C2		Code-47	SLC28A2
	TRIM59-IFT80		Code-47	SLC2A1
	APEX1		Code-47	MMP9
	FOXA2		Code-47	MMP8
	IFT52		Code-47	PDE5A
	MMP12		Code-47	MMP1
	IFT27		Code-47	MMP7
	DNMT1		Code-47	EIF4A1
	VDR		Code-47	MAP2K1
	PLIN1		Code-47	PTPN1
	ALG2		Code-47	NADK
	MIRLET7C		Code-47	ADK
	CD28		Code-47	ESR1
	LECT2		Code-47	LGALS3
	MIR16-1		Code-47	LGALS1
	TLR9		Code-47	LGALS7
	HOTAIR		Code-47	LGALS9
	MAP2K1		Code-48	SLC5A1
	VIPAS39		Code-48	SLC5A4
	ATP12A		Code-48	SLC5A2
	FGF19		Code-48	SLC28A3
	SDHA		Code-48	EPHX2
	BCL2L1		Code-48	TYR
	DEFB1		Code-48	SRD5A1
	SP1		Code-48	ADORA2A
	COX5A		Code-48	ADORA2B
	RPS27A		Code-48	HRAS
	SLC9A3R2		Code-48	MMP1
	ATP7A		Code-48	MMP7
	CAVIN1		Code-48	MMP8
	CD80		Code-48	MMP3
	DDOST		Code-48	MMP9
	MIR31		Code-48	ADAM17
	DLAT		Code-48	SLC29A1
	RB1		Code-48	CA14
	FH		Code-48	CYP19A1
	FGFR2		Code-48	ADK
	PTPN22		Code-48	IMPDH1
	ETFB		Code-48	ESR1
	SGK1		Code-48	MAP3K7
	GHR		Code-48	MCL1
	CEACAM5		Code-48	GBA
	FLT1		Code-48	SLC28A2
	LAMP2		Code-48	AGTR1
	PTCH1		Code-48	PNP
	TFRC		Code-48	PTPN1
	UQCRC2		Code-48	CHEK1
	IFT88		Code-48	OGA
	FLT3		Code-48	YARS
	MT-ND5		Code-48	ABL1
	IGFBP5		Code-48	LCK
	RASSF1		Code-48	AURKA
	UNC13D		Code-48	BTK
	MRC1		Code-48	PARP1
	PIBF1		Code-49	NOS2
	MIR125A		Code-49	PTGS1
	BBS12		Code-49	COX1
	VDAC1		Code-49	AR
	LRPPRC		Code-49	DHTR
	XDH		Code-49	NR3C4
	ATF6		Code-49	PPARG
	MILR1		Code-49	NR1C3
	TNFRSF1B		Code-49	PTGS2
	TNNT2		Code-49	COX2
	CEP19		Code-49	HSP90AA1
	CCR7		Code-49	HSP90A
	MRPS7		Code-49	HSPC1
	HLA-A		Code-49	HSPCA
	ANO1		Code-49	PRKACA
	SDHB		Code-49	PKACA
	SULT2A1		Code-49	NCOA2
	CXCL2		Code-49	BHLHE75
	MOGS		Code-49	SRC2
	CPS1		Code-49	TIF2
	CST3		Code-49	DPP4
	CDKN1C		Code-49	ADCP2
	MT-ND1		Code-49	CD26
	ABCC4		Code-49	PRSS1
	BRCA1		Code-49	TRP1
	BIRC5		Code-49	TRY1
	SH2D1A		Code-49	TRYP1
	PRKAB1		Code-49	PGR
	MIF		Code-49	NR3C3
	MICOS13		Code-49	F2
	MIR141		Code-49	CHRM1
	ADH1C		Code-49	ACHE
	CXCR2		Code-49	SLC6A2
	SEC61A1		Code-49	NAT1
	NLRP3		Code-49	CHRM2
	CXCL5		Code-49	ADRA1B
	PDCD1		Code-49	TOP2A
	COG7		Code-49	TOP2
	TGM1		Code-49	F7
	BGLAP		Code-49	CALM3
	NR3C1		Code-53	PTGS1
	ODAD3		Code-53	COX1
	CCR2		Code-53	AR
	UTP4		Code-53	DHTR
	TNNI3		Code-53	NR3C4
	LACTB		Code-53	PPARG
	PON1		Code-53	NR1C3
	GSTT1		Code-53	PTGS2
	MMP14		Code-53	COX2
	DMBT1		Code-53	HSP90AA1
	STUB1		Code-53	HSP90A
	FGL1		Code-53	HSPC1
	BPI		Code-53	HSPCA
	KCNN4		Code-53	NCOA2
	IGF1R		Code-53	BHLHE75
	USP18		Code-53	SRC2
	HMBS		Code-53	TIF2
	REG3A		Code-53	DPP4
	CLCA1		Code-53	ADCP2
	PSMA7		Code-53	CD26
	DMD		Code-53	AKR1B1
	B2M		Code-53	PRSS1
	SERPINA6		Code-53	TRP1
	BICC1		Code-53	TRY1
	SLC2A4		Code-53	TRYP1
	MRPL44		Code-53	TOP2A
	NPHP3-AS1		Code-53	TOP2
	DLL4		Code-53	F2
	MEN1		Code-53	KCNH2
	MT-TE		Code-53	ERG
	EZR		Code-53	SCN5A
	MIR107		Code-53	F10
	TTC8		Code-53	ADRB2
	AQP1		Code-53	ADRB2R
	SERPINB1		Code-53	B2AR
	MCL1		Code-53	MMP3
	SDHD		Code-53	PRKACA
	MKI67		Code-53	PKACA
	RYR1		Code-53	F7
	CDH2		Code-53	RXRA
	DAB2		Code-53	NR2B1
	EARS2		Code-53	ACHE
	CYBB		Code-53	MAOB
	MT-CO2		Code-57	AKR1B1
	PKM		Code-57	CA2
	CTSG		Code-57	CA7
	HPX		Code-57	CA12
	LPAR1		Code-57	CA4
	BMP1		Code-57	ACHE
	GNAS		Code-57	NQO2
	RUNX1		Code-57	NOX4
	ADA2		Code-57	ADRA2C
	ERCC1		Code-57	RPS6KA3
	EIF2AK3		Code-57	NMUR2
	DNAJB1		Code-57	ADRA2A
	AKR1C4		Code-57	PTGS2
	RRM2B		Code-57	PDE5A
	SLC25A4		Code-57	CD38
	HMGCL		Code-57	ADORA1
	HHEX		Code-57	TNF
	DGAT1		Code-57	XDH
	G6PD		Code-57	IL2
	FURIN		Code-57	SLC29A1
	KNG1		Code-57	ALOX5
	LOC107133510		Code-57	ADORA3
	USP53		Code-57	TERT
	NAGLU		Code-57	KCNA3
	HLA-DQA1		Code-60	PTGS1
	ADAR		Code-60	COX1
	ERLIN1		Code-60	AR
	CPOX		Code-60	DHTR
	IFNB1		Code-60	NR3C4
	BSG		Code-60	PTGS2
	PIK3C2A		Code-60	COX2
	KLF6		Code-60	HSP90AA1
	LOC106099062		Code-60	HSP90A
	MIR26A1		Code-60	HSPC1
	ASGR1		Code-60	HSPCA
	CCL22		Code-60	PRSS1
	CDC25A		Code-60	TRP1
	SLC4A4		Code-60	TRY1
	H2AC18		Code-60	TRYP1
	DDR1		Code-60	NCOA2
	TSLP		Code-60	BHLHE75
	CEL		Code-60	SRC2
	AGTR2		Code-60	TIF2
	NME1		Code-60	PRKACA
	EVC		Code-60	PKACA
	KCNQ1OT1		Code-60	DPP4
	PECAM1		Code-60	ADCP2
	SLC4A1		Code-60	CD26
	NDUFAF3		Code-105	MMP2
	ABCG2		Code-105	ABCB1
	CDK4		Code-105	BCL2
	LCN2		Code-105	SQLE
	IKBKB		Code-105	MAPT
	PLAUR		Code-105	DNMT1
	GJB1		Code-105	DYRK1A
	KIF3A		Code-105	TERT
	IDUA		Code-105	PGD
	CYBA		Code-105	ST3GAL3
	RARRES2		Code-105	FUT7
	MIR192		Code-105	FUT4
	SIRT3		Code-105	STAT1
	IL2RB		Code-105	KCNH2
	SLC22A1		Code-105	APP
	VPS33B		Code-105	MMP9
	MSH6		Code-105	BACE1
	PCNA		Code-105	MET
	SERPINF2		Code-105	MMP14
	ANGPT2		Code-105	MAPK14
	CDK2		Code-105	GABRA1
	DNAJC5		Code-105	GABRB2
	ACACB		Code-105	GABRG2
	MLH1		Code-105	CA7
	TKFC		Code-105	CA12
	CR2		Code-105	CA4
	TMEM165		Code-105	CA2
	PSMC4		Code-105	CA1
	SEC61B		Code-105	CA3
	TNFRSF6B		Code-105	CA6
	SLC4A2		Code-105	CA5B
	NDUFS4		Code-105	CA5A
	HSPG2		Code-105	PGF
	TWIST1		Code-105	VEGFA
	LOC113687175		Code-105	MMP12
	TOLLIP		Code-105	CA13
	CASP10		Code-105	KLK1
	RHOA		Code-105	KLK2
	ENTPD1		Code-105	HIF1A
	RAG2		Code-105	CA9
	PRKD1		Code-105	CYP19A1
	HBB-LCR		Code-105	ABCC1
	BLOC1S6		Code-105	ABCG2
	LZTFL1		Code-105	POLB
	TPMT		Code-105	PLA2G2A
	DES		Code-105	PLA2G5
	CCR4		Code-105	PLA2G10
	ANGPT1		Code-107	MMP2
	PSMA1		Code-107	BCL2
	CASR		Code-107	MAPT
	PRKG1		Code-107	TERT
	GATA2		Code-107	PGD
	CASP9		Code-107	ST3GAL3
	PTP4A1		Code-107	FUT7
	SLC29A3		Code-107	FUT4
	GLS		Code-107	SQLE
	S100A1		Code-107	MMP14
	DERL1		Code-107	ABCB1
	SLC9A3		Code-107	BACE1
	FGFR4		Code-107	MET
	APOC2		Code-107	APP
	IL15		Code-107	PGF
	CTH		Code-107	VEGFA
	CAMP		Code-107	KCNH2
	ARFGEF1		Code-107	DNMT1
	GDF15		Code-107	DYRK1A
	LOC110006319		Code-107	MAPK14
	ERCC6		Code-107	STAT1
	GRP		Code-107	MMP13
	MIR200C		Code-107	MMP12
	RAD51		Code-107	GABRA1
	SLC10A2		Code-107	GABRB2
	SLC7A7		Code-107	GABRG2
	TAT		Code-107	MMP9
	RASGRP1		Code-107	KLK1
	BCKDHB		Code-107	KLK2
	GLUD1		Code-107	CA7
	STX11		Code-107	CA12
	MIR183		Code-107	CA4
	ARMC9		Code-107	ABCC1
	NPPA		Code-107	CA2
	FLNC		Code-107	CA1
	MIR132		Code-107	CA3
	GYS1		Code-107	CA6
	NFKBIA		Code-107	CA5B
	CD68		Code-107	CA5A
	HSPH1		Code-107	DNM1
	ABCC8		Code-107	PTGS1
	ATP5F1A		Code-107	POLB
	SELE		Code-107	PLA2G2A
	PSMA3		Code-107	PLA2G5
	PRKAA2		Code-107	PLA2G10
	SREBF2		Code-113	SQLE
	KIAA0319L		Code-113	MMP14
	IL7R		Code-113	MAPT
	CLCN7		Code-113	DYRK1A
	NQO1		Code-113	MAPK14
	AIRE		Code-113	TERT
	MIR483		Code-113	PGD
	PAH		Code-113	ST3GAL3
	AGXT		Code-113	FUT7
	INTU		Code-113	BCL2
	GPBAR1		Code-113	FUT4
	RPL5		Code-113	STAT1
	GYG2		Code-113	DNMT1
	NEU1		Code-113	KCNH2
	NAMPT		Code-113	MMP2
	TTN		Code-113	MET
	ANGPTL8		Code-113	ABCB1
	OSM		Code-113	APP
	NKX2-5		Code-113	BACE1
	MGMT		Code-113	GABRA1
	NHLRC1		Code-113	GABRB2
	DPM1		Code-113	GABRG2
	GATA1		Code-113	MMP13
	SLC39A8		Code-113	PGF
	UCHL1		Code-113	VEGFA
	MASP2		Code-113	MMP9
	SCGB1A1		Code-113	PTGS1
	NEK9		Code-113	CA3
	KRTCAP3		Code-113	HIF1A
	CYBC1		Code-113	ABCC1
	MT-ND4		Code-113	CYP19A1
	UBC		Code-113	KLK1
	CLCN1		Code-113	KLK2
	RSF1		Code-113	PLA2G2A
	LOC111674464		Code-113	PLA2G5
	MSR1		Code-113	PLA2G10
	COL4A1		Code-113	CYP1B1
	RAC1		Code-117	BCL2
	PSMB3		Code-117	KCNH2
	DHCR7		Code-117	BACE1
	RBPJ		Code-117	ST3GAL3
	PDX1		Code-117	FUT7
	GCG		Code-117	FUT4
	ANXA1		Code-117	PGD
	PSMB5		Code-117	MMP2
	SCARB1		Code-117	MMP14
	RNASEH2B		Code-117	MAPK14
	LOC113633876		Code-117	MAPT
	KLF11		Code-117	DNMT1
	FTL		Code-117	DYRK1A
	RPS6KB1		Code-117	APP
	ADM		Code-117	TERT
	ERN1		Code-117	MET
	LOC113633875		Code-117	ABCB1
	GAS5		Code-117	STAT1
	SAMHD1		Code-117	SQLE
	PSC		Code-117	GABRA1
	PSMB9		Code-117	GABRB2
	FGF10		Code-117	GABRG2
	IGF2BP2		Code-117	CA3
	UGT2B4		Code-117	MMP12
	TFDP1		Code-117	PTGS1
	PARP1		Code-117	CA7
	TNFSF11		Code-117	CA6
	NDUFA1		Code-117	CA9
	CDKN2B		Code-117	CA5B
	ARL6		Code-117	CA5A
	ANGPTL3		Code-117	CA2
	COG6		Code-117	CA1
	SCTR		Code-117	CA12
	WNT5A		Code-117	HIF1A
	SBDS		Code-117	CA4
	PRKAG2		Code-117	MMP13
	KHK		Code-117	MMP9
	SLC25A47		Code-117	DNM1
	MAPKBP1		Code-117	KLK1
	ENO1		Code-117	KLK2
	RNF5		Code-117	CA13
	PSMA4		Code-117	ABCC1
	AHCY		Code-117	TAS2R31
	COX6B1		Code-117	PGF
	LOC111674467		Code-117	VEGFA
	LOC111674466		Code-117	SNCA
	RNASEH2A		Code-117	EP300
	SPRTN		Code-117	TLR9
	GZMB		Code-118	PTGS2
	DOLK		Code-118	RPS6KA3
	CETP		Code-118	NMUR2
	LIN28B		Code-118	ADRA2A
	ZEB1		Code-118	ADRA2C
	C1QBP		Code-118	ACHE
	FGF23		Code-118	NOX4
	AP1S1		Code-118	NQO2
	PSMC5		Code-118	AKR1B1
	SERPINB3		Code-118	XDH
	TTC7A		Code-118	CA2
	LTBP3		Code-118	CA12
	RUNX3		Code-118	PDE5A
	HDAC2		Code-118	CD38
	CDK1		Code-118	CA4
	CLCN2		Code-118	CA7
	IFNGR1		Code-118	TNF
	CCN4		Code-118	IL2
	ABCC6		Code-118	ALOX5
	CA4		Code-120	PTGS1
	HLA-C		Code-120	TYR
	LOC111674470		Code-120	PGF
	CD19		Code-120	VEGFA
	F13A1		Code-120	CA2
	HSPE1		Code-120	CA1
	PEPD		Code-120	CA12
	LIG4		Code-120	CA9
	IL3		Code-120	CA3
	FARSA		Code-120	CA6
	KITLG		Code-120	CA5B
	MIR424		Code-120	CA5A
	CHGA		Code-120	BACE1
	BBIP1		Code-120	CA4
	AKT3		Code-120	ABCB1
	ARHGAP9		Code-120	ADORA1
	HDAC1		Code-120	CYP19A1
	AQP2		Code-120	SLC5A1
	STARD13		Code-120	MMP1
	ITCH		Code-120	MMP7
	MUC4		Code-120	MMP8
	DGUOK-AS1		Code-120	MMP13
	PLAT		Code-120	MMP12
	SHBG		Code-120	CA7
	CHIT1		Code-120	PTGS2
	SELP		Code-120	HSP90AA1
	MIR96		Code-120	SLC5A2
	HLA-DPB1		Code-120	BCL2
	TTPA		Code-120	GABRA1
	PSMA2		Code-120	GABRB2
	GOPC		Code-120	GABRG2
	BLOC1S3		Code-120	ALDH2
	KL		Code-120	ADORA2A
	ACADS		Code-120	SLC29A1
	EPM2A		Code-120	MAPT
	SCO2		Code-120	DNMT1
	DNMT3A		Code-120	KCNH2
	KIF1C		Code-120	TERT
	RAG1		Code-120	PGD
	ARHGAP31		Code-120	ST3GAL3
	COG2		Code-120	FUT7
	MIR144		Code-120	FUT4
	C8orf37		Code-120	STAT1
	MTMR10		Code-120	SQLE
	PRSS8		Code-121	BCL2
	AQP3		Code-121	BACE1
	HPSE		Code-121	PGD
	MIRLET7E		Code-121	ST3GAL3
	LOC111674471		Code-121	FUT7
	ALAD		Code-121	FUT4
	NPPB		Code-121	MAPK14
	CCNA2		Code-121	MMP2
	SCARB2		Code-121	MMP14
	ATP4A		Code-121	KCNH2
	CTSB		Code-121	TERT
	TRIM32		Code-121	ABCB1
	CREBBP		Code-121	MAPT
	NAGS		Code-121	DNMT1
	RAB11B		Code-121	DYRK1A
	SIL1		Code-121	APP
	CSF1		Code-121	MET
	LYST		Code-121	STAT1
	COG4		Code-121	SQLE
	CFLAR		Code-121	GABRA1
	HARS1		Code-121	GABRB2
	ALG1		Code-121	GABRG2
	THBS1		Code-121	MMP12
	GAS5-AS1		Code-121	CA3
	SLC26A9		Code-121	HIF1A
	PINX1		Code-121	CA2
	MIR205		Code-121	CA1
	SMARCAD1		Code-121	CA12
	AURKA		Code-121	CA7
	TNFRSF10B		Code-121	CA6
	AHR		Code-121	CA9
	BLOC1S5		Code-121	CA5B
	AVPR2		Code-121	CA5A
	MUC6		Code-121	CA4
	AHSA1		Code-121	MMP13
	MAGEA4		Code-121	MMP9
	LPO		Code-121	PTGS1
	NCF1		Code-121	ABCC1
	PSMD4		Code-121	CA13
	DOCK6		Code-121	DNM1
	UROS		Code-121	ALPL
	SAA1		Code-121	CHEK1
	GLA		Code-121	KLK2
	RBSN		Code-121	HSD17B1
	NARS2		Code-121	PGF
	MIR199B		Code-121	VEGFA
	F7		Code-121	HSD17B2
	SLC51A		Code-121	MCL1
	BECN1		Code-121	CHRNA7
	AKR1C2		Code-121	HSP90AA1
	LOC111674474		Code-121	PDK1
	LIVAR		Code-121	TAS2R31
	HYOU1		Code-121	BRAF
	TNFRSF10A		Code-121	BMP1
	MDK		Code-122	BCL2
	WWTR1		Code-122	ABCB1
	DKK1		Code-122	MAPT
	LIPE		Code-122	DNMT1
	RAC2		Code-122	DYRK1A
	TERF1		Code-122	MAPK14
	PRKCB		Code-122	TERT
	DERL2		Code-122	MMP2
	OSTM1		Code-122	PGD
	HDAC9		Code-122	ST3GAL3
	CSK		Code-122	FUT7
	LOC111674473		Code-122	MET
	IFRD1		Code-122	MMP14
	MYD88		Code-122	FUT4
	LINC00974		Code-122	STAT1
	CBY1		Code-122	SQLE
	NEUROD1		Code-122	BACE1
	COX14		Code-122	KCNH2
	TAP1		Code-122	APP
	C3		Code-122	GABRA1
	PSMD2		Code-122	GABRB2
	RNASE2		Code-122	GABRG2
	ACTA2		Code-122	HIF1A
	MIR324		Code-122	CA3
	KEAP1		Code-122	CA6
	YARS2		Code-122	CA5B
	NCF2		Code-122	CA5A
	AZIN1		Code-122	CA7
	SOX9		Code-122	CA12
	NUS1		Code-122	CA4
	GLYAT		Code-122	MMP13
	FOXA1		Code-122	MMP12
	RAB8A		Code-122	PTGS1
	MCM4		Code-122	CA2
	DNASE1L3		Code-122	CA1
	SOS1		Code-122	CA9
	LOC111674476		Code-122	ABCC1
	PSME2		Code-122	MMP9
	SUFU		Code-122	ABCG2
	EGR1		Code-122	CA13
	LYZ		Code-122	DNM2
	HYLS1		Code-122	CYP1B1
	MIR151A		Code-124	BCL2
	HLA-G		Code-124	ABCB1
	MMAA		Code-124	MAPT
	NDUFB11		Code-124	DNMT1
	MTM1		Code-124	DYRK1A
	LOC111674478		Code-124	MAPK14
	SHC1		Code-124	TERT
	MIP		Code-124	MMP2
	COL14A1		Code-124	PGD
	IFNAR2		Code-124	ST3GAL3
	HDGF		Code-124	FUT7
	F10		Code-124	MET
	PSMD1		Code-124	MMP14
	AKR1B10		Code-124	FUT4
	SDHC		Code-124	STAT1
	USB1		Code-124	SQLE
	CCNB1		Code-124	BACE1
	CPQ		Code-124	KCNH2
	E2F1		Code-124	APP
	GDF1		Code-124	GABRA1
	HBA1		Code-124	GABRB2
	NPY		Code-124	GABRG2
	MIR30D		Code-124	HIF1A
	CDKN2B-AS1		Code-124	CA3
	CA2		Code-124	CA6
	P2RY2		Code-124	CA5B
	STAT2		Code-124	CA5A
	TRPM3		Code-124	CA7
	TGM2		Code-124	CA12
	MYO5A		Code-124	CA4
	TRAPPC11		Code-124	MMP13
	MIR196A1		Code-124	MMP12
	SETX		Code-124	PTGS1
	FABP4		Code-124	CA2
	PSMC6		Code-124	CA1
	ALDH1A1		Code-124	CA9
	MIR27B		Code-124	ABCC1
	MIR150		Code-124	MMP9
	M6PR		Code-124	ABCG2
	TRIM28		Code-124	CA13
	NTS		Code-124	DNM2
	BAK1		Code-124	CYP1B1
	MYRF		Code-131	PTGS2
	LOC111674465		Code-131	AKR1B1
	GATA6		Code-131	CA2
	LOC111674479		Code-131	CA7
	ABL1		Code-131	CA12
	UBD		Code-131	CA4
	CD163		Code-131	NOX4
	MYBPC3		Code-131	ADRA2C
	PSMA6		Code-131	ACHE
	AARS1		Code-131	NQO2
	ADORA1		Code-131	RPS6KA3
	RARB		Code-131	NMUR2
	RGN		Code-131	ADRA2A
	ILK		Code-131	CD38
	MME		Code-131	PDE5A
	CLCN3		Code-131	TNF
	PSMB1		Code-131	IL2
	PSMD11		Code-131	ADORA1
	BPIFA1		Code-131	XDH
	TNFAIP3		Code-131	ALOX5
	MIR210		Code-131	SLC29A1
	MIR185		Code-131	SQLE
	IFT20		Code-132	RPS6KA3
	KLRK1		Code-132	CA2
	MIR451A		Code-132	ACHE
	RNASEH2C		Code-132	CA12
	DCN		Code-132	NQO2
	PSMC3		Code-132	NOX4
	DHFR		Code-132	ADRA2C
	F2R		Code-132	AKR1B1
	PSMC2		Code-132	NMUR2
	PSMD14		Code-132	ADRA2A
	PLA2G6		Code-132	PTGS2
	ERLIN2		Code-132	CA7
	LOC113523647		Code-132	CA4
	MMACHC		Code-132	CD38
	LOC108491823		Code-132	XDH
	CREB3L3		Code-132	ADORA1
	GSTM3		Code-132	IL2
	IKZF1		Code-132	PDE5A
	ETS1		Code-132	TNF
	TNFRSF13B		Code-132	ALOX5
	NDUFV2		Code-132	TERT
	SNAI2		Code-133	SLC5A1
	CD209		Code-133	SLC5A2
	GAST		Code-133	TYR
	FGFR3		Code-133	SRD5A1
	PDE6D		Code-133	SLC5A4
	CTTN		Code-133	CYP19A1
	KIF17		Code-133	EPHX2
	SCP2		Code-133	AKR1B1
	ABCG1		Code-133	SLC28A3
	ADORA2B		Code-133	ESR1
	CCL20		Code-133	ADORA2A
	FAP		Code-133	ADORA2B
	CLDN16		Code-133	PTPN1
	CSTB		Code-133	PTPN2
	SLC11A1		Code-133	IMPDH1
	SDC1		Code-133	HRAS
	PNPLA6		Code-133	MMP1
	STAT4		Code-133	MMP7
	CASP7		Code-133	MMP8
	HBG2		Code-133	TOP1
	GRN		Code-133	SLC29A1
	F9		Code-137	CYP19A1
	PSMD12		Code-137	TDP1
	IKBKG		Code-137	SLC5A1
	PGR		Code-137	SLC5A2
	MICALL2		Code-137	ADORA2A
	SKI		Code-137	ABCB1
	WNT1		Code-137	SRD5A1
	VTN		Code-137	ADORA1
	MIR182		Code-137	EIF4A1
	KRT13		Code-137	ADORA3
	ABCF2		Code-137	ADORA2B
	ID2		Code-137	MMP2
	MAT2A		Code-137	MGMT
	TXNRD2		Code-137	PDE5A
	PSMD3		Code-137	SLC28A2
	APOH		Code-137	SLC29A1
	MIRLET7B		Code-137	CA2
	MECP2		Code-137	CA7
	ENO2		Code-137	CA1
	CMA1		Code-137	CA3
	ZEB2		Code-137	CA6
	CLEC7A		Code-137	CA12
	IL6ST		Code-137	CA4
	ALK		Code-137	CA13
	CYP8B1		Code-137	CA5B
	PSMD7		Code-137	CA5A
	GATM		Code-137	TAS2R31
	DEFB4A		Code-137	MMP8
	PRKN		Code-138	AKR1B1
	LTA		Code-138	TYR
	FUZ		Code-138	MGMT
	KCNJ1		Code-138	PTPN1
	HBA2		Code-138	ADORA2A
	PAX2		Code-138	ADORA3
	PI3		Code-138	SRD5A1
	PSMB2		Code-138	MMP13
	GLI3		Code-138	MMP1
	GH1		Code-138	MMP7
	ZIC3		Code-138	MMP8
	C4A		Code-138	SLC5A2
	CD27		Code-139	CYP19A1
	PTX3		Code-139	SLC5A2
	PLCZ1		Code-139	SRD5A1
	ADCY6		Code-139	SLC5A1
	CYP19A1		Code-139	EIF4A1
	SULT1E1		Code-139	TDP1
	HGD		Code-139	CA2
	PIK3CB		Code-139	CA1
	MYB		Code-139	SLC28A3
	PSMD8		Code-139	SLC5A4
	PSMA5		Code-139	ADORA2A
	DNM2		Code-139	PTGS1
	SF3B1		Code-139	NADK
	RBP5		Code-139	LGALS7
	WNT3A		Code-139	ADORA2B
	PRKG2		Code-139	EPHX2
	LOC113604967		Code-139	LGALS1
	NDUFAF1		Code-139	MAPT
	ECI2		Code-139	APP
	PSMD10		Code-139	TERT
	EPHX2		Code-139	PGD
	COX4I1		Code-139	ST3GAL3
	ACTN2		Code-139	FUT7
	VEGFC		Code-139	FUT4
	PFAS		Code-139	STAT1
	SFRP1		Code-139	SQLE
	VCL		Code-139	TAS2R31
	GSTO1		Code-139	PTPN1
	CREB1		Code-139	ADORA1
	GPC4		Code-139	PTPN2
	LOC113664107		Code-139	MGMT
	PIK3R2		Code-140	SLC5A2
	DHDDS		Code-140	SLC5A1
	LNX1		Code-140	SLC5A4
	MIR33A		Code-140	CYP19A1
	CACNA1A		Code-140	SLC28A3
	FGB		Code-140	EPHX2
	LEF1		Code-140	ADK
	DIABLO		Code-140	ADORA1
	TNFSF12		Code-140	ADORA3
	TMEM176A		Code-140	SLC29A1
	ACSL4		Code-140	ADORA2A
	SAR1B		Code-140	ADORA2B
	GLI1		Code-140	CA12
	MIR378A		Code-140	SRD5A1
	AXIN2		Code-140	EGFR
	SUCLG1		Code-140	PYGM
	KLF1		Code-140	HSPA8
	NEAT1		Code-140	HSPA5
	NDUFA13		Code-140	SLC28A2
	KARS1		Code-140	EIF4A1
	LMBRD1		Code-140	CA14
	SOD3		Code-140	SLC2A1
	DNAJC21		Code-140	CA2
	APOA5		Code-140	CA1
	ACTG1		Code-140	MAP2K1
	HAVCR2		Code-140	GBA
	HSD17B13		Code-140	HK2
	HK2		Code-140	HK1
	SETBP1		Code-140	MANBA
	RET		Code-140	SLC5A11
	VKORC1		Code-140	PTGS1
	NAT1		Code-140	LGALS3
	ACE2		Code-140	LGALS9
	STING1		Code-140	MME
	MIR139		Code-140	ECE1
	PRKAR1A		Code-140	MMP3
	SELL		Code-140	MMP1
	TKT		Code-140	ADAM17
	GRAMD1A		Code-140	OGA
	CBL		Code-140	ABCG2
	TRPV1		Code-140	AKR1B1
	DVL1		Code-140	GAPDH
	MECOM		Code-140	TAS2R31
	SF3B2		Code-140	IMPDH1
	MT-ND2		Code-140	P2RY12
	CSNK1A1		Code-140	MAOB
	PROC		Code-140	ADA
	ARSA		Code-141	TDP1
	IFNL4		Code-141	AKR1B1
	C1S		Code-142	TDP1
	LTBR		Code-142	AKR1B1
	CIDEC		Code-143	ABCG2
	BTD		Code-143	ADORA1
	MTHFD1		Code-143	ADORA3
	RUNX2		Code-143	CYP1B1
	GNB1		Code-143	ABCB1
	SSR4		Code-143	SYK
	POMC		Code-143	ADORA2A
	GSR		Code-143	CYP19A1
	ICOSLG		Code-143	PTGS2
	XRCC1		Code-143	GSK3B
	NUP107		Code-143	CSNK2A1
	SLC51B		Code-143	TNKS
	DPM2		Code-143	KIT
	GJC1		Code-143	AKR1B1
	SYP		Code-143	CDK5
	ITIH4		Code-143	HSD17B1
	COX10		Code-143	AR
	AMBP		Code-143	ACHE
	CCDC28B		Code-143	PIM1
	CD86		Code-143	CCNB3
	SKP2		Code-143	CDK1
	KCNN2		Code-143	CCNB1
	TYMS		Code-143	CCNB2
	TUBB		Code-143	TNKS2
	SLC22A18		Code-143	CA2
	TIMP3		Code-143	CA1
	CTNNA1		Code-143	CA7
	DNMT3B		Code-143	CA12
	YY1AP1		Code-143	FLT3
	TOGARAM1		Code-143	ABCC1
	DDAH1		Code-143	ESR1
	MRPL3		Code-143	CA9
	GRB2		Code-143	MAOA
	MAGT1		Code-143	MAOB
	SLC30A7		Code-143	ESR2
	MFN2		Code-143	CFTR
	GJA1		Code-143	PARP1
	C4B		Code-143	CD38
	CSF3R		Code-143	OPRD1
	MIR212		Code-143	CA4
	COPA		Code-143	ALOX5
	MIR429		Code-143	MMP12
	FNDC5		Code-143	LCK
	RPGR		Code-143	NOX4
	MIR6758		Code-143	PTPRS
	DVL2		Code-143	AMY1A
	SLC39A14		Code-143	TTR
	ANO5		Code-143	APP
	TUG1		Code-143	CBR1
	IL11		Code-143	PLG
	MIR26B		Code-143	MMP2
	EPRS1		Code-143	AKR1B10
	MIR128-2		Code-143	MMP9
	PDZK1		Code-143	CDK1
	TCIRG1		Code-143	CDK6
	GHRL		Code-143	GLO1
	DPAGT1		Code-143	ARG1
	MAN1B1		Code-143	HSD17B2
	MSLN		Code-143	KDR
	FOXO1		Code-143	ALOX12
	FCN2		Code-143	AURKB
	SPHK1		Code-143	MET
	HBG1		Code-143	EGFR
	IL9R		Code-143	XDH
	SSTR2		Code-143	PFKFB3
	BAD		Code-143	TERT
	NCF4		Code-143	MCL1
	AP3D1		Code-143	OPRM1
	TCF3		Code-143	PLA2G2A
	GUCA2A		Code-143	SIGMAR1
	GALNS		Code-143	ALK
	CNR1		Code-143	TYR
	NFKB2		Code-143	PIK3CG
	EPOR		Code-143	MMP13
	DEPDC5		Code-143	ODC1
	PEG10		Code-143	CA6
	CDK6		Code-143	CA13
	FANCC		Code-143	IGF1R
	GJB2		Code-143	INSR
	C5		Code-143	ALOX15
	MAGEA1		Code-143	DRD4
	SLC4A7		Code-143	PLK1
	MIR9-1		Code-143	NOS2
	FGF1		Code-143	AKT1
	IGFBP2		Code-143	CDK2
	ANPEP		Code-143	ALDH2
	LAMA3		Code-143	PTK2
	SKIL		Code-143	IKBKB
	PLCG1		Code-143	SRC
	TXNRD1		Code-143	BACE1
	RPS6KA1		Code-143	GPR35
	JPH2		Code-143	F2
	MIR708		Code-143	PTPN1
	POLD1		Code-143	ABL1
	MIR133A1		Code-143	CYP1A1
	DPYD		Code-143	PPARG
	BCR		Code-143	AXL
	GBA2		Code-143	BCHE
	PAX4		Code-143	GRK6
	PTPRO		Code-144	ESR1
	IL21R		Code-144	SIGMAR1
	NCOR1		Code-144	ACHE
	MYH7		Code-144	ABCG2
	HINT2		Code-144	TUBB1
	PPA2		Code-144	MAOB
	CCK		Code-144	RET
	GCLC		Code-144	CYP19A1
	PALLD		Code-144	ESR2
	MDH2		Code-144	ADORA3
	NRL		Code-144	MMP2
	GFI1B		Code-144	PIM1
	TPO		Code-144	PIM2
	CFC1		Code-144	PDE4A
	HLA-DPA1		Code-144	PDE4B
	ALDOA		Code-144	HSP90AA1
	LARP1		Code-144	PDK1
	KLKB1		Code-144	ERN1
	C12orf60		Code-144	ADAM17
	IRAK4		Code-144	MMP7
	IGF2-AS		Code-144	EGLN1
	CTSD		Code-144	LNPEP
	ELK1		Code-144	CMA1
	MIR148B		Code-144	PDE5A
	LSR		Code-144	ADORA1
	FLI1		Code-144	CHEK1
	CASP1		Code-144	ROS1
	MIR101-1		Code-144	ROCK1
	TOP1		Code-144	ENPP2
	COQ4		Code-144	ALPL
	SLC13A5		Code-144	EZR
	UBR1		Code-144	AURKB
	LGALS3BP		Code-144	HSP90AB1
	IL13RA2		Code-144	NEK1
	MIR125B1		Code-144	CA12
	FHL1		Code-144	AKR1B10
	BSND		Code-144	ALOX5
	FTCD		Code-144	ERBB2
	RAB27A		Code-144	CYP11B1
	U2AF1		Code-144	CYP11B2
	ITGAL		Code-144	PDGFRA
	RNF185		Code-144	CASP3
	AREG		Code-144	CASP7
	LRP1		Code-144	CTSB
	MYLK		Code-144	CDK1
	ICOS		Code-144	CCNB1
	POR		Code-144	JAK3
	SULF1		Code-144	ADORA2B
	PMPCA		Code-144	ALK
	SEC23B		Code-144	HSD17B1
	PRDX1		Code-144	NR5A1
	MIR137		Code-144	FLT4
	CD33		Code-144	FLT3
	SMARCA2		Code-144	PTK2
	PHB		Code-144	HSD17B2
	TTC36		Code-144	PLK1
	TGIF1		Code-144	MAPK3
	ADH4		Code-144	CHRNA7
	GADD45G		Code-144	STAT6
	UTS2		Code-144	HDAC3
	WNT2		Code-144	HDAC2
	MTA1		Code-144	CCND1
	CLDN10		Code-144	CDK4
	IFT81		Code-144	CCND2
	PDP1		Code-144	MAPKAPK2
	MMP13		Code-144	RPS6KA1
	CMBL		Code-144	S1PR2
	MAGEA3		Code-144	ROCK2
	SETD2		Code-144	AURKA
	GCDH		Code-144	ADAM9
	ANTXR1		Code-144	CA7
	ACO1		Code-144	MMP25
	URI1		Code-144	CCNB3
	MIR331		Code-144	CDK1
	HSPA6		Code-144	CCNB1
	CTSL		Code-144	CCNB2
	NGFR		Code-144	MMP16
	SCN5A		Code-144	MTOR
	CHKA		Code-144	PLA2G7
	HNF1A-AS1		Code-144	MMP14
	PSMA8		Code-144	BMP1
	FLNA		Code-144	PIK3CA
	PIK3R3		Code-144	ADAM10
	CADM1		Code-144	GSK3A
	IL22		Code-144	CDK2
	WNT4		Code-144	MAOA
	AFG3L2		Code-144	CCND1
	FADS1		Code-144	CDK4
	CCNE1		Code-144	CDK2
	NF1		Code-144	CCNE1
	MIR130B		Code-144	CTSS
	FLVCR1		Code-144	PIK3CD
	ARID1B		Code-144	PIK3CB
	MX1		Code-144	PIK3CG
	WNT11		Code-144	TSPO
	LEFTY2		Code-144	PDGFRB
	AQP9		Code-144	NTRK1
	MERTK		Code-144	PRKACA
	IL12B		Code-144	CYP1B1
	IRF3		Code-144	AVPR2
	PTK2B		Code-145	SQLE
	GAMT		Code-145	F10
	MUC2		Code-145	VCP
	PRL		Code-145	TNNC1
	EPAS1		Code-145	TNNT2
	PVT1		Code-145	TNNI3
	RHOC		Code-145	SLC10A2
	PON3		Code-145	BACE1
	HEXB		Code-146	SQLE
	CFL1		Code-146	F10
	CERS1		Code-146	VCP
	SOAT2		Code-146	TNNC1
	COMT		Code-146	TNNT2
	FXN		Code-146	TNNI3
	SLC27A5		Code-146	SLC10A2
	BUB1		Code-146	BACE1
	ARID1A		Code-147	SQLE
	MIR409		Code-147	F10
	CAMTA1		Code-147	BCL2
	GLRX5		Code-148	SLC10A2
	NAGA		Code-148	SQLE
	MYPN		Code-148	TOP1
	COX20		Code-148	SLC5A4
	MAPK10		Code-148	F10
	ATD		Code-148	BACE1
	MIR30E		Code-148	VCP
	MIR301A		Code-148	TNNC1
	SPTA1		Code-148	TNNT2
	STAT5A		Code-148	TNNI3
	UQCRQ		Code-149	SLC10A2
	GFAP		Code-149	TOP1
	STT3B		Code-149	SLC5A4
	UCA1		Code-149	VCP
	LRP6		Code-149	BACE1
	CD82		Code-149	SQLE
	IGHE		Code-150	SLC10A2
	MEFV		Code-150	SQLE
	CEACAM3		Code-150	TOP1
	STEAP4		Code-150	CYP19A1
	DLK1		Code-151	TOP1
	TNFRSF11A		Code-151	SQLE
	SIGLEC5		Code-151	SLC10A2
	TYR		Code-151	CYP19A1
	HMGCS2		Code-152	VCP
	NODAL		Code-152	TNNC1
	AP1B1		Code-152	TNNT2
	CELA3B		Code-152	TNNI3
	HSPA1A		Code-152	TOP1
	ITGA3		Code-152	SLC10A2
	TXN		Code-152	BACE1
	HDAC6		Code-152	SQLE
	AFAP1-AS1		Code-152	F10
	SUCLA2		Code-153	VCP
	BTK		Code-153	TNNC1
	CYP2J2		Code-153	TNNT2
	SLX4		Code-153	TNNI3
	VPS37A		Code-153	TOP1
	PDPN		Code-153	SLC10A2
	WNT7B		Code-153	BACE1
	MIR15B		Code-153	SQLE
	FANCD2		Code-153	F10
	LEPQTL1		Code-154	CYP19A1
	MT-ND6		Code-154	F10
	TAP2		Code-154	SQLE
	MYL3		Code-154	BACE1
	SNHG1		Code-154	TOP1
	SPTBN1		Code-154	VCP
	SLC6A4		Code-154	TNNC1
	JAK3		Code-154	TNNT2
	LRRC56		Code-154	TNNI3
	NPC1L1		Code-154	SLC10A2
	CLCN4		Code-156	BACE1
	DNAH11		Code-156	SQLE
	LINC01419		Code-156	F10
	REST		Code-156	VCP
	PRDM2		Code-156	TNNC1
	TCF7		Code-156	TNNT2
	MIR30C1		Code-156	TNNI3
	GPX3		Code-156	TOP1
	COPS5		Code-156	SLC10A2
	LARS2		Code-156	TDP1
	PRDX6		Code-156	CYP19A1
	FADS2		Code-157	CYP19A1
	GOT1		Code-157	SQLE
	RARS1		Code-157	F10
	WNT3		Code-157	BACE1
	MIR103A2		Code-157	TOP1
	PIGR		Code-157	VCP
	NCAM1		Code-157	TNNC1
	KCNK3		Code-157	TNNT2
	FGG		Code-157	TNNI3
	ATF2		Code-157	SLC10A2
	PLA2G2A		AKT1	PI3K-Akt signaling pathway
	DEFB103B		BAD	PI3K-Akt signaling pathway
	TSPO		CCND1	PI3K-Akt signaling pathway
	SSBP1		BCL2	PI3K-Akt signaling pathway
	TLR7		BCL2L1	PI3K-Akt signaling pathway
	BCL2L11		CCND2	PI3K-Akt signaling pathway
	SPI1		CCNE1	PI3K-Akt signaling pathway
	IRF1		CDK2	PI3K-Akt signaling pathway
	APOL1		CDK4	PI3K-Akt signaling pathway
	SERAC1		CDK6	PI3K-Akt signaling pathway
	WT1-AS		CHRM1	PI3K-Akt signaling pathway
	IREB2		CHRM2	PI3K-Akt signaling pathway
	LDHA		EGFR	PI3K-Akt signaling pathway
	CIITA		ERBB2	PI3K-Akt signaling pathway
	MIA2		FGF1	PI3K-Akt signaling pathway
	CX3CR1		FGF2	PI3K-Akt signaling pathway
	CISH		FLT3	PI3K-Akt signaling pathway
	NUP210		FLT4	PI3K-Akt signaling pathway
	PTPRH		MTOR	PI3K-Akt signaling pathway
	PYGB		GSK3B	PI3K-Akt signaling pathway
	TEK		HRAS	PI3K-Akt signaling pathway
	ESR2		HSP90AA1	PI3K-Akt signaling pathway
	OGG1		HSP90AB1	PI3K-Akt signaling pathway
	SLCO2A1		IGF1R	PI3K-Akt signaling pathway
	HABP2		IKBKB	PI3K-Akt signaling pathway
	LOC102723439		IL2	PI3K-Akt signaling pathway
	PIM2		INSR	PI3K-Akt signaling pathway
	PLXNB2		JAK3	PI3K-Akt signaling pathway
	MIR149		KDR	PI3K-Akt signaling pathway
	CD63		KIT	PI3K-Akt signaling pathway
	LAMP1		MCL1	PI3K-Akt signaling pathway
	HEPACAM		MET	PI3K-Akt signaling pathway
	COG5		NTRK1	PI3K-Akt signaling pathway
	ASXL1		PDGFRA	PI3K-Akt signaling pathway
	GATA4		PDGFRB	PI3K-Akt signaling pathway
	IL7		PDPK1	PI3K-Akt signaling pathway
	TTC19		PGF	PI3K-Akt signaling pathway
	EOGT		PIK3CA	PI3K-Akt signaling pathway
	ITGAV		PIK3CB	PI3K-Akt signaling pathway
	PTMA		PIK3CD	PI3K-Akt signaling pathway
	MIRLET7G		PIK3CG	PI3K-Akt signaling pathway
	TRIM21		PRKCA	PI3K-Akt signaling pathway
	NCR1		MAPK3	PI3K-Akt signaling pathway
	TP53COR1		MAP2K1	PI3K-Akt signaling pathway
	PRSS2		PTK2	PI3K-Akt signaling pathway
	TRB		RAF1	PI3K-Akt signaling pathway
	NNMT		RXRA	PI3K-Akt signaling pathway
	SERPINA7		SYK	PI3K-Akt signaling pathway
	AVP		TNNC1	PI3K-Akt signaling pathway
	MBOAT7		VEGFA	PI3K-Akt signaling pathway
	MIR219A1		AKT1	HIF-1 signaling pathway
	APPL1		BCL2	HIF-1 signaling pathway
	PANK2		EGFR	HIF-1 signaling pathway
	TNFRSF11B		EP300	HIF-1 signaling pathway
	CDK5RAP3		ERBB2	HIF-1 signaling pathway
	TUBB1		F3	HIF-1 signaling pathway
	TCP10L		MTOR	HIF-1 signaling pathway
	UGGT1		GAPDH	HIF-1 signaling pathway
	SRA1		HIF1A	HIF-1 signaling pathway
	MIR154		HK1	HIF-1 signaling pathway
	DDB2		HK2	HIF-1 signaling pathway
	NDUFA9		IGF1R	HIF-1 signaling pathway
	MYCT1		INSR	HIF-1 signaling pathway
	BIRC3		NOS2	HIF-1 signaling pathway
	G6PC3		SERPINE1	HIF-1 signaling pathway
	CRYAB		PDPK1	HIF-1 signaling pathway
	SLC7A2		PFKFB3	HIF-1 signaling pathway
	TPX2		PIK3CA	HIF-1 signaling pathway
	CRY1		PIK3CB	HIF-1 signaling pathway
	HAX1		PIK3CD	HIF-1 signaling pathway
	NR5A1		PRKCA	HIF-1 signaling pathway
	MIR125B2		PRKCB	HIF-1 signaling pathway
	COMMD1		PRKCG	HIF-1 signaling pathway
	CRNDE		MAPK3	HIF-1 signaling pathway
	DARS2		MAP2K1	HIF-1 signaling pathway
	TDP2		SLC2A1	HIF-1 signaling pathway
	POU6F2		VEGFA	HIF-1 signaling pathway
	IQGAP2		EGLN1	HIF-1 signaling pathway
	MIR186		ADORA1	Neuroactive ligand-receptor interaction
	PLN		ADORA2A	Neuroactive ligand-receptor interaction
	PDE5A		ADORA2B	Neuroactive ligand-receptor interaction
	MIR193A		ADORA3	Neuroactive ligand-receptor interaction
	LPA		ADRA1B	Neuroactive ligand-receptor interaction
	LIMK1		ADRA1A	Neuroactive ligand-receptor interaction
	RRM2		ADRA2A	Neuroactive ligand-receptor interaction
	MIR124-1		ADRA2B	Neuroactive ligand-receptor interaction
	KRIT1		ADRA2C	Neuroactive ligand-receptor interaction
	BID		ADRB2	Neuroactive ligand-receptor interaction
	MGAT5		AGTR1	Neuroactive ligand-receptor interaction
	ETV6		AVPR2	Neuroactive ligand-receptor interaction
	MCU		TSPO	Neuroactive ligand-receptor interaction
	MIR218-1		CHRM1	Neuroactive ligand-receptor interaction
	ACVR2B		CHRM2	Neuroactive ligand-receptor interaction
	GAB1		CHRM3	Neuroactive ligand-receptor interaction
	MIR133B		CHRNA7	Neuroactive ligand-receptor interaction
	RPS15		CRHR1	Neuroactive ligand-receptor interaction
	PSMD9		DRD1	Neuroactive ligand-receptor interaction
	MS4A1		DRD2	Neuroactive ligand-receptor interaction
	MYOD1		DRD3	Neuroactive ligand-receptor interaction
	DBT		DRD4	Neuroactive ligand-receptor interaction
	AKR1B1		F2	Neuroactive ligand-receptor interaction
	LRAT		GABRA1	Neuroactive ligand-receptor interaction
	MIRLET7A1		GABRB2	Neuroactive ligand-receptor interaction
	ALDH9A1		GPR35	Neuroactive ligand-receptor interaction
	NTRK1		HTR1B	Neuroactive ligand-receptor interaction
	VANGL2		HTR2A	Neuroactive ligand-receptor interaction
	CCL7		HTR2B	Neuroactive ligand-receptor interaction
	KRT5		HTR2C	Neuroactive ligand-receptor interaction
	FIP1L1		HTR6	Neuroactive ligand-receptor interaction
	GADD45B		OPRD1	Neuroactive ligand-receptor interaction
	MYH11		OPRK1	Neuroactive ligand-receptor interaction
	SALL4		OPRM1	Neuroactive ligand-receptor interaction
	NBEAL2		PLG	Neuroactive ligand-receptor interaction
	AARS2		PRSS1	Neuroactive ligand-receptor interaction
	LRBA		PTAFR	Neuroactive ligand-receptor interaction
	IFT74		PTGER4	Neuroactive ligand-receptor interaction
	GYG1		TRPV1	Neuroactive ligand-receptor interaction
	KDELR1		S1PR2	Neuroactive ligand-receptor interaction
	MAP3K20		AKT1	Hepatitis B
	XRCC3		BAD	Hepatitis B
	GSTA4		CCND1	Hepatitis B
	PYGM		BCL2	Hepatitis B
	NAA40		BRAF	Hepatitis B
[truncated: 5,437 more rows]
