# Supplementary material for: Integrated Chemical Interpretation and Network Pharmacology Analysis to Reveal the Anti-Liver Fibrosis Effect of Penthorum chinense
Source: Front Pharmacol. 2022 Jun 2;13:788388. doi: 10.3389/fphar.2022.788388 (PMC9201443; doi:10.3389/fphar.2022.788388)
Supplement: Supplementary file 5 [file Table6.xls]

## Sheet: Sheet1
Supplementary file table S6. Related pathways to 20 major hubs.
KEGG Pathway	Count	Log10(P)	Log10(q)	Genes
PI3K-Akt signaling pathway	50	-38.2	-35.6	AKT1	BAD	CCND1	BCL2	BCL2L1	CCND2	CCNE1	CDK2	CDK4	CDK6	CHRM1	CHRM2	EGFR	ERBB2	FGF1	FGF2	FLT3	FLT4	MTOR	GSK3B	HRAS	HSP90AA1	HSP90AB1	IGF1R	IKBKB	IL2	INSR	JAK3	KDR	KIT	MCL1	MET	NTRK1	PDGFRA	PDGFRB	PDPK1	PGF	PIK3CA	PIK3CB	PIK3CD	PIK3CG	PRKCA	MAPK3	MAP2K1	PTK2	RAF1
Neuroactive ligand-receptor interaction	40	-32.1	-30.16	ADORA1	ADORA2A	ADORA2B	ADORA3	ADRA1B	ADRA1A	ADRA2A	ADRA2B	ADRA2C	ADRB2	AGTR1	AVPR2	TSPO	CHRM1	CHRM2	CHRM3	CHRNA7	CRHR1	DRD1	DRD2	DRD3	DRD4	F2	GABRA1	GABRB2	GPR35	HTR1B	HTR2A	HTR2B	HTR2C	HTR6	OPRD1	OPRK1	OPRM1	PLG	PRSS1	PTAFR	PTGER4	TRPV1	S1PR2
Hepatitis B	34	-31.64	-29.74	AKT1	BAD	CCND1	BCL2	BRAF	CASP3	CCNE1	CDK2	CDK4	CDK6	MAPK14	EP300	PTK2B	FASN	HRAS	IKBKB	JAK3	MMP9	PIK3CA	PIK3CB	PIK3CD	PRKCA	PRKCB	PRKCG	MAPK3	MAPK8	MAP2K1	RAF1	SRC	STAT1	STAT6	MAP3K7	TNF	IRAK4
HIF-1 signaling pathway	28	-28.76	-27.08	AKT1	BCL2	EGFR	EP300	ERBB2	F3	MTOR	GAPDH	HIF1A	HK1	HK2	IGF1R	INSR	NOS2	SERPINE1	PDPK1	PFKFB3	PIK3CA	PIK3CB	PIK3CD	PRKCA	PRKCB	PRKCG	MAPK3	MAP2K1	SLC2A1	VEGFA	EGLN1
cAMP signaling pathway	31	-26	-24.52	ADORA1	ADORA2A	ADRB2	AKT1	BAD	BRAF	CALM1	CALM3	CFTR	CHRM1	CHRM2	DRD1	DRD2	EP300	HTR1B	HTR6	PDE3A	PDE4A	PDE4B	PDE4D	PIK3CA	PIK3CB	PIK3CD	PRKACA	MAPK3	MAPK8	MAP2K1	RAF1	ROCK1	TNNI3	ROCK2
MicroRNAs in cancer	36	-25.64	-24.21	ABL1	CCND1	BCL2	CASP3	CCND2	CCNE1	CDK6	CYP1B1	DNMT1	EGFR	EP300	ERBB2	MTOR	HRAS	IKBKB	MCL1	MET	MMP9	MMP16	ABCC1	PDGFRA	PDGFRB	ABCB1	PIK3CA	PIM1	PRKCA	PRKCB	PRKCE	PRKCG	MAP2K1	PTGS2	RAF1	ROCK1	TNNC1	VEGFA	EZR
Serotonergic synapse	25	-24.37	-23.05	ALOX12	ALOX5	ALOX15	APP	BRAF	CASP3	CYP2D6	GABRB2	HRAS	HTR1B	HTR2A	HTR2B	HTR2C	HTR6	MAOB	PRKACA	PRKCA	PRKCB	PRKCG	MAPK3	MAP2K1	PTGS1	PTGS2	RAF1	SLC6A4
Vascular smooth muscle contraction	23	-21.39	-20.23	ADORA2A	ADORA2B	ADRA1B	ADRA1A	AGTR1	BRAF	CALM1	CALM3	KCNMA1	PLA2G2A	PLA2G5	PRKACA	PRKCA	PRKCB	PRKCD	PRKCE	PRKCG	PRKCH	MAPK3	MAP2K1	RAF1	ROCK1	ROCK2
Progesterone-mediated oocyte maturation	21	-20.94	-19.81	AKT1	BRAF	CCNB1	CDK1	CDK2	MAPK14	HSP90AA1	HSP90AB1	IGF1R	PGR	PIK3CA	PIK3CB	PIK3CD	PLK1	PRKACA	MAPK3	MAPK8	MAP2K1	RAF1	RPS6KA1	RPS6KA3
MAPK signaling pathway	29	-20.32	-19.25	AKT1	BRAF	CASP3	MAPK14	DUSP3	EGFR	FGF1	FGF2	HRAS	HSPA8	IKBKB	MAPT	NTRK1	PDGFRA	PDGFRB	PPM1A	PRKACA	PRKCA	PRKCB	PRKCG	MAPK3	MAPK8	MAP2K1	RAF1	RPS6KA1	RPS6KA3	MAP3K7	TNF	MAPKAPK2
Bladder cancer	15	-18.9	-17.89	CCND1	BRAF	CDK4	TYMP	EGFR	ERBB2	HRAS	MMP1	MMP2	MMP9	MAPK3	MAP2K1	RAF1	SRC	VEGFA
Toxoplasmosis	18	-15.42	-14.54	AKT1	ALOX5	BAD	BCL2	BCL2L1	CASP3	MAPK14	HSPA8	IKBKB	NOS2	PDPK1	PIK3CG	MAPK3	MAPK8	STAT1	MAP3K7	TNF	IRAK4
TNF signaling pathway	18	-15.28	-14.41	AKT1	CASP3	CASP7	MAPK14	FASN	IKBKB	MMP3	MMP9	MMP14	PIK3CA	PIK3CB	PIK3CD	MAPK3	MAPK8	MAP2K1	PTGS2	MAP3K7	TNF
Type II diabetes mellitus	13	-14.76	-13.91	MTOR	HK1	HK2	IKBKB	INSR	PIK3CA	PIK3CB	PIK3CD	PRKCD	PRKCE	MAPK3	MAPK8	TNF
Dopaminergic synapse	17	-13.13	-12.34	AKT1	CALM1	CALM3	MAPK14	DRD1	DRD2	DRD3	DRD4	GSK3A	GSK3B	MAOB	PRKACA	PRKCA	PRKCB	PRKCG	MAPK8	SLC6A3
Alzheimer's disease	17	-11.16	-10.45	ADAM10	APP	BAD	CALM1	CALM3	CASP3	CASP7	CDK5	ERN1	GAPDH	GSK3B	MAPT	MME	MAPK3	SNCA	ADAM17	TNF
Th17 cell differentiation	14	-10.91	-10.21	MAPK14	MTOR	HIF1A	HSP90AA1	HSP90AB1	IKBKB	IL2	JAK3	MAPK3	MAPK8	RORC	RXRA	STAT1	STAT6
Cell cycle	14	-10.03	-9.39	ABL1	CCND1	CCNB1	CCND2	CCNE1	CDK1	CDK2	CDK4	CDK6	EP300	GSK3B	HDAC2	PLK1	PRKDC
Adherens junction	11	-9.44	-8.82	ACP1	CSNK2A1	EGFR	EP300	ERBB2	IGF1R	INSR	MET	MAPK3	SRC	MAP3K7
Wnt signaling pathway	14	-9.2	-8.59	CCND1	CCND2	CSNK2A1	EP300	GSK3B	LRP6	MMP7	PRKACA	PRKCA	PRKCB	PRKCG	MAPK8	MAP3K7	ROCK2
[truncated: 4 more columns]
