# Supplementary material for: Integrated Chemical Interpretation and Network Pharmacology Analysis to Reveal the Anti-Liver Fibrosis Effect of Penthorum chinense
Source: Front Pharmacol. 2022 Jun 2;13:788388. doi: 10.3389/fphar.2022.788388 (PMC9201443; doi:10.3389/fphar.2022.788388)
Supplement: Supplementary file 7 [file Table7.xls]

## Sheet: Sheet1
Supplementary file table S7. Related pathways to 10 major hubs.
GO-MF Pathway	Count	Log10(P)	Log10(q)	Genes
phosphotransferase activity, alcohol group as acceptor	56	-49.24	-45.57	ABL1	AKT1	CCND1	BRAF	CDK1	CDK2	CDK4	CDK6	MAPK14	EGFR	ERBB2	PTK2B	FLT3	FLT4	MTOR	GSK3B	HK1	HK2	IGF1R	IKBKB	INSR	JAK3	KDR	KIT	MET	NTRK1	PDGFRA	PDGFRB	PDPK1	PFKFB3	PIK3CA	PIK3CB	PIM1	PIK3CD	PIK3CG	PLK1	PRKACA	PRKCA	PRKCB	PRKCD	PRKCE	PRKCG	PRKCH	MAPK3	MAPK8	MAP2K1
kinase binding	38	-25.13	-22.16	ABL1	ADRA2A	AKT1	BAD	CCND1	BCL2L1	CALM1	CALM3	CCNB1	CCND2	CCNE1	MAPK14	EGFR	PTK2B	MTOR	GSK3B	HIF1A	HSP90AA1	HSP90AB1	IKBKB	NTRK1	PDGFRB	PDPK1	PLG	PLK1	PRKACA	PRKCB	PRKCD	PTAFR	PTK2	RAF1	RPS6KA3	SLC2A1	SRC	SYK	MAP3K7	TNNI3	EZR
protein tyrosine kinase activity	20	-22.01	-19.18	ABL1	EGFR	ERBB2	PTK2B	FLT3	FLT4	IGF1R	INSR	JAK3	KDR	KIT	MET	NTRK1	PDGFRA	PDGFRB	PRKCD	MAP2K1	PTK2	SRC	SYK
G protein-coupled amine receptor activity	15	-21.68	-18.91	ADRA1B	ADRA1A	ADRA2A	ADRA2B	ADRA2C	ADRB2	CHRM1	CHRM2	CHRM3	DRD4	HTR1B	HTR2A	HTR2B	HTR2C	HTR6
catecholamine binding	7	-12.61	-10.12	ADRA2A	ADRA2B	ADRA2C	ADRB2	DRD1	DRD2	DRD4
nitric-oxide synthase regulator activity	6	-11.65	-9.25	AKT1	CALM1	CALM3	EGFR	HSP90AA1	HSP90AB1
phosphatase binding	13	-10.15	-7.82	AKT1	BAD	BCL2	MAPK14	EGFR	ERBB2	FLT4	JAK3	MET	MAPK3	PTK2	STAT6	SYK
protein kinase C activity	6	-9.68	-7.39	PRKCA	PRKCB	PRKCD	PRKCE	PRKCG	PRKCH
protein homodimerization activity	20	-8.94	-6.69	ADRA2A	ADRA2C	ADRB2	AKT1	BCL2	BCL2L1	CHRNA7	TYMP	FLT4	HSP90AA1	HSP90AB1	IKBKB	KIT	MCL1	NOS2	NTRK1	PDGFRA	STAT1	TNNC1	VEGFA
scaffold protein binding	8	-8.93	-6.69	BRAF	HSP90AA1	IKBKB	PDE4D	MAPK3	MAP2K1	SRC	MAP3K7
[truncated: 10 more columns]
