# Supplementary material for: Integrated Chemical Interpretation and Network Pharmacology Analysis to Reveal the Anti-Liver Fibrosis Effect of Penthorum chinense
Source: Front Pharmacol. 2022 Jun 2;13:788388. doi: 10.3389/fphar.2022.788388 (PMC9201443; doi:10.3389/fphar.2022.788388)
Supplement: Supplementary file 8 [file Table8.xls]

## Sheet: Sheet1
Supplementary file table S8. Related pathways to 10 major hubs.
GO-BP Pathway	Count	Log10(P)	Log10(q)	Genes
positive regulation of kinase activity	60	-58.1	-53.9	ABL1	ADORA1	ADORA2B	ADRA1A	ADRA2A	ADRA2B	ADRA2C	ADRB2	AKT1	BAD	CCND1	BRAF	CALM1	CALM3	CCNB1	CCND2	CDK1	CHRNA7	MAPK14	DRD2	DRD4	EGFR	ERBB2	F2	PTK2B	FGF1	FGF2	FLT3	FLT4	MTOR	HRAS	HSP90AA1	HSP90AB1	HTR2A	HTR2B	IGF1R	IL2	INSR	KDR	KIT	MET	NTRK1	PDGFRA	PDGFRB	PDPK1	PIK3CA
cellular response to nitrogen compound	53	-44.41	-41.06	ABL1	ADRB2	AGTR1	AKT1	APP	CASP3	CDK2	CDK4	CFTR	CHRM1	CHRM2	CHRM3	CHRNA7	CRHR1	DRD1	DRD2	DRD3	DRD4	MTOR	GABRB2	GSK3B	HTR1B	HTR2A	HTR2B	HTR2C	HTR6	IGF1R	INSR	JAK3	MMP2	ABCC1	NTRK1	OPRM1	PDE3A	PDE4B	PDGFRA	PDPK1	PIK3CA	PIK3CG	PRKACA	PRKCB	PRKCD	MAPK3	PTAFR	PTK2	ROCK1
circulatory system process	48	-40.78	-37.54	ADORA1	ADORA2A	ADORA3	ADRA1B	ADRA1A	ADRA2A	ADRA2B	ADRA2C	ADRB2	AGTR1	AKT1	AVPR2	CALM1	CALM3	CHRM2	CHRM3	DRD1	DRD2	DRD3	EGFR	MTOR	HTR1B	HTR2A	HTR2B	IL2	INSR	KCNMA1	ABCC1	NOS2	PDE3A	PDE4B	PDE4D	ABCB1	PIK3CA	PIK3CG	PRKACA	PTAFR	PTGS1	PTGS2	ROCK1	SLC2A1	SLC6A4	SRC	STAT1	TNNC1	TNNI3
transmembrane receptor protein tyrosine kinase signaling pathway	49	-38.11	-35.03	ABL1	ADORA1	ADRA2A	ADRB2	AKT1	BRAF	CASP3	CDK4	MAPK14	EGFR	ERBB2	F3	PTK2B	FGF1	FGF2	FLT3	FLT4	GSK3B	HIF1A	HRAS	HSP90AA1	IGF1R	INSR	JAK3	KDR	KIT	MET	MMP2	MMP9	NTRK1	PDGFRA	PDGFRB	PDPK1	PGF	PIK3CA	PIK3CB	PIK3CD	PRKCA	PRKCB	PRKCD	MAPK3	PTK2	RAF1	ROCK1	SRC	STAT6
response to wounding	47	-37.97	-34.92	ADORA2A	ADORA3	ADRA2A	ADRA2B	ADRA2C	ALOX12	ALOX5	ALOX15	BCL2	TSPO	CASP3	DRD2	EGFR	ERBB2	F2	F3	FGF1	FGF2	MTOR	HIF1A	HRAS	KDR	NTRK1	OPRM1	SERPINE1	PDGFRA	PDGFRB	PDPK1	PIK3CA	PIK3CB	PIK3CG	PLG	PRKACA	PRKCA	PRKCB	PRKCD	PRKCE	PRKCG	PRKCH	MAPK3	MAP2K1	PTK2	RAF1	SRC	SYK	TNF
peptidyl-serine phosphorylation	37	-37.81	-34.79	AKT1	APP	BCL2	BRAF	CCNB1	CDK1	CDK2	MAPK14	EGFR	MTOR	GSK3B	HSP90AA1	HSP90AB1	IKBKB	OPRD1	PDE4D	PDPK1	PIK3CA	PLK1	PRKACA	PRKCA	PRKCB	PRKCD	PRKCE	PRKCG	PRKCH	MAPK3	MAPK8	RAF1	ROCK1	RPS6KA1	RPS6KA3	SRC	SYK	TNF	VEGFA	ROCK2
chemical synaptic transmission	43	-32.18	-29.4	ABL1	ADORA1	ADORA2A	ADRA1A	ADRA2A	ADRB2	AKT1	APP	CALM1	CALM3	CHRM1	CHRM2	CHRM3	CHRNA7	DRD1	DRD2	DRD3	DRD4	EGFR	PTK2B	MTOR	GABRA1	GABRB2	GSK3B	HRAS	HTR1B	HTR2A	HTR2B	HTR2C	HTR6	KIT	NTRK1	OPRK1	OPRM1	PRKACA	PRKCB	PRKCE	PRKCG	SLC6A4	SRC	TNF	TRPV1	S1PR2
positive regulation of response to external stimulus	37	-29.82	-27.11	AGTR1	APP	EGFR	EP300	F2	F3	PTK2B	FGF2	HRAS	HSP90AA1	IKBKB	IL2	KDR	MET	ABCC1	OPRM1	SERPINE1	PDGFRB	PDPK1	PGF	PIK3CG	PLA2G2A	PLA2G5	PLG	PRKACA	PRKCA	PRKCD	MAPK3	PTGER4	PTGS2	PTK2	RAF1	SRC	SYK	MAP3K7	TNF	VEGFA
ion homeostasis	43	-29.72	-27.03	ABL1	ADORA1	ADORA2A	ADRA1B	ADRA1A	AGTR1	ALOX12	APP	BCL2	TSPO	CALM1	CALM3	CFTR	CHRNA7	DRD1	DRD2	DRD3	DRD4	EGFR	F2	PTK2B	FGF2	GPR35	HIF1A	HTR1B	HTR2A	HTR2B	HTR2C	IL2	KCNMA1	KDR	PDE4D	PDGFRA	PDPK1	PIK3CG	PRKACA	PRKCB	PRKCE	MAPK3	PTGER4	SRC	TNNI3	TRPV1
regulation of transmembrane transport	38	-29.4	-26.72	ABL1	ADRA2A	ADRB2	AKT1	APP	BCL2	BRAF	CALM1	CALM3	CFTR	CHRM3	CRHR1	MAPK14	DRD1	DRD2	DRD3	DRD4	F2	PTK2B	MTOR	GPR35	HK2	INSR	KCNMA1	MMP9	OPRM1	PDE4B	PDE4D	PDPK1	ABCB1	PIM1	PIK3CG	PRKACA	PRKCB	PRKCE	PTAFR	SLC2A1	TNF
[truncated: 14 more columns]
