# Supplementary material for: Integrated Chemical Interpretation and Network Pharmacology Analysis to Reveal the Anti-Liver Fibrosis Effect of Penthorum chinense
Source: Front Pharmacol. 2022 Jun 2;13:788388. doi: 10.3389/fphar.2022.788388 (PMC9201443; doi:10.3389/fphar.2022.788388)
Supplement: Supplementary file 9 [file Table9.xls]

## Sheet: Sheet1
Supplementary file table S9. Related pathways to 10 major hubs.
GO-CC Pathway	Count	Log10(P)	Log10(q)	Genes
postsynapse	32	-21.46	-18.4	ABL1	ADORA1	ADORA2A	ADRA1A	ADRA2C	AKT1	APP	CHRM1	CHRM2	CHRM3	CHRNA7	DRD1	DRD2	DRD3	DRD4	PTK2B	MTOR	GABRA1	GABRB2	GSK3B	HTR2A	KCNMA1	OPRD1	OPRM1	PDE4B	PDPK1	PRKACA	PRKCG	PTK2	SLC6A4	SRC	TRPV1
receptor complex	27	-17.43	-14.75	ADRA2A	ADRB2	APP	CHRNA7	EGFR	ERBB2	PTK2B	FLT3	FLT4	GABRA1	GABRB2	HSP90AB1	HTR1B	HTR2A	HTR2B	HTR2C	IGF1R	IKBKB	INSR	KDR	KIT	MET	NTRK1	PDGFRA	PDGFRB	RXRA	SYK
membrane raft	22	-16.96	-14.46	ADRA1B	ADRA1A	APP	CASP3	CHRNA7	EGFR	PTK2B	HK1	HTR2A	IKBKB	INSR	KCNMA1	KDR	OPRD1	OPRM1	PRKACA	MAPK3	SLC2A1	SLC6A4	SRC	TNF	EZR
postsynaptic membrane	18	-13.95	-11.52	ADORA1	ADORA2A	ADRA1A	ADRA2C	CHRM1	CHRM2	CHRM3	CHRNA7	DRD2	DRD3	GABRA1	GABRB2	HTR2A	KCNMA1	OPRD1	OPRM1	SLC6A4	TRPV1
perinuclear region of cytoplasm	26	-13.43	-11.1	ABL1	ALOX5	APP	AVPR2	CDK4	EGFR	ERBB2	PTK2B	GAPDH	HRAS	HSP90AA1	HSP90AB1	NOS2	PDE4A	PDE4B	PDE4D	PIK3CA	PLA2G2A	PRKACA	PRKCA	PRKCD	PRKCE	PRKCG	SRC	STAT1	EZR
protein kinase complex	12	-12.18	-10.05	CCND1	CCNB1	CCND2	CCNE1	CDK1	CDK2	CDK4	CDK6	IGF1R	IKBKB	INSR	MAP3K7
cell leading edge	17	-9.76	-7.84	ABL1	ADORA1	ADORA2A	AKT1	APP	CDK6	PTK2B	GABRA1	INSR	OPRD1	OPRM1	PDE4A	PIK3CA	ROCK1	SRC	EZR	TRPV1
organelle outer membrane	13	-9.45	-7.55	BAD	BCL2	BCL2L1	TSPO	MTOR	HK1	HK2	MAOB	MCL1	PGR	PLA2G2A	PTGS2	RAF1
distal axon	14	-9.04	-7.2	ADORA1	ADRA2C	APP	CALM1	CALM3	CHRM1	DRD2	PTK2B	HSP90AA1	HSP90AB1	HTR1B	OPRD1	PRKCB	PRKCG
serotonin receptor complex	4	-9.03	-7.2	HTR1B	HTR2A	HTR2B	HTR2C
